# Supplementary material for: Extensive regulation of enzyme activity by phosphorylation in Escherichia coli
Source: Nat Commun. 2021 Sep 24;12:5650. doi: 10.1038/s41467-021-25988-4 (PMC8463566; doi:10.1038/s41467-021-25988-4)
Supplement: Supplementary file 4 — Supplementary data 1 [file 41467_2021_25988_MOESM4_ESM.xlsx]

## Sheet: SD1
Supplementary Data 1 | Phosphomutant strains
Phosphomutant	Mutant state	Previous evidence for phosphosite functionality	Maximum known site occupancy during growth on minimal medium with glucose (literature data from Soares et al., 2013 and Sultan et al., 2021)	Systematic protein name	Full name	Protein type	Cellular process	Reaction
AceA-S398A	phospho-abolishing	none	0.11	b4015	isocitrate lyase	metabolic enzyme	CCM	isocitrate <=> glyoxylate + succinate
AceA-S398E	phospho-mimicking	none	0.11	b4015	isocitrate lyase	metabolic enzyme	CCM	isocitrate <=> glyoxylate + succinate
AceE-S2A	phospho-abolishing	none		b0114	pyruvate dehydrogenase, E1 subunit	metabolic enzyme	CCM	pyruvate + coenzyme A + NAD+ --> acetyl-CoA + CO2 + NADH
AceE-S2E	phospho-mimicking	none		b0114	pyruvate dehydrogenase, E1 subunit	metabolic enzyme	CCM	pyruvate + coenzyme A + NAD+ --> acetyl-CoA + CO2 + NADH
AceE-S430A	phospho-abolishing	none		b0114	pyruvate dehydrogenase, E1 subunit	metabolic enzyme	CCM	pyruvate + coenzyme A + NAD+ --> acetyl-CoA + CO2 + NADH
AceE-S430E	phospho-mimicking	none		b0114	pyruvate dehydrogenase, E1 subunit	metabolic enzyme	CCM	pyruvate + coenzyme A + NAD+ --> acetyl-CoA + CO2 + NADH
AceE-S465A	phospho-abolishing	none		b0114	pyruvate dehydrogenase, E1 subunit	metabolic enzyme	CCM	pyruvate + coenzyme A + NAD+ --> acetyl-CoA + CO2 + NADH
AceE-S465E	phospho-mimicking	none		b0114	pyruvate dehydrogenase, E1 subunit	metabolic enzyme	CCM	pyruvate + coenzyme A + NAD+ --> acetyl-CoA + CO2 + NADH
AceE-Y556F	phospho-abolishing	none		b0114	pyruvate dehydrogenase, E1 subunit	metabolic enzyme	CCM	pyruvate + coenzyme A + NAD+ --> acetyl-CoA + CO2 + NADH
AceF-S318A	phospho-abolishing	none		b0115	pyruvate dehydrogenase, E2 subunit	metabolic enzyme	CCM	pyruvate + coenzyme A + NAD+ --> acetyl-CoA + CO2 + NADH
AceF-S318E	phospho-mimicking	none		b0115	pyruvate dehydrogenase, E2 subunit	metabolic enzyme	CCM	pyruvate + coenzyme A + NAD+ --> acetyl-CoA + CO2 + NADH
AceF-S530A	phospho-abolishing	none		b0115	pyruvate dehydrogenase, E2 subunit	metabolic enzyme	CCM	pyruvate + coenzyme A + NAD+ --> acetyl-CoA + CO2 + NADH
AceF-S530E	phospho-mimicking	none		b0115	pyruvate dehydrogenase, E2 subunit	metabolic enzyme	CCM	pyruvate + coenzyme A + NAD+ --> acetyl-CoA + CO2 + NADH
AceF-S578A	phospho-abolishing	none		b0115	pyruvate dehydrogenase, E2 subunit	metabolic enzyme	CCM	pyruvate + coenzyme A + NAD+ --> acetyl-CoA + CO2 + NADH
AceF-S578E	phospho-mimicking	none		b0115	pyruvate dehydrogenase, E2 subunit	metabolic enzyme	CCM	pyruvate + coenzyme A + NAD+ --> acetyl-CoA + CO2 + NADH
AceF-S60A	phospho-abolishing	none		b0115	pyruvate dehydrogenase, E2 subunit	metabolic enzyme	CCM	pyruvate + coenzyme A + NAD+ --> acetyl-CoA + CO2 + NADH
AceF-S60E	phospho-mimicking	none		b0115	pyruvate dehydrogenase, E2 subunit	metabolic enzyme	CCM	pyruvate + coenzyme A + NAD+ --> acetyl-CoA + CO2 + NADH
AcnB-S622A	phospho-abolishing	none		b0118	aconitate hydratase 2	metabolic enzyme	CCM	cis-aconitate + H2O <=> D-threo-isocitrate and citrate <=> cis-aconitate + H2O and (2R,3S)-2-methylisocitrate <=> cis-2-methylaconitate + H2O
AcnB-T242A/S244A/S245A	phospho-abolishing	none		b0118	aconitate hydratase 2	metabolic enzyme	CCM	cis-aconitate + H2O <=> D-threo-isocitrate and citrate <=> cis-aconitate + H2O and (2R,3S)-2-methylisocitrate <=> cis-2-methylaconitate + H2O
Adk-S30A	phospho-abolishing	none		b0474	adenylate kinase	metabolic enzyme	nucleotide de novo synthesis	AMP + ATP <=> 2 ADP and GDP + ADP <=> GTP + AMP
AhpC-S146A	phospho-abolishing	none		b0605	alkyl hydroperoxide reductase, AhpC component	metabolic enzyme	oxidative stress	an organic hydroperoxide + NADH + H+ <=> an alcohol + NAD+ + H2O
AhpC-S84A	phospho-abolishing	none		b0605	alkyl hydroperoxide reductase, AhpC component	metabolic enzyme	oxidative stress	an organic hydroperoxide + NADH + H+ <=> an alcohol + NAD+ + H2O
AhpC-S84E	phospho-mimicking	none		b0605	alkyl hydroperoxide reductase, AhpC component	metabolic enzyme	oxidative stress	an organic hydroperoxide + NADH + H+ <=> an alcohol + NAD+ + H2O
FbaA-Y248F	phospho-abolishing	none		b2925	fructose-bisphosphate aldolase class II	metabolic enzyme	CCM	β-D-fructose 1,6-bisphosphate <=> glycerone phosphate + D-glyceraldehyde 3-phosphate
FbaB-S345A	phospho-abolishing	none	0.67	b2097	fructose-bisphosphate aldolase class I	metabolic enzyme	CCM	β-D-fructose 1,6-bisphosphate <=> glycerone phosphate + D-glyceraldehyde 3-phosphate
FbaB-S345E	phospho-mimicking	none	0.67	b2097	fructose-bisphosphate aldolase class I	metabolic enzyme	CCM	β-D-fructose 1,6-bisphosphate <=> glycerone phosphate + D-glyceraldehyde 3-phosphate
FbaB-Y254F	phospho-abolishing	none		b2097	fructose-bisphosphate aldolase class I	metabolic enzyme	CCM	β-D-fructose 1,6-bisphosphate <=> glycerone phosphate + D-glyceraldehyde 3-phosphate
Gnd-S304A	phospho-abolishing	none	0.03	b2029	6-phosphogluconate dehydrogenase, decarboxylating	metabolic enzyme	CCM	D-gluconate 6-phosphate + NADP+ --> D-ribulose 5-phosphate + CO2 + NADPH
Gnd-S304E	phospho-mimicking	none	0.03	b2029	6-phosphogluconate dehydrogenase, decarboxylating	metabolic enzyme	CCM	D-gluconate 6-phosphate + NADP+ --> D-ribulose 5-phosphate + CO2 + NADPH
Gnd-S35A	phospho-abolishing	none		b2029	6-phosphogluconate dehydrogenase, decarboxylating	metabolic enzyme	CCM	D-gluconate 6-phosphate + NADP+ --> D-ribulose 5-phosphate + CO2 + NADPH
Gnd-S35E	phospho-mimicking	none		b2029	6-phosphogluconate dehydrogenase, decarboxylating	metabolic enzyme	CCM	D-gluconate 6-phosphate + NADP+ --> D-ribulose 5-phosphate + CO2 + NADPH
Gnd-S86A	phospho-abolishing	none		b2029	6-phosphogluconate dehydrogenase, decarboxylating	metabolic enzyme	CCM	D-gluconate 6-phosphate + NADP+ --> D-ribulose 5-phosphate + CO2 + NADPH
Gnd-S86E	phospho-mimicking	none		b2029	6-phosphogluconate dehydrogenase, decarboxylating	metabolic enzyme	CCM	D-gluconate 6-phosphate + NADP+ --> D-ribulose 5-phosphate + CO2 + NADPH
GpmA-S144A	phospho-abolishing	none		b0755	2,3-bisphosphoglycerate-dependent phosphoglycerate mutase	metabolic enzyme	CCM	2-phospho-D-glycerate <=> 3-phospho-D-glycerate
GpmA-S144E	phospho-mimicking	none		b0755	2,3-bisphosphoglycerate-dependent phosphoglycerate mutase	metabolic enzyme	CCM	2-phospho-D-glycerate <=> 3-phospho-D-glycerate
GpmA-S14A	phospho-abolishing	none		b0755	2,3-bisphosphoglycerate-dependent phosphoglycerate mutase	metabolic enzyme	CCM	2-phospho-D-glycerate <=> 3-phospho-D-glycerate
GpmA-S14E	phospho-mimicking	none		b0755	2,3-bisphosphoglycerate-dependent phosphoglycerate mutase	metabolic enzyme	CCM	2-phospho-D-glycerate <=> 3-phospho-D-glycerate
GpmA-S187A	phospho-abolishing	none		b0755	2,3-bisphosphoglycerate-dependent phosphoglycerate mutase	metabolic enzyme	CCM	2-phospho-D-glycerate <=> 3-phospho-D-glycerate
GpmA-T122A/T127A	phospho-abolishing	none		b0755	2,3-bisphosphoglycerate-dependent phosphoglycerate mutase	metabolic enzyme	CCM	2-phospho-D-glycerate <=> 3-phospho-D-glycerate
GpmA-T122E/T127E	phospho-mimicking	none		b0755	2,3-bisphosphoglycerate-dependent phosphoglycerate mutase	metabolic enzyme	CCM	2-phospho-D-glycerate <=> 3-phospho-D-glycerate
GpmA-Y133F	phospho-abolishing	none		b0755	2,3-bisphosphoglycerate-dependent phosphoglycerate mutase	metabolic enzyme	CCM	2-phospho-D-glycerate <=> 3-phospho-D-glycerate
GpmA-Y228F/Y229F	phospho-abolishing	none		b0755	2,3-bisphosphoglycerate-dependent phosphoglycerate mutase	metabolic enzyme	CCM	2-phospho-D-glycerate <=> 3-phospho-D-glycerate
GpmA-Y92F	phospho-abolishing	none	0.16	b0755	2,3-bisphosphoglycerate-dependent phosphoglycerate mutase	metabolic enzyme	CCM	2-phospho-D-glycerate <=> 3-phospho-D-glycerate
GpmM-S64A	phospho-abolishing	impacts fitness (Brunk et al., 2018)		b3612	2,3-bisphosphoglycerate-independent phosphoglycerate mutase	metabolic enzyme	CCM	2-phospho-D-glycerate <=> 3-phospho-D-glycerate
GpmM-S64E	phospho-mimicking	impacts fitness (Brunk et al., 2018)		b3612	2,3-bisphosphoglycerate-independent phosphoglycerate mutase	metabolic enzyme	CCM	2-phospho-D-glycerate <=> 3-phospho-D-glycerate
Icd-S113A	phospho-abolishing	impacts fitness, mechanism of action, regulation (Thorsness, Koshland, 1987)		b1136	isocitrate dehydrogenase	metabolic enzyme	CCM	D-threo-isocitrate + NADP+ <=> 2-oxoglutarate + CO2 + NADPH
Icd-S113E	phospho-mimicking	impacts fitness, mechanism of action, regulation (Thorsness, Koshland, 1987)		b1136	isocitrate dehydrogenase	metabolic enzyme	CCM	D-threo-isocitrate + NADP+ <=> 2-oxoglutarate + CO2 + NADPH
KdsD-S2A	phospho-abolishing	impacts fitness (Brunk et al., 2018)		b3197	D-arabinose 5-phosphate isomerase	metabolic enzyme	lipid synthesis	D-arabinose 5-phosphate <=> D-ribulose 5-phosphate
KdsD-S2E	phospho-mimicking	impacts fitness (Brunk et al., 2018)		b3197	D-arabinose 5-phosphate isomerase	metabolic enzyme	lipid synthesis	D-arabinose 5-phosphate <=> D-ribulose 5-phosphate
ManX-S72A	phospho-abolishing	none		b1817	mannose PTS permease - ManX subunit	transporter	CCM	2-deoxy-D-glucose, N-acetyl-D-mannosamine, D-glucosamine, β-D-glucose, N-acetyl-D-glucosamine, D-mannose, D-fructose PTS permease transport --> addition of 6-phosphate
ManX-S72E	phospho-mimicking	none		b1817	mannose PTS permease - ManX subunit	transporter	CCM	2-deoxy-D-glucose, N-acetyl-D-mannosamine, D-glucosamine, β-D-glucose, N-acetyl-D-glucosamine, D-mannose, D-fructose PTS permease transport --> addition of 6-phosphate
MetK-S198A	phospho-abolishing	impacts fitness (Brunk et al., 2018)	0.02	b2942	methionine adenosyltransferase	metabolic enzyme	amino acid metabolism	ATP + L-methionine + H2O <=> S-adenosyl-L-methionine + phosphate + diphosphate
MetK-S198E	phospho-mimicking	impacts fitness (Brunk et al., 2018)	0.02	b2942	methionine adenosyltransferase	metabolic enzyme	amino acid metabolism	ATP + L-methionine + H2O <=> S-adenosyl-L-methionine + phosphate + diphosphate
Pck-S250A/T252A	phospho-abolishing	impacts fitness (Brunk et al., 2018)		b3403	phosphoenolpyruvate carboxykinase	metabolic enzyme	CCM	oxaloacetate + ATP <=> CO2 + phosphoenolpyruvate + ADP
Pck-S250E/T252E	phospho-mimicking	impacts fitness (Brunk et al., 2018)		b3403	phosphoenolpyruvate carboxykinase	metabolic enzyme	CCM	oxaloacetate + ATP <=> CO2 + phosphoenolpyruvate + ADP
Pgi-S105A/T107A	phospho-abolishing	impacts fitness (Brunk et al., 2018)		b4025	glucose-6-phosphate isomerase	metabolic enzyme	CCM	β-D-glucose 6-phosphate <=> β-D-fructofuranose 6-phosphate
Pgi-S105E/T107E	phospho-mimicking	impacts fitness (Brunk et al., 2018)		b4025	glucose-6-phosphate isomerase	metabolic enzyme	CCM	β-D-glucose 6-phosphate <=> β-D-fructofuranose 6-phosphate
Pta-S691A	phospho-abolishing	impacts fitness (Brunk et al., 2018)		b2297	phosphate acetyltransferase	metabolic enzyme	CCM	acetyl-CoA + phosphate <=> acetyl phosphate + coenzyme A and propionyl-CoA + phosphate <=> propanoyl phosphate + coenzyme A
PykA-S157A	phospho-abolishing	none	0.09	b1854	pyruvate kinase II	metabolic enzyme	CCM	ADP + phosphoenolpyruvate + H+ --> pyruvate + ATP
PykA-S157E	phospho-mimicking	none	0.09	b1854	pyruvate kinase II	metabolic enzyme	CCM	ADP + phosphoenolpyruvate + H+ --> pyruvate + ATP
PykA-S350A	phospho-abolishing	none		b1854	pyruvate kinase II	metabolic enzyme	CCM	ADP + phosphoenolpyruvate + H+ --> pyruvate + ATP
PykA-S350E	phospho-mimicking	none		b1854	pyruvate kinase II	metabolic enzyme	CCM	ADP + phosphoenolpyruvate + H+ --> pyruvate + ATP
PykA-S40A	phospho-abolishing	none		b1854	pyruvate kinase II	metabolic enzyme	CCM	ADP + phosphoenolpyruvate + H+ --> pyruvate + ATP
PykA-S40E	phospho-mimicking	none		b1854	pyruvate kinase II	metabolic enzyme	CCM	ADP + phosphoenolpyruvate + H+ --> pyruvate + ATP
PykF-S198A	phospho-abolishing	none		b1676	pyruvate kinase I	metabolic enzyme	CCM	ADP + phosphoenolpyruvate + H+ --> pyruvate + ATP
PykF-S198E	phospho-mimicking	none		b1676	pyruvate kinase I	metabolic enzyme	CCM	ADP + phosphoenolpyruvate + H+ --> pyruvate + ATP
PykF-S36A	phospho-abolishing	impacts fitness (Brunk et al., 2018)		b1676	pyruvate kinase I	metabolic enzyme	CCM	ADP + phosphoenolpyruvate + H+ --> pyruvate + ATP
PykF-S36E	phospho-mimicking	mimicking with glutamate does not impact fitness (Brunk et al., 2018)		b1676	pyruvate kinase I	metabolic enzyme	CCM	ADP + phosphoenolpyruvate + H+ --> pyruvate + ATP
PykF-S84A	phospho-abolishing	none		b1676	pyruvate kinase I	metabolic enzyme	CCM	ADP + phosphoenolpyruvate + H+ --> pyruvate + ATP
PykF-S84E	phospho-mimicking	none		b1676	pyruvate kinase I	metabolic enzyme	CCM	ADP + phosphoenolpyruvate + H+ --> pyruvate + ATP
PykF-T355A	phospho-abolishing	none		b1676	pyruvate kinase I	metabolic enzyme	CCM	ADP + phosphoenolpyruvate + H+ --> pyruvate + ATP
PykF-T424A/T426A	phospho-abolishing	none		b1676	pyruvate kinase I	metabolic enzyme	CCM	ADP + phosphoenolpyruvate + H+ --> pyruvate + ATP
PykF-T424E/T426E	phospho-mimicking	none		b1676	pyruvate kinase I	metabolic enzyme	CCM	ADP + phosphoenolpyruvate + H+ --> pyruvate + ATP
SucB-S105A	phospho-abolishing	none		b0727	dihydrolipoyltranssuccinylase, E2 component of the 2-oxoglutarate dehydrogenase complex	metabolic enzyme	CCM	2-oxoglutarate + coenzyme A + NAD+ --> succinyl-CoA + CO2 + NADH
SucB-S105E	phospho-mimicking	none		b0727	dihydrolipoyltranssuccinylase, E2 component of the 2-oxoglutarate dehydrogenase complex	metabolic enzyme	CCM	2-oxoglutarate + coenzyme A + NAD+ --> succinyl-CoA + CO2 + NADH
SucB-S115A	phospho-abolishing	none		b0727	dihydrolipoyltranssuccinylase, E2 component of the 2-oxoglutarate dehydrogenase complex	metabolic enzyme	CCM	2-oxoglutarate + coenzyme A + NAD+ --> succinyl-CoA + CO2 + NADH
SucB-S115E	phospho-mimicking	none		b0727	dihydrolipoyltranssuccinylase, E2 component of the 2-oxoglutarate dehydrogenase complex	metabolic enzyme	CCM	2-oxoglutarate + coenzyme A + NAD+ --> succinyl-CoA + CO2 + NADH
SucB-S130A	phospho-abolishing	none		b0727	dihydrolipoyltranssuccinylase, E2 component of the 2-oxoglutarate dehydrogenase complex	metabolic enzyme	CCM	2-oxoglutarate + coenzyme A + NAD+ --> succinyl-CoA + CO2 + NADH
SucB-S130E	phospho-mimicking	none		b0727	dihydrolipoyltranssuccinylase, E2 component of the 2-oxoglutarate dehydrogenase complex	metabolic enzyme	CCM	2-oxoglutarate + coenzyme A + NAD+ --> succinyl-CoA + CO2 + NADH
SucB-S158A	phospho-abolishing	none	0.05	b0727	dihydrolipoyltranssuccinylase, E2 component of the 2-oxoglutarate dehydrogenase complex	metabolic enzyme	CCM	2-oxoglutarate + coenzyme A + NAD+ --> succinyl-CoA + CO2 + NADH
SucB-S158E	phospho-mimicking	none	0.05	b0727	dihydrolipoyltranssuccinylase, E2 component of the 2-oxoglutarate dehydrogenase complex	metabolic enzyme	CCM	2-oxoglutarate + coenzyme A + NAD+ --> succinyl-CoA + CO2 + NADH
TalB-S226A	phospho-abolishing	impacts fitness (Brunk et al., 2018)		b0008	transaldolase B	metabolic enzyme	CCM	D-glyceraldehyde 3-phosphate + D-sedoheptulose 7-phosphate <=> β-D-fructofuranose 6-phosphate + D-erythrose 4-phosphate
TalB-T33E/T34E/S37E	phospho-mimicking	impacts fitness (Brunk et al., 2018)	18% (TalB S37)	b0008	transaldolase B	metabolic enzyme	CCM	D-glyceraldehyde 3-phosphate + D-sedoheptulose 7-phosphate <=> β-D-fructofuranose 6-phosphate + D-erythrose 4-phosphate
TpiA-S177A	phospho-abolishing	none	0.15	b3919	triose-phosphate isomerase	metabolic enzyme	CCM	D-glyceraldehyde 3-phosphate <=> glycerone phosphate
TpiA-S177E	phospho-mimicking	none	0.15	b3919	triose-phosphate isomerase	metabolic enzyme	CCM	D-glyceraldehyde 3-phosphate <=> glycerone phosphate
TpiA-S24A	phospho-abolishing	none		b3919	triose-phosphate isomerase	metabolic enzyme	CCM	D-glyceraldehyde 3-phosphate <=> glycerone phosphate
TpiA-S24E	phospho-mimicking	none		b3919	triose-phosphate isomerase	metabolic enzyme	CCM	D-glyceraldehyde 3-phosphate <=> glycerone phosphate
TpiA-T179A	phospho-abolishing	none	0.16	b3919	triose-phosphate isomerase	metabolic enzyme	CCM	D-glyceraldehyde 3-phosphate <=> glycerone phosphate
TpiA-T179E	phospho-mimicking	none	0.16	b3919	triose-phosphate isomerase	metabolic enzyme	CCM	D-glyceraldehyde 3-phosphate <=> glycerone phosphate
