# Supplementary material for: Extensive regulation of enzyme activity by phosphorylation in Escherichia coli
Source: Nat Commun. 2021 Sep 24;12:5650. doi: 10.1038/s41467-021-25988-4 (PMC8463566; doi:10.1038/s41467-021-25988-4)
Supplement: Supplementary file 5 — Supplementary data 2 [file 41467_2021_25988_MOESM5_ESM.xlsx]

## Sheet: SD2
Supplementary Data 2 | Growth rates of phosphomutant and knockout strains relative to the wild-type
Phosphomutant	M9 + standard carbon source				M9 + alternative carbon source
	Carbon source	Relative mutant growth rate, % wild-type	Standard deviation	P-value	Carbon source	Relative mutant growth rate, % wild-type	Standard deviation	P-value
AceA-S398A	glucose	97	5	0.209111	acetate	97	21	0.773099
AceA-S398E	glucose	101	4	0.65532	acetate	100	25	0.971
AceE-S2A	glucose	100	5	0.885	pyruvate	101	7	0.621
AceE-S2E	glucose	100	5	0.988	pyruvate	79	8	7.67e-05
AceE-S430A	glucose	101	6	0.616	pyruvate	100	8	0.891
AceE-S430E	glucose	99	5	0.797	pyruvate	104	6	0.0894
AceE-S465A	glucose	101	5	0.611	pyruvate	103	7	0.307
AceE-S465E	glucose	100	6	0.85	pyruvate	102	8	0.46
AceE-Y556F	glucose	101	5	0.537	pyruvate	102	8	0.509
AceF-S318A	glucose	103	5	0.284	pyruvate	84	7	0.000436
AceF-S318E	glucose	100	6	0.914	pyruvate	97	11	0.447
AceF-S530A	glucose	99	4	0.589	pyruvate	97	9	0.427
AceF-S530E	glucose	108	6	0.0153	pyruvate	89	8	0.00692
AceF-S578A	glucose	100	7	0.881	pyruvate	101	8	0.725
AceF-S578E	glucose	102	4	0.401	pyruvate	87	8	0.0026
AceF-S60A	glucose	105	8	0.225	pyruvate	95	7	0.162
AceF-S60E	glucose	104	7	0.215	pyruvate	98	14	0.729
AcnB-S622A	glucose	95	2	0.0319605	acetate	107	2	0.053483
AcnB-T242A/S244A/S245A	glucose	56	9	0.00022606	acetate	0	NaN	1.92083e-08
Adk-S30A	glucose	91	3	0.0167855	acetate	99	7	0.33244
AhpC-S146A	glucose	99	2	0.222302	acetate	100	5	0.328077
AhpC-S84A	glucose	82	2	8.2662e-05	acetate	98	4	0.26458
AhpC-S84E	glucose	90	3	0.0101341	acetate	100	2	0.3099
FbaA-Y248F	glucose	109	9	0.0551	glycerol	98	7	0.577
FbaB-S345A	glucose	90	4	0.000228	glycerol	87	6	0.000296
FbaB-S345E	glucose	102	5	0.375	glycerol	97	7	0.309
FbaB-Y254F	glucose	104	8	0.329	glycerol	100	9	0.943
Gnd-S304A	glucose	78	9	1.63e-06	fructose	86	7	1.02e-05
Gnd-S304E	glucose	115	10	0.000235	fructose	110	10	0.0114
Gnd-S35A	glucose	97	9	0.24	fructose	97	8	0.262
Gnd-S35E	glucose	95	10	0.135	fructose	94	8	0.0459
Gnd-S86A	glucose	97	8	0.263	fructose	97	7	0.188
Gnd-S86E	glucose	97	9	0.291	fructose	94	7	0.0162
GpmA-S144A	glucose	82	9	0.0028	acetate	109	11	0.151
GpmA-S144E	glucose	86	9	0.0119	acetate	109	10	0.0911
GpmA-S14A	glucose	89	9	0.032	acetate	127	14	0.00993
GpmA-S14E	glucose	91	9	0.0582	acetate	118	8	0.00261
GpmA-S187A	glucose	106	9	0.175	acetate	113	12	0.0586
GpmA-T122A/T127A	glucose	95	9	0.22	acetate	111	11	0.0844
GpmA-T122E/T127E	glucose	55	8	3.63e-05	acetate	111	13	0.119
GpmA-Y133F	glucose	94	8	0.16	acetate	110	13	0.156
GpmA-Y228F/Y229F	glucose	92	9	0.0891	acetate	112	10	0.0439
GpmA-Y92F	glucose	68	8	0.000371	acetate	98	6	0.467
GpmM-S64A	glucose	99	3	0.196406	acetate	97	3	0.16201
GpmM-S64E	glucose	96	3	0.0305246	acetate	108	2	0.000271059
Icd-S113A	glucose	92	3	0.0173618	acetate	0	NaN	2.21303e-08
Icd-S113E	glucose	0	NaN	3.15852e-08	acetate	0	NaN	1.96714e-08
KdsD-S2A	glucose	89	2	0.00106187	acetate	93	2	0.0774934
KdsD-S2E	glucose	95	2	0.0245475	acetate	96	4	0.154777
ManX-S72A	glucose	92	3	0.0300155	acetate	81	5	0.000721776
ManX-S72E	glucose	98	3	0.213597	acetate	95	4	0.0698196
MetK-S198A	glucose	97	2	0.0246933	acetate	109	3	0.0541685
MetK-S198E	glucose	95	3	0.052635	acetate	99	2	0.245138
Pck-S250A/T252A	glucose	105	2	0.113904	acetate	104	2	0.115874
Pck-S250E/T252E	glucose	97	2	0.0558339	acetate	103	2	0.0772678
Pgi-S105A/T107A	glucose	95	3	0.00933664	acetate	102	2	0.120517
Pgi-S105E/T107E	glucose	97	3	0.110765	acetate	98	3	0.288374
Pta-S691A	glucose	106	2	0.00444096	acetate	0	NaN	1.60948e-08
PykA-S157A	glucose	99	4	0.646	fructose	97	7	0.375
PykA-S157E	glucose	100	5	0.802	fructose	101	7	0.717
PykA-S350A	glucose	99	3	0.412	fructose	102	7	0.411
PykA-S350E	glucose	86	5	4.88e-06	fructose	92	8	0.0313
PykA-S40A	glucose	113	4	4.81e-06	fructose	115	8	0.00184
PykA-S40E	glucose	77	6	1.64e-06	fructose	90	10	0.0691
PykF-S198A	glucose	73	6	2.04e-06	fructose	74	6	4.15e-06
PykF-S198E	glucose	92	4	0.00129	fructose	92	6	0.00946
PykF-S36A	glucose	98	6	0.523	fructose	92	7	0.0204
PykF-S36E	glucose	97	6	0.273	fructose	86	8	0.00155
PykF-S84A	glucose	110	7	0.00993	fructose	106	7	0.0428
PykF-S84E	glucose	104	6	0.137	fructose	99	7	0.778
PykF-T355A	glucose	80	4	5.36e-07	fructose	79	6	2.57e-05
PykF-T424A/T426A	glucose	104	8	0.284	fructose	100	9	0.995
PykF-T424E/T426E	glucose	86	7	0.00228	fructose	88	6	0.0012
SucB-S105A	glucose	100	8	0.996	fructose	101	9	0.865
SucB-S105E	glucose	103	8	0.384	fructose	103	7	0.397
SucB-S115A	glucose	92	9	0.0631	fructose	93	9	0.105
SucB-S115E	glucose	77	10	0.000148	fructose	74	4	9.48e-08
SucB-S130A	glucose	98	7	0.545	fructose	103	7	0.289
SucB-S130E	glucose	98	8	0.598	fructose	97	6	0.275
SucB-S158A	glucose	102	8	0.533	fructose	102	6	0.351
SucB-S158E	glucose	115	9	0.00355	fructose	109	6	0.00835
TalB-S226A	glucose	110	3	0.00585206	acetate	101	2	0.332682
TalB-T33E/T34E/S37E	glucose	90	1	2.68508e-05	acetate	105	2	0.0171579
TpiA-S177A	glucose	105	6	0.105811	glycerol	96	12	0.477852
TpiA-S177E	glucose	62	6	2.68e-07	glycerol	57	10	1.31e-06
TpiA-S24A	glucose	104	5	0.066609	glycerol	98	14	0.76481
TpiA-S24E	glucose	97	6	0.322767	glycerol	92	12	0.124046
TpiA-T179A	glucose	101	4	0.572742	glycerol	67	12	6.8e-05
TpiA-T179E	glucose	69	4	1.02e-08	glycerol	81	15	0.023825
ΔaceA	glucose	86	4	0.000119246	acetate	0	NaN	9.16e-05
ΔaceF	glucose	89	4	0.000247	pyruvate	0	NaN	8.23e-05
ΔacnB	glucose	57	5	1.36427e-06	acetate	0	NaN	2.24097e-08
ΔahpC	glucose	96	2	0.00723939	acetate	92	5	0.0214654
ΔfbaB	glucose	95	10	0.257	glycerol	101	6	0.791
Δgnd	glucose	97	9	0.349	fructose	90	11	0.02
ΔgpmA	glucose	73	10	0.000227	acetate	107	7	0.0449
ΔgpmM	glucose	117	3	2.81571e-05	acetate	68	6	9.85616e-06
ΔkdsD	glucose	91	1	9.41075e-06	acetate	105	2	0.0351243
ΔmanX	glucose	108	2	0.000718778	acetate	74	4	0.000338825
Δpck	glucose	99	2	0.270735	acetate	93	3	0.0172532
Δpgi	glucose	38	3	4.1548e-10	acetate	57	4	5.35191e-06
Δpta	glucose	107	7	0.0977846	acetate	0	NaN	1.47535e-08
ΔpykA	glucose	86	3	4.6e-08	fructose	88	8	0.00419
ΔpykF	glucose	91	8	0.027	fructose	86	6	0.00056
ΔsucB	glucose	69	19	0.00684	fructose	62	6	1.03e-06
ΔtalB	glucose	103	2	0.0782215	acetate	97	2	0.0601463
