# Supplementary material for: Extensive regulation of enzyme activity by phosphorylation in Escherichia coli
Source: Nat Commun. 2021 Sep 24;12:5650. doi: 10.1038/s41467-021-25988-4 (PMC8463566; doi:10.1038/s41467-021-25988-4)
Supplement: Supplementary file 6 — Supplementary data 3 [file 41467_2021_25988_MOESM6_ESM.xlsx]

## Sheet: SD3
Supplementary Data 3 | Changes in metabolites for phosphomutant and knockout strains
Kegg ID	Annotation	Formula	m/z	LOG2(FC)
				GLUCOSE	GLUCOSE	ACETATE	GLUCOSE	ACETATE	GLUCOSE	PYRUVATE	GLUCOSE	PYRUVATE	GLUCOSE	PYRUVATE	GLUCOSE	PYRUVATE	GLUCOSE	PYRUVATE	GLUCOSE	PYRUVATE	GLUCOSE	PYRUVATE	GLUCOSE	PYRUVATE	GLUCOSE	PYRUVATE	GLUCOSE	PYRUVATE	GLUCOSE	PYRUVATE	GLUCOSE	PYRUVATE	GLUCOSE	PYRUVATE	GLUCOSE	PYRUVATE	GLUCOSE	PYRUVATE	GLUCOSE	GLUCOSE	ACETATE	GLUCOSE	GLUCOSE	ACETATE	GLUCOSE	ACETATE	GLUCOSE	ACETATE	GLUCOSE
				aceA knockout	AceA-S398A	AceA-S398A	AceA-S398E	AceA-S398E	AceE-S2A	AceE-S2A	AceE-S2E	AceE-S2E	AceE-S430A	AceE-S430A	AceE-S430E	AceE-S430E	AceE-S465A	AceE-S465A	AceE-S465E	AceE-S465E	AceE-Y556F	AceE-Y556F	AceF-S318A	AceF-S318A	AceF-S318E	AceF-S318E	AceF-S530A	AceF-S530A	AceF-S530E	AceF-S530E	AceF-S578A	AceF-S578A	AceF-S578E	AceF-S578E	AceF-S60A	AceF-S60A	AceF-S60E	AceF-S60E	acnB knockout	AcnB-S622A	AcnB-S622A	AcnB-T242A/S244A/S245A	Adk-S30A	Adk-S30A	ahpC knockout	ahpC knockout	AhpC-S146A	AhpC-S146A	AhpC-S84A
C06735	2-Aminoacetaldehyde; Aminoacetaldehyde	C2H5NO	58.0298	-0.43	-0.1325	-0.2277	-0.1234	-0.1102	0.3154	-0.0446	0.0615	0.4604	0.1262	0.029	0.3193	0.041	0.1604	0.0363	0.284	0.008	-0.0127	-0.0077	0.1027	0.0587	0.0118	-0.114	0.1258	-0.1375	-0.2495	-0.4773	0.1535	-0.0352	-0.1705	-0.3074	0.012	-0.1188	0.0417	-0.1781	-0.0276	0.0707	0.0712	-0.3219	0.0686	0.0743	-0.0785	-0.1701	0.0313	0.3494	-0.0713
C00033; C00266	Acetate; Acetic acid; Ethanoic acid; Glycolaldehyde; Hydroxyacetaldehyde	C2H4O2	59.0139	-0.0167	0.0337	0.5784	0.0138	-0.0176	-0.0103	0.0295	-0.0101	0.2875	-0.0152	0.0137	0.0015	-0.0057	-0.0369	-0.0055	-0.0397	-0.0081	-0.0326	-0.0018	0.0083	0.2044	-0.0051	0.027	-0.0041	0.1077	0.0215	-0.0309	-0.0365	0.0198	-0.0052	-0.0867	0.0285	0.0761	0.0137	0.1532	0.1337	-0.1278	0.0256	0.0753	0.1519	0.0192	0.0147	-0.2067	-0.0855	0.1535	-0.1565
C00546	2-Ketopropionaldehyde; 2-Oxopropanal; Methylglyoxal; Pyruvaldehyde; Pyruvic aldehyde	C3H4O2	71.0141	0.0002	0.038	-0.1306	-0.016	-0.0534	0.0207	0.045	0.0744	0.1876	-0.0016	0.014	0.0755	-0.0026	-0.0304	-0.0092	0.0159	-0.0004	-0.0148	-0.0027	0.0054	0.011	-0.0365	-0.0301	-0.0343	-0.0348	0.0187	-0.0424	-0.0534	-0.0348	0.0059	-0.0486	0.0209	0.0014	0.0207	-0.0348	0.0581	-0.0803	-0.1071	-0.0993	0.1136	-0.1241	0.1491	0.0629	0.0041	0.008	-0.1591
C01412	Butanal; Butyraldehyde	C4H8O	71.0505	0.0782	-0.0851	-0.0757	0.0338	-0.0117	-0.0005	-0.1232	0.0705	0.4415	0.0068	-0.0404	0.0846	0.0193	0.0669	-0.0831	0.1404	-0.0838	-0.0119	-0.0629	-0.0202	-0.088	0.0148	-0.0479	0.0271	0.0212	0.0219	-0.0256	0.0666	0.0466	0.0753	0.034	0.0415	0.047	0.0196	-0.0384	-0.0938	-0.0037	nd	-0.0943	-0.0621	nd	-0.0363	nd	0.029	nd	-0.001
C15809	2-Iminoacetate; Iminoacetic acid; Iminoglycine	C2H3NO2	72.0094	-0.3	-0.1492	-0.1151	-0.045	0.077	0.2854	-0.577	0.1706	-0.7403	0.0592	-0.2873	0.2899	-0.1605	0.2015	-0.1336	0.2286	-0.1106	0.0493	-0.152	0.0467	0.0209	0.125	-0.0917	0.0643	-0.0962	-0.0804	-0.3001	0.1017	-0.0438	-0.0703	-0.197	0.1122	-0.0546	0.0314	-0.0578	nd	nd	nd	nd	nd	nd	nd	nd	nd	nd	nd
C00048	Glyoxalate; Glyoxylate; Glyoxylic acid	C2H2O3	72.9933	0.1669	-0.0237	-0.0705	-0.0813	-0.001	0.1573	0.0847	0.1211	0.5749	0.1196	0.1698	0.1103	0.0227	0.0412	0.0135	0.05	0.1086	0.0401	-0.0034	0.0153	0.1073	-0.0288	0.1782	-0.0329	0.1244	0.0784	0.2246	0.0345	0.139	0.011	0.2325	0.0533	0.1201	0.0066	0.2041	-0.0833	0.0306	-0.1338	-0.0614	-0.0099	-0.1294	-0.0506	-0.0864	-0.1809	-0.1835	-0.1858
C00163; C00424; C00937; C05235	(R)-Lactaldehyde; (S)-Lactaldehyde; 1-Hydroxy-2-propanone; 2-Ketopropyl alcohol; Acetol; Acetone alcohol; D-2-Hydroxypropionaldehyde; D-Lactaldehyde; Hydroxyacetone; L-2-Hydroxypropionaldehyde; L-Lactaldehyde; Methylketol; Propanoate; Propanoic acid; Propionate; Propionic acid; Pyruvic alcohol; Pyruvinalcohol	C3H6O2	73.0298	-0.5259	-0.2334	-0.1352	0.036	-0.0298	-0.3394	0.0852	-0.6123	0.5951	-0.1548	-0.0013	-0.6111	-0.0104	-0.2347	-0.0148	-0.268	-0.0155	-0.2073	-0.0221	0.062	-0.0671	-0.0234	-0.1451	-0.0198	-0.1256	-0.1644	-0.2197	0.0024	-0.0238	-0.0715	-0.1909	-0.0173	-0.0586	-0.0322	-0.1785	0.1749	-0.0521	-0.0393	-0.2033	-0.0671	0.1174	-0.0434	-0.3984	-0.007	0.0563	-0.0445
C00037	Aminoacetic acid; Gly; Glycine	C2H5NO2	74.0251	-0.2932	-0.2534	-0.2642	-0.1113	0.1051	0.0374	-0.0987	-0.1416	0.1777	-0.0856	-0.0442	-0.0547	0.0284	0.0519	-0.0879	0.0797	-0.0328	-0.0939	-0.0291	0.1408	0.0932	0.0861	-0.1435	0.0968	-0.1805	-0.1484	-0.3381	0.1995	-0.0665	-0.0142	-0.2771	0.1457	-0.0079	0.009	-0.1728	0.1537	0.0005	-0.1131	-0.2206	-0.0173	0.0228	0.097	0.0099	0.1705	0.0226	-0.0527
C00160	Glycolate; Glycolic acid; Hydroxyacetic acid	C2H4O3	75.0091	0.6601	-0.0142	-0.0443	0.0205	-0.0653	-0.0173	0.0172	0.201	0.5052	0.0008	0.0694	-0.0788	0.1181	-0.0537	0.1039	0.0159	0.0583	-0.0992	0.0909	0.0468	-0.0032	0.0183	-0.0149	0.0321	0.0595	0.1225	0.0611	-0.012	0.0667	0.1389	0.0342	0.0332	0.0112	-0.0329	0.0562	-0.0158	-0.1266	0.0735	-0.0006	-0.0114	0.0712	0.7053	0.0374	-0.1015	0.0699	-0.0992
C02218; C20253	(Z)-3-Aminoacrylate; 2-Aminoacrylate; Aminoacrylate; Dehydroalanine	C3H5NO2	86.0251	-0.1618	-0.1212	-0.0642	-0.0484	0.0172	0.0599	0.0184	0.1087	0.4666	-0.0644	-0.0163	0.1257	0.0817	-0.0189	0.0129	0.1316	-0.0315	-0.0647	-0.0616	0.1512	0.0282	0.1256	0.0676	0.2704	0.09	0.0709	0.2644	0.2653	-0.0467	0.2676	0.0124	0.2462	-0.0141	0.1388	0.1386	0.1713	0.1112	nd	-0.1293	-0.2412	nd	0.1946	nd	0.0785	nd	-0.2205
C00022; C00222	2-Oxopropanoate; 2-Oxopropanoic acid; 3-Oxopropanoate; Malonate semialdehyde; Pyroracemic acid; Pyruvate; Pyruvic acid	C3H4O3	87.009	-0.0712	-0.0538	-0.0125	-0.0568	-0.0376	-0.0006	-0.1285	0.1638	-1.1947	0.0368	0.0922	0.012	-0.0492	0.0305	0.1066	0.0035	-0.0378	0.0432	0.0707	0.0477	0.0634	0.0085	0.291	0.0676	0.3154	0.0595	0.5951	0.03	0.0485	-0.0081	0.3887	0.0426	0.0099	0.0195	0.3898	0.1683	-0.0749	0.0711	0.4935	-0.0642	-0.2187	0.1439	-0.5872	-0.0573	-0.377	0.0403
C00041; C00099; C00133	3-Aminopropanoate; 3-Aminopropionic acid; D-2-Aminopropionic acid; D-Ala; D-Alanine; L-2-Aminopropionic acid; L-Alanine; L-alpha-Alanine; beta-Alanine	C3H7NO2	88.0408	-0.2859	-0.1054	-0.2352	-0.1151	0.0566	0.1611	-0.015	0.1511	0.8241	0.0821	0.0117	0.2294	0.0105	0.1274	0.006	0.2077	-0.0235	0.0195	0.0172	0.1007	-0.0313	0.0364	-0.1278	0.1556	-0.1174	-0.0305	-0.3298	0.1462	-0.0863	0.0261	-0.2111	0.1453	-0.0626	0.0897	-0.1506	0.1303	0.0919	-0.0187	-0.1935	0.1225	0.0864	0.0968	0.0909	0.2501	0.188	-0.0525
C00184; C00186; C00256; C00577; C01013	(R)-Lactate; (S)-Lactate; 1,3-Dihydroxy-2-propanone; 1,3-Dihydroxyacetone; 1,3-Dihydroxypropan-2-one; 3-Hydroxypropanoate; 3-Hydroxypropanoic acid; 3-Hydroxypropionate; 3-Hydroxypropionic acid; D-2-Hydroxypropanoic acid; D-2-Hydroxypropionic acid; D-Glyceraldehyde; D-Lactate; D-Lactic acid; Dihydroxyacetone; Glycerone; Hydracrylic acid; L-Lactate; L-Lactic acid	C3H6O3	89.0249	-0.3808	-0.1494	-0.0119	0.0662	-0.1602	-0.3488	-0.0169	-0.2908	1.4989	-0.0069	-0.0123	-0.41	0.0035	0.1037	-0.0041	-0.1361	-0.0294	-0.1067	0.0498	-0.137	0.4902	-0.0001	0.1238	-0.0654	0.2168	-0.1546	-0.2337	0.0788	0.2122	-0.121	-0.2776	-0.0566	0.2777	-0.0337	0.1032	-0.2467	-0.081	-0.0833	-0.1706	-0.1127	-0.0006	0.0646	0.1349	-0.0013	-0.0027	-0.2355
C00116	1,2,3-Propanetriol; 1,2,3-Trihydroxypropane; Glycerin; Glycerol	C3H8O3	91.0405	-0.0584	-0.0341	0.0473	-0.0019	-0.04	-0.0218	-0.0363	-0.0321	0.0731	-0.001	-0.0724	-0.0425	0.0419	0.0304	-0.0792	-0.0082	-0.0463	-0.0183	-0.0385	-0.0472	0.0386	-0.0251	0.0428	-0.0512	0.0579	-0.0261	0.086	-0.0169	0.0401	-0.0443	0.02	-0.054	0.0663	-0.037	0.0241	nd	nd	nd	nd	nd	nd	nd	nd	nd	nd	nd
C00146	Benzenol; Hydroxybenzene; Phenic acid; Phenol; Phenylic acid	C6H6O	93.0348	-0.0985	-0.0105	-0.1991	0.0408	0.0373	0.0395	-0.0883	0.3274	0.0041	0.0462	0.0462	0.0287	-0.0012	0.0576	0.047	0.0564	0.0304	0.0037	0.0272	0.0004	-0.0363	0.0199	0.0214	0.0331	0.0034	-0.0205	0.0178	0.0092	-0.0134	-0.0065	0.03	0.0275	-0.0138	0.0043	-0.0113	nd	nd	nd	nd	nd	nd	nd	nd	nd	nd	nd
C11145	Methanesulfonate; Methanesulfonic acid	CH4SO3	94.981	0.0024	0.022	0.1275	0.019	-0.0321	-0.0106	-0.0327	0.0091	-0.1007	0.0075	0.0277	-0.0182	-0.0121	-0.0218	0.0532	-0.0268	0.0184	-0.0067	0.0559	-0.0143	-0.0749	-0.0156	-0.0206	-0.0256	-0.0108	0.0087	0.0638	-0.0381	-0.0345	0.005	0.0214	-0.0054	-0.0455	0.0139	-0.001	nd	nd	nd	nd	nd	nd	nd	nd	nd	nd	nd
C07090	4-Methylenebut-2-en-4-olide; Protoanemonin; cis-4-Methylenebut-2-en-4-olide	C5H4O2	95.0142	0.0487	0.079	0.0757	0.0236	-0.1333	-0.0017	0.0235	0.0797	-0.1625	0.0028	0.0418	0.034	0.005	-0.0667	0.0204	-0.0374	0.0048	-0.0248	-0.0011	-0.0301	-0.0768	-0.0481	0.014	-0.0958	-0.0116	0.0402	0.0826	-0.1382	-0.0151	0.0136	-0.0005	-0.0021	-0.0292	0.0144	0.0146	nd	nd	nd	nd	nd	nd	nd	nd	nd	nd	nd
C12455	5-Aminopentanal	C5H11NO	100.077	0.1513	0.1434	0.0335	0.043	-0.014	0.1855	-0.0095	0.1821	0.1213	0.1741	-0.0543	0.2402	-0.0773	0.1397	0.0175	0.2295	-0.063	0.1752	0.0741	0.0579	-0.0371	0.074	0.0209	0.2117	-0.0586	0.2417	-0.0054	0.1157	-0.0923	0.1852	0.014	0.209	-0.0179	0.157	0.0169	0.0715	-0.2808	-0.0586	-1.0979	0.1334	0.0941	0.5913	-0.148	-0.0912	0.1428	0.0577
C00109; C00164; C00232; C06002	(S)-Methylmalonate semialdehyde; 2-Ketobutyric acid; 2-Oxobutanoate; 2-Oxobutanoic acid; 2-Oxobutyrate; 2-Oxobutyric acid; 3-Oxobutanoic acid; 4-Oxobutanoate; Acetoacetate; Acetoacetic acid; Succinate semialdehyde; Succinic semialdehyde; alpha-Ketobutyrate; alpha-Ketobutyric acid; beta-Ketobutyric acid	C4H6O3	101.025	0.0741	0.0711	0.1044	0.0104	-0.2328	-0.043	0.1324	0.0159	0.6274	-0.0205	0.061	-0.0223	0.0299	-0.0764	0.0286	-0.0599	0.0343	-0.0411	0.0157	-0.0617	0.13	-0.0524	0.0478	-0.1177	0.0805	-0.033	-0.0274	-0.1161	0.0094	0.0062	-0.0802	-0.0286	0.1073	0.0016	0.0475	0.1068	-0.0379	-0.0953	-0.0671	0.0559	-0.0178	0.1179	0.0295	-0.0797	0.057	-0.083
C00334; C02356; C03284	(S)-2-Aminobutanoate; (S)-2-Aminobutanoic acid; (S)-2-Aminobutyric acid; (S)-3-Amino-2-methylpropanoate; (S)-3-Amino-isobutanoate; (S)-3-Amino-isobutyrate; 4-Aminobutanoate; 4-Aminobutanoic acid; 4-Aminobutyrate; 4-Aminobutyric acid; GABA; L-3-Amino-isobutanoate; L-3-Amino-isobutyrate; gamma-Aminobutyric acid	C4H9NO2	102.056	-0.0636	-0.0094	-0.296	-0.0414	0.1462	0.1961	0.4886	-0.0492	0.7476	0.0282	0.0018	0.2068	0.0232	0.0387	-0.0016	0.1302	0.0007	0.0189	-0.0869	0.0501	-0.1189	0.053	-0.0822	0.0645	-0.1389	-0.0233	-0.207	0.1235	-0.0337	0.0036	-0.166	0.0536	-0.0895	0.0828	-0.1196	0.2349	0.0572	0.0079	-0.426	0.1411	0.1407	0.3279	0.1974	0.2069	0.0181	0.1676
C00168; C01146	2-Hydroxy-3-oxopropanoate; 3-Hydroxypyruvate; 3-Hydroxypyruvic acid; Hydroxypyruvate; Hydroxypyruvic acid; Tartronate semialdehyde	C3H4O4	103.004	0.0052	0.0283	0.1341	0.0029	-0.0855	-0.0772	0.0711	-0.1082	0.0659	-0.0838	0.1002	-0.0811	0.0196	-0.0492	0.0304	-0.1243	0.0318	-0.0534	0.0207	-0.0081	-0.0616	-0.0209	0.0191	-0.038	-0.0204	0.0483	0.0264	-0.0513	-0.0324	-0.0085	0.063	0.0274	-0.0731	0.0037	0.031	nd	nd	nd	nd	nd	nd	nd	nd	nd	nd	nd
C00989; C06001	(S)-3-Hydroxyisobutyrate; 4-Hydroxybutanoate; 4-Hydroxybutanoic acid; 4-Hydroxybutyric acid	C4H8O3	103.04	0.0425	-0.1386	-0.038	0.0393	-0.0798	-0.0423	-0.0678	-0.2143	-1.5805	0.0222	0.0886	-0.1128	-0.0373	0.0758	0.0965	0.042	-0.0233	-0.0132	0.0626	-0.0641	0.2059	0.0419	0.0367	0.0024	0.0224	-0.0902	-0.1257	0.053	0.0568	-0.0931	-0.12	-0.0072	0.0874	-0.0187	-0.0064	0.1346	-0.1006	0.0066	0.1818	-0.2069	0.1173	0.4278	0.1343	-0.0616	-0.0144	0.006
C00065; C00740	D-Serine; L-2-Amino-3-hydroxypropionic acid; L-3-Hydroxy-alanine; L-Serine; Serine	C3H7NO3	104.036	-0.2097	-0.306	0.0111	-0.1971	0.1843	-0.1303	0.1841	-0.1632	0.4118	-0.0589	0.0523	-0.1237	0.0693	-0.0922	0.0728	-0.0685	-0.0047	-0.0979	0.0194	0.0733	0.0387	0.0008	-0.0214	-0.034	-0.0094	0.0127	0.0044	-0.0388	-0.0171	0.041	0.0761	0.0268	0.0239	0.0257	-0.0247	-0.0117	-0.1978	0.0614	-0.359	0.0634	0.0698	0.2996	0.1646	-0.019	0.0271	0.0048
C00258	(R)-Glycerate; D-Glycerate; Glycerate; Glyceric acid	C3H6O4	105.02	-0.0634	-0.0035	-0.0905	0.07	-0.0552	-0.0175	-0.0403	0.0015	0.5193	-0.0071	-0.0313	-0.0605	0.0173	-0.0388	0.0111	-0.0387	0.042	-0.0299	0.0535	0.0173	0.0174	0.036	0.0967	0.012	0.0261	0.0263	0.1328	-0.0019	0.0154	0.0293	0.0281	0.0119	0.0142	-0.0112	0.0011	0.063	0.0564	-0.2048	0.1404	0.0297	-0.045	-0.0414	0.0759	-0.1185	0.1063	0.0132
C01468	4-Cresol; 4-Hydroxytoluene; 4-Methylphenol; p-Cresol	C7H8O	107.05	0.0086	0.0608	0.1089	0.0419	-0.0749	0.0391	0.017	0.0553	-0.054	0.0385	0.0056	0.0324	0.0188	0.0108	0.0818	0.0249	0.0072	0.0065	0.0371	-0.0239	-0.1263	-0.0283	-0.0746	-0.0304	-0.0247	-0.0138	0.0163	-0.0541	-0.0798	-0.0462	-0.0197	0.0045	-0.0842	-0.0099	-0.0514	0.0366	-0.0816	-0.0055	0.0302	0.0161	0.0296	0.0047	0.011	-0.0365	-0.0643	-0.0398
C00530	1,4-Benzenediol; 1,4-Dihydroxybenzene; 4-Hydroxyphenol; Benzene-1,4-diol; Hydroquinone; Quinol; p-Benzenediol	C6H6O2	109.03	-0.0747	0.0061	-0.8919	0.0383	0.1782	-0.0057	0.004	0.0082	0.8205	0.0074	0.0306	0.0076	-0.0061	0.0135	0.0295	-0.0047	-0.0114	-0.005	0.0096	-0.0073	0.0065	0.0327	-0.0004	0.0098	0.0258	0.0126	-0.0938	0.0138	0.0469	0.0179	-0.0574	0.0219	0.1077	0.0055	-0.0309	-0.1043	-0.051	-0.2042	-0.2814	-0.1377	-0.1444	-0.0086	-0.0127	-0.0025	0.0234	-0.0298
C00106	Uracil	C4H4N2O2	111.02	-0.0638	-0.0772	-0.4577	-0.0342	0.1216	0.1025	-0.0632	0.3035	0.8272	0.015	0.0008	0.2418	0.0062	0.0865	0.0013	0.2232	-0.01	-0.0267	0.0039	0.0228	0.0908	0.0547	-0.0052	0.0949	0.0053	0.0181	-0.1553	0.043	-0.0161	0.057	-0.0877	0.1462	0.073	0.0555	-0.0522	-0.0141	0.0181	0.1508	-0.0686	0.2389	0.1272	-0.155	0.1489	-0.0777	0.3852	-0.0431
C00596; C07091	2-Hydroxy-2,4-pentadienoate; 2-Hydroxypenta-2,4-dienoate; 2-Oxopent-4-enoate; Oxopent-4-enoate; cis-2-Hydroxypenta-2,4-dienoate; cis-Acetylacrylate	C5H6O3	113.025	0.0363	0.0776	-0.0014	0.0015	-0.0758	0.0033	-0.0481	0.0886	-1.955	-0.0173	0.1304	0.0657	0.0254	-0.0589	0.1454	-0.0255	0.0282	-0.0117	0.0591	-0.0115	-0.0291	-0.0342	-0.0009	-0.0277	-0.005	0.0581	0.0387	-0.0778	-0.0132	0.0143	-0.0011	0.05	-0.0086	0.0355	-0.0056	0.1062	0.0377	-0.0335	-0.0128	0.1495	0.116	-0.1136	0.1054	-0.0577	0.0775	-0.1239
C00429; C02512; C02565	2,4-Dioxotetrahydropyrimidine; 3-Cyano-L-alanine; 5,6-Dihydro-2,4-dihydroxypyrimidine; 5,6-Dihydrouracil; Dihydro-2,4(1H,3H)-pyrimidinedione; Dihydrouracil; Dihydrouracile; Hydrouracil; L-3-Cyanoalanine; L-beta-Cyanoalanine; N-Methylhydantoin; N-Methylimidazolidine-2,4-dione	C4H6N2O2	113.036	-0.1624	-0.0086	-0.1659	-0.031	0.0374	0.0663	-0.0298	0.242	0.0211	-0.0195	0.0573	0.2173	-0.0026	0.0337	0.0492	0.2017	-0.0031	-0.0139	0.0121	0.0596	-0.0837	0.1693	-0.0975	0.3016	-0.0996	0.1633	-0.1311	0.2575	-0.078	0.2706	-0.0813	0.2829	-0.0514	0.1724	-0.1384	0.0703	0.1806	0.1087	-0.3114	0.136	0.1681	-0.1403	-0.0548	0.1746	0.2823	0.151
C00148	2-Pyrrolidinecarboxylic acid; L-Proline	C5H9NO2	114.056	-0.1437	-0.1187	-0.2796	-0.0508	0.1418	0.1474	-0.384	0.0648	-0.7468	0.0724	-0.1785	0.1073	-0.0724	0.0468	-0.1013	0.1956	-0.0366	0.0439	0.0786	0.0185	-0.0534	0.0468	-0.1186	0.0221	-0.1326	-0.0243	-0.2816	0.1178	-0.0235	-0.0686	-0.2125	-0.0661	-0.1379	-0.0622	-0.1787	-0.1099	0.0953	-0.021	-0.3089	-0.0983	0.01	0.088	-0.0302	0.1518	0.0494	0.0655
C00122	Fumarate; Fumaric acid; trans-Butenedioic acid	C4H4O4	115.004	-0.0371	-0.0356	-0.4602	-0.2036	0.1112	0.2014	0.1422	0.1973	0.7661	0.1205	0.0204	0.2462	0.0176	0.0954	0.0083	0.2205	0.0004	0.1112	-0.0005	0.0669	0.0135	-0.0208	-0.0633	0.005	-0.097	0.0179	-0.2254	0.0097	-0.0271	0.0084	-0.1074	0.026	0.0337	-0.0094	-0.0991	-0.0328	-0.0327	-0.141	-0.1867	0.0469	-0.0663	0.1996	0.1731	0.0877	0.1128	0.111
C00141; C03273	2-Keto-3-methylbutyric acid; 2-Ketovaline; 2-Oxo-3-methylbutanoate; 2-Oxoisopentanoate; 2-Oxoisovalerate; 3-Methyl-2-oxobutanoate; 3-Methyl-2-oxobutanoic acid; 3-Methyl-2-oxobutyric acid; 5-Oxopentanoate; Glutarate semialdehyde; alpha-Ketovaline	C5H8O3	115.04	0.4477	0.0009	-0.0167	-0.0251	-0.0941	0.047	-0.0547	0.0766	0.4557	0.0579	0.0539	0.0264	0.0247	0.0133	0.0274	0.0606	0.0122	0.0044	0.0254	-0.0494	-0.1199	0.0292	0.039	0.0359	-0.0368	0.0313	0.3264	-0.0097	-0.0332	0.0098	0.1912	0.0209	-0.0424	-0.0071	0.0143	-0.0337	-0.2162	-0.0971	-0.2147	-0.1322	-0.0413	0.4577	0.0244	-0.0119	0.0935	-0.0308
C00441; C03508	(S)-2-Amino-3-oxobutanoic acid; Aspartate beta-semialdehyde; L-2-Amino-3-oxobutanoate; L-2-Amino-3-oxobutanoic acid; L-2-Amino-acetoacetate; L-Aspartate 4-semialdehyde; L-Aspartic 4-semialdehyde	C4H7NO3	116.036	0.0389	-0.1143	-0.1672	-0.0396	0.0326	0.0391	0.1176	-0.0624	0.0121	-0.003	0.1206	0.0145	0.073	0.1344	0.1545	0.0117	0.084	-0.019	0.0528	0.1385	-0.0219	0.0462	0.0307	0.0328	0.0176	0.0368	-0.0489	0.0331	0.0374	0.0069	-0.0431	0.1023	0.1114	0.0276	-0.0007	0.0163	-0.0408	nd	-0.0881	-0.0189	nd	0.1269	nd	-0.046	nd	-0.0636
C00183; C00431; C00719	2-Amino-3-methylbutyric acid; 5-Aminopentanoate; 5-Aminopentanoic acid; 5-Aminovaleric acid; Betaine; Glycine betaine; L-Valine; N,N,N-Trimethylglycine; Trimethylaminoacetate; Trimethylammonioacetate	C5H11NO2	116.072	-0.0131	-0.251	-0.2585	-0.0636	0.1186	-0.1175	0.0492	-0.1992	0.4894	-0.0715	-0.0467	-0.2356	-0.0405	-0.0662	-0.0405	0.0301	-0.0388	-0.1132	-0.0708	-0.128	-0.0566	0.0657	-0.1966	0.0505	-0.2116	-0.2139	-0.268	0.1221	-0.1106	-0.1113	-0.1823	-0.0435	-0.0778	-0.0198	-0.234	0.031	-0.0242	0.1113	-1.0149	-0.1981	-0.0155	0.4839	0.2137	0.1384	0.1086	0.1151
C00042	Butanedionic acid; Ethylenesuccinic acid; Succinate; Succinic acid	C4H6O4	117.02	-0.6585	-0.3054	-0.2127	0.0152	0.0194	-0.3875	0.0652	-0.7352	0.6701	-0.1868	-0.003	-0.709	-0.0012	-0.2743	-0.0164	-0.2504	-0.0174	-0.234	-0.0134	0.0455	-0.0585	-0.0076	-0.171	0.0197	-0.1532	-0.1953	-0.2405	0.0066	-0.0096	-0.1164	-0.2073	-0.049	-0.0598	-0.0979	-0.2059	-0.007	0.0619	0.0056	-0.3175	-0.1179	-0.0105	-0.3568	-0.5769	-0.0261	0.0275	-0.1254
C00188; C00263; C05519	2-Amino-3-hydroxybutyric acid; 2-Amino-4-hydroxybutyric acid; L-Allothreonine; L-Homoserine; L-Threonine; L-allo-Threonine	C4H9NO3	118.051	-0.1551	-0.207	-0.1765	-0.1332	0.0753	-0.068	0.5502	-0.0696	0.5012	-0.0176	0.0682	-0.059	0.0281	-0.0929	0.0108	-0.0321	0.0749	-0.096	-0.0225	0.0671	-0.001	0.0397	-0.107	0.0534	-0.1036	-0.0224	-0.196	0.0546	-0.0797	0.0075	-0.1415	0.0424	-0.0589	0.0351	-0.0825	-0.15	-0.0386	-0.1155	-0.2768	0.035	0.0485	0.2083	0.1766	0.134	0.1585	0.0701
C00957	3-Mercaptopyruvate; 3-Mercaptopyruvic acid; Mercaptopyruvate	C3H4O3S	118.981	0.0766	0.1282	0.2038	0.0224	-0.1096	-0.007	0.0665	0.1284	0.0437	-0.0399	0.0444	0.0783	-0.0826	-0.0986	-0.013	-0.0465	-0.0708	-0.0409	0.0094	-0.0672	0.0134	-0.081	0.0147	-0.1149	0.0631	0.0245	0.1236	-0.1787	0.0119	-0.0184	0.0455	-0.0157	0.051	-0.0052	0.1362	0.0918	0.0915	-0.0245	-0.0201	0.0573	0.2444	0.0133	0.0505	-0.036	0.2303	-0.0453
C00601; C05627	4-Hydroxystyrene; 4-Vinylphenol; Phenylacetaldehyde; alpha-Tolualdehyde	C8H8O	119.05	0.0465	0.1589	0.0735	-0.0367	-0.1686	0.0668	0.1002	-0.0285	-0.3974	0.0864	0.1616	-0.0423	-0.002	-0.091	-0.0196	-0.1431	-0.0047	0.0048	-0.0087	0.0896	-0.069	0.0666	-0.0151	0.0718	-0.1323	0.2112	0.0389	0.0387	0.0099	0.0016	-0.0393	0.0789	-0.0757	0.0269	-0.0997	-0.0281	0.0971	0.0377	-0.0871	-0.2964	-0.1536	-0.5013	-0.4377	0.2413	0.399	-0.3032
C00180	Benzenecarboxylic acid; Benzoate; Benzoic acid; Dracylic acid; Phenylformic acid	C7H6O2	121.029	-0.021	-0.0314	0.2356	0.0054	-0.1513	0.0626	-0.1925	0.1094	-0.1618	0.0638	-0.1121	0.0942	0.1491	0.0994	-0.1657	0.0534	-0.1017	0.2104	-0.1673	-0.058	-0.3106	-0.0557	-0.1979	-0.0014	0.1027	-0.0233	0.0067	-0.0502	0.1538	-0.0444	0.2082	-0.0516	0.2347	-0.037	0.2131	nd	nd	nd	nd	nd	nd	nd	nd	nd	nd	nd
C00253	3-Pyridinecarboxylic acid; Niacin; Nicotinate; Nicotinic acid	C6H5NO2	122.025	-0.0132	0.0184	0.107	0.0394	-0.1091	-0.0328	0.0185	-0.0218	-0.029	-0.0158	-0.0343	-0.0389	-0.0648	-0.0717	-0.0396	-0.0517	-0.0557	-0.0365	-0.0421	-0.059	-0.0887	0.0084	-0.0046	-0.0643	-0.044	-0.0031	0.0685	-0.0556	-0.0347	-0.0239	-0.0076	-0.0459	-0.0582	-0.0382	0.0096	0.0569	-0.0408	-0.0035	-0.0404	-0.1171	0.0185	-0.05	-0.0432	0.0079	0.0247	-0.0597
C02376	5-Methylcytosine	C5H7N3O	124.052	-0.0088	0.0551	0.1099	0.0102	-0.0283	-0.041	0.0457	0.1121	0.5495	0.023	0.0072	-0.0259	0.0766	-0.0187	0.1129	-0.0356	0.0821	-0.0099	0.1487	-0.0465	0.04	0.0197	0.0061	-0.0328	0.0016	0.0253	-0.1096	-0.0657	-0.0493	-0.0153	-0.0339	-0.071	-0.0272	-0.0347	-0.0552	nd	nd	nd	nd	nd	nd	nd	nd	nd	nd	nd
C00178	5-Methyluracil; Thymine	C5H6N2O2	125.036	0.0076	0.0061	0.0037	-0.008	-0.0685	0.0243	0.0465	-0.0029	-0.4662	0.0015	0.0512	0.0034	-0.0141	-0.0353	0.0223	-0.0122	-0.0074	-0.0182	0.0208	-0.0055	-0.0552	-0.0045	0.0569	-0.0275	0.0541	-0.0249	0.1489	-0.0554	-0.0019	-0.01	0.0428	-0.0318	-0.0365	-0.0016	0.0778	0.1344	-0.026	-0.0676	0.0419	0.107	-0.0462	0.0685	0.0593	0.0255	0.0892	0.0193
C04051	5-Amino-4-imidazolecarboxyamide	C4H6N4O	125.047	0.04	-0.0252	-0.0701	0.0035	-0.0508	-0.0141	0.2046	-0.0712	-0.14	-0.005	0.1256	-0.0972	0.1551	-0.0332	0.1375	-0.0284	0.0904	-0.0452	0.0855	-0.0081	-0.0802	-0.0211	0.0484	-0.0446	-0.0414	-0.0536	0.0754	-0.0313	-0.0434	-0.061	-0.0014	-0.0632	-0.0206	-0.0345	0.031	nd	nd	nd	nd	nd	nd	nd	nd	nd	nd	nd
C00906	5,6-Dihydro-5-methyluracil; 5,6-Dihydrothymine; Dihydrothymine	C5H8N2O2	127.052	-0.1157	0.0076	-0.1375	-0.0362	0.0407	-0.0028	0.3214	-0.0869	0.3207	-0.0032	0.0325	-0.0204	0.0208	-0.0095	-0.0543	-0.0109	-0.0091	-0.0451	-0.042	0.0362	-0.1539	0.0335	-0.1764	0.0202	-0.1704	-0.0188	-0.1935	0.0281	-0.0901	-0.0253	-0.1775	-0.0651	-0.1843	-0.0344	-0.2043	nd	nd	nd	nd	nd	nd	nd	nd	nd	nd	nd
C01879; C04281	(3R,5S)-1-Pyrroline-3-hydroxy-5-carboxylate; 3-Hydroxy-L-1-pyrroline-5-carboxylate; 5-Oxo-L-proline; 5-Oxoproline; 5-Pyrrolidone-2-carboxylic acid; L-1-Pyrroline-3-hydroxy-5-carboxylate; L-5-Pyrrolidone-2-carboxylic acid; L-Pyroglutamic acid; Pidolic acid; Pyroglutamate; Pyroglutamic acid	C5H7NO3	128.035	-0.0801	-0.0495	-0.195	-0.0601	0.129	0.1624	0.2907	0.0051	0.3059	0.0507	-0.0073	0.1967	0.034	0.0388	0.0329	0.1191	0.0422	0.0251	-0.0757	-0.0182	-0.1308	0.0351	-0.0652	0.0241	-0.0885	-0.0184	-0.1481	0.041	-0.0383	-0.0137	-0.1255	-0.0174	-0.076	0.0079	-0.0844	nd	nd	nd	nd	nd	nd	nd	nd	nd	nd	nd
C00490; C02226	2-Methylmaleate; Citraconate; Citraconic acid; Itaconate; Itaconic acid; Methylenesuccinic acid; Methylmaleic acid	C5H6O4	129.02	0.1543	-0.0851	-0.148	0.0285	0.0806	0.1828	0.1771	-0.1567	-0.2363	0.0518	0.0519	0.0405	0.0207	0.118	0.1251	0.1189	0.0472	0.0444	-0.0236	-0.0966	-0.0322	0.0443	0.0956	-0.0414	-0.0467	-0.174	-0.0147	0.0254	0.0262	-0.1496	0.0287	-0.0705	-0.002	-0.0885	-0.0398	nd	nd	nd	nd	nd	nd	nd	nd	nd	nd	nd
C00233; C00671	(3S)-3-Methyl-2-oxopentanoate; (3S)-3-Methyl-2-oxopentanoic acid; (S)-3-Methyl-2-oxopentanoate; (S)-3-Methyl-2-oxopentanoic acid; 2-Oxoisocaproate; 4-Methyl-2-oxopentanoate	C6H10O3	129.056	0.0615	0.0551	-0.0438	0.0472	-0.0497	0.0231	-0.0478	0.0923	-1.796	0.0683	0.1445	0.0349	-0.0212	0.0161	0.1315	0.0352	0.0446	0.0537	0.0203	0.004	-0.1314	-0.0102	0.051	0.0248	0.0116	0.0479	0.2501	-0.0261	-0.0146	-0.0039	0.1608	-0.0053	0.0338	-0.0012	0.0064	-0.2773	0.0067	-0.1818	0.0824	-0.0309	0.0272	-0.0269	-0.0531	-0.0408	0.072	0.0417
C00430; C01157; C01165; C03741	(S)-4-Amino-5-oxopentanoate; 5-Amino-4-oxopentanoate; 5-Amino-4-oxovaleric acid; 5-Aminolevulinate; Hydroxyproline; L-Glutamate 1-semialdehyde; L-Glutamate 5-semialdehyde; L-Glutamate gamma-semialdehyde; L-Hydroxyproline; trans-4-Hydroxy-L-proline	C5H9NO3	130.051	-0.4577	-0.1426	-0.2756	-0.126	-0.0098	0.3456	-0.0706	0.0516	0.3852	0.1416	0.0132	0.3164	0.0324	0.1797	0.0166	0.3003	0.0078	0.005	-0.0192	0.1151	-0.0082	0.0602	-0.1204	0.1521	-0.1406	-0.17	-0.502	0.129	-0.0759	-0.1917	-0.3678	0.0287	-0.0729	-0.0144	-0.1798	-0.1082	-0.0077	0.1105	-0.2638	0.4119	0.0231	-0.1811	0.0122	0.1348	0.147	0.0428
C00123; C00407	(2S)-alpha-2-Amino-4-methylvaleric acid; (2S)-alpha-Leucine; 2-Amino-3-methylvaleric acid; 2-Amino-4-methylvaleric acid; L-Isoleucine; L-Leucine	C6H13NO2	130.087	-0.0324	-0.1157	-0.4368	-0.0573	0.2386	0.0977	-0.8301	-0.0968	-0.789	0.0404	-0.1259	0.0634	0.0097	0.0833	-0.0521	0.1057	0.1088	0.0098	0.0543	0.0026	-0.1554	0.0428	-0.1095	0.0335	-0.1099	-0.1267	-0.1649	0.0642	-0.0919	-0.1081	-0.1052	-0.0135	-0.0601	-0.0097	-0.1516	-0.0258	-0.0141	-0.0999	-0.3371	-0.1913	0.0804	0.3628	0.1793	0.0881	0.0827	0.076
C00489; C00900; C03589; C04181; C06010; C11838	(4S)-4,5-Dihydroxypentan-2,3-dione; (S)-2-Acetolactate; (S)-2-Hydroxy-2-methyl-3-oxobutanoate; 1,3-Propanedicarboxylic acid; 2-Acetolactate; 2-Oxo-3-hydroxyisovalerate; 3-Hydroxy-3-methyl-2-oxobutanoate; 3-Hydroxy-3-methyl-2-oxobutanoic acid; 4-Hydroxy-2-oxopentanoate; 4-Hydroxy-2-oxovalerate; Glutarate; Glutaric acid; Pentanedioic acid	C5H8O4	131.035	0.067	0.1059	0.0635	0.0569	-0.1628	-0.0406	-0.1863	0.0148	-0.6344	0.0178	0.0657	-0.0234	0.0072	-0.0515	0.0215	-0.0685	-0.0098	0.0016	-0.0289	-0.076	-0.1648	-0.0387	0.017	-0.0588	-0.018	0.008	0.1131	-0.1102	-0.129	-0.0478	-0.0855	-0.0153	-0.0669	-0.0201	-0.0029	-0.0365	0.0383	-0.0577	0.0273	0.0782	-0.0249	-0.0084	0.0916	-0.0583	-0.0331	-0.0204
C00152; C02642	2-Aminosuccinamic acid; 3-Ureidopropanoate; 3-Ureidopropionate; L-Asparagine; N-Carbamoyl-beta-alanine; beta-Ureidopropionic acid	C4H8N2O3	131.047	-0.0818	-0.0642	-0.2063	-0.0837	0.0281	-0.0822	-0.4324	-0.072	-0.7687	-0.1048	-0.0173	-0.0662	-0.0553	-0.1235	-0.0225	-0.0663	-0.0159	-0.1279	-0.011	-0.0281	-0.0786	0.0098	-0.0254	0.0182	-0.0198	-0.1151	-0.0999	-0.0314	0.0195	-0.11	-0.1156	0.0007	-0.0969	0.0204	-0.0639	nd	nd	-0.0931	nd	nd	0.0439	nd	0.1336	nd	0.0049	nd
C00077	(S)-2,5-Diaminopentanoate; (S)-2,5-Diaminopentanoic acid; (S)-2,5-Diaminovaleric acid; L-Ornithine	C5H12N2O2	131.083	0.0416	-0.0466	-0.2822	-0.023	0.1206	0.0671	0.0584	0.0229	0.4574	0.0009	-0.079	0.0395	-0.0488	-0.0024	-0.0709	0.0425	-0.0595	-0.0132	-0.0446	-0.0387	-0.0421	0.0351	-0.0677	0.0339	-0.092	-0.0832	-0.2065	-0.043	-0.059	-0.0484	-0.1358	-0.0206	-0.0849	0.0023	-0.1504	0.0712	0.0091	-0.1769	-0.6313	-0.0283	0.042	0.2448	0.3016	0.1495	0.0755	0.0684
C00049	2-Aminosuccinic acid; L-Asp; L-Aspartate; L-Aspartic acid	C4H7NO4	132.03	0.0194	0.061	-0.1571	-0.1133	0.1772	0.0983	0.0492	0.397	0.6789	0.0739	0.0078	0.3669	0.0055	0.074	-0.008	0.2174	-0.0144	0.0741	-0.0131	0.0405	-0.0218	0.0426	-0.0244	0.1928	-0.0092	0.2913	-0.0273	0.0238	-0.0184	0.2935	0.0432	0.2752	-0.003	0.1531	-0.0662	-0.1729	0.1579	0.0901	-0.4287	0.2118	0.0948	0.3293	0.1695	0.2124	0.2944	0.1372
C00149; C00497; C03064	(R)-Malate; (S)-Malate; 3-Dehydro-L-threonate; D-Malate; D-Malic acid; L-2-Hydroxybutanedioic acid; L-Apple acid; L-Malate; L-Malic acid; Malate; Malic acid	C4H6O5	133.014	0.0917	-0.044	-0.4742	-0.2594	0.1174	0.2331	0.1748	0.161	0.5994	0.165	0.0084	0.221	-0.002	0.0955	-0.0102	0.2425	-0.0158	0.1768	-0.0115	0.0171	0.0873	-0.0385	-0.0155	-0.0984	-0.0526	0.0054	-0.1158	-0.0851	0.0298	-0.0653	-0.0203	-0.085	0.124	-0.0874	-0.0291	0.0092	0.0556	-0.2461	-0.2732	-0.1539	-0.0226	0.191	0.2067	0.0722	0.1016	0.0402
C01801; C04039; C04272	(2R)-2,3-Dihydroxy-3-methylbutanoate; (R)-2,3-Dihydroxy-3-methylbutanoate; (R)-2,3-Dihydroxy-isovalerate; (R)-2,3-Dihydroxy-isovaleric acid; 2,3-Dihydroxy-3-methylbutanoate; 2,3-Dihydroxy-isovalerate; 2,3-Dihydroxy-isovaleric acid; 2-Deoxy-D-erythro-pentose; 2-Deoxy-D-ribose; Deoxyribose; Thyminose	C5H10O4	133.051	0.911	-0.0764	-0.4317	-0.0309	-0.0379	0.0178	0.0044	0.2926	0.6532	-0.074	0.0861	-0.073	0.0708	-0.0354	0.1094	0.0467	0.042	-0.0748	0.0592	0.0039	-0.1444	0.0104	0.0254	0.0365	-0.025	0.0852	0.0315	0.0475	0.0071	0.1161	0.0471	0.003	-0.0138	-0.0533	-0.0504	-0.303	-0.9921	-0.0334	-0.6631	-0.4759	0.0706	1.6092	0.3772	-0.0258	0.1751	0.2393
C00155	Homocysteine; L-2-Amino-4-mercaptobutyric acid; L-Homocysteine	C4H9NO2S	134.028	0.081	-0.0906	-0.3344	-0.1269	-0.0182	0.0976	0.4117	0.0887	0.4928	0.0562	0.0772	0.0834	0.0118	0.0359	0.0857	0.0692	-0.0078	0.0501	0.0576	-0.0278	0.0351	0.0106	-0.0318	-0.0677	0.0077	-0.0477	-0.1222	-0.0316	-0.0405	-0.0574	0.0012	0.0084	0.0586	-0.0552	-0.0202	nd	nd	nd	nd	nd	nd	nd	nd	nd	nd	nd
C00262	Hypoxanthine; Purine-6-ol	C5H4N4O	135.031	0.1422	0.2573	-0.3358	0.0882	-0.1509	0.4881	-0.0149	0.4796	0.5957	0.361	0.0128	0.7287	0.0307	0.3257	0.0085	0.6126	0.0408	0.3579	0.118	0.3121	0.0696	0.1883	-0.1271	0.3763	-0.1854	0.2932	-0.2534	0.3571	-0.0939	0.2841	-0.1734	0.4173	-0.0962	0.239	-0.189	0.1595	0.1128	0.0346	-0.3345	0.0084	0.0158	0.3109	-0.3386	0.191	0.0669	0.0509
C03765; C06224; C07086	2-(4-Hydroxyphenyl)acetaldehyde; 3,4-Dihydroxystyrene; 4-Hydroxyphenylacetaldehyde; Benzeneacetic acid; Benzylformic acid; Phenylacetate; Phenylacetic acid	C8H8O2	135.045	0.0322	0.1618	-0.0298	-0.014	-0.1311	0.1669	0.2104	0.0107	-0.1847	0.155	0.1773	0.0407	0.0964	0.0356	0.0362	-0.0589	0.0554	0.0874	0.0237	0.0777	-0.0128	0.0753	0.0092	0.0898	-0.1294	0.1746	0.0234	0.0363	0.0288	0.0325	0.0118	0.0889	-0.067	0.034	-0.0717	nd	nd	nd	nd	nd	nd	nd	nd	nd	nd	nd
C00108; C00568	2-Aminobenzoate; 4-Aminobenzoate; 4-Aminobenzoic acid; ABEE; Anthranilate; Anthranilic acid; Vitamin L1; o-Aminobenzoic acid; p-Aminobenzoate	C7H7NO2	136.04	-0.1861	0.0263	0.0011	0.0511	0.0175	0.1335	0.0182	0.2222	-0.3562	0.0992	-0.0249	0.1809	-0.09	0.1312	-0.1051	0.184	-0.063	0.1499	-0.1069	0.0003	-0.131	0.0312	-0.0379	0.0756	-0.0348	0.0129	-0.051	0.1038	-0.0754	0.0858	-0.0051	0.0303	-0.0656	0.0651	-0.0835	0.2099	0.2092	-0.006	0.0251	-0.0522	-0.049	-0.2924	-0.0079	0.1354	0.0371	-0.0358
C00156	4-Hydroxybenzoate; 4-Hydroxybenzoic acid; Hydroxybenzenecarboxylic acid; Hydroxybenzoic acid	C7H6O3	137.026	-0.0255	0.0105	0.0677	0.0112	-0.0083	-0.0129	-0.0454	0.0751	-0.088	0.0067	0.0222	-0.0211	-0.0063	-0.0174	0.0497	-0.0137	0.0262	-0.0119	0.0346	-0.013	-0.0688	-0.0054	-0.0127	-0.0108	-0.0121	0.0156	0.0615	-0.0315	-0.0283	-0.001	0.0255	-0.005	-0.0361	0.0014	0.0006	0.0398	0.0163	nd	0.0337	-0.0441	nd	0.0083	nd	0.0252	nd	0.0179
C00227	Acetyl phosphate	C2H5O5P	138.98	-0.0151	0.002	0.416	0.0242	-0.0761	-0.1529	-0.0232	-0.2001	0.0921	-0.0992	0.0257	-0.1849	-0.0342	-0.1402	0.0213	-0.1944	0.0065	-0.1206	0.0589	0.0208	0.0468	-0.0079	-0.0033	-0.0162	0.0993	0.0112	0.167	-0.0473	-0.0255	-0.0019	0.1026	0.0237	-0.0116	0.0248	0.159	-0.1961	-0.0475	nd	-0.1561	-0.0032	nd	0.0931	nd	-0.0009	nd	-0.021
C00169	Carbamoyl phosphate	CH4NO5P	139.976	-0.0226	0.0299	0.1488	0.0372	-0.0294	0.0038	-0.1124	0.0487	0.2285	0.0538	-0.069	-0.0091	-0.0207	-0.0296	-0.0356	-0.0224	0.0236	-0.0238	0.0322	-0.0462	-0.0249	-0.0482	-0.0043	-0.0751	0.0222	0.0244	0.077	-0.0974	-0.005	-0.0089	0.0383	-0.051	-0.0616	-0.014	-0.0022	-0.0023	-0.011	nd	-0.0306	0.0542	nd	0.0277	nd	-0.0383	nd	0.0465
C00860	L-Histidinol	C6H11N3O	140.083	0.536	0.1431	0.0249	0.0635	0.0082	0.1117	0.2537	-0.0765	-0.1418	0.0016	0.2412	0.0353	0.1068	0.0086	0.0204	0.0198	0.0807	0.0007	-0.0443	0.1153	0.0306	0.1075	0.0202	0.1456	0.0251	0.1125	-0.0395	0.2529	0.0019	0.068	0.0175	0.1239	-0.0075	0.1012	0.0308	-0.183	-0.0558	0.015	-0.7823	-0.3018	0.0992	0.6881	0.6897	-0.061	0.0678	0.0707
C06423	Caprylic acid; Octanoic acid; Octylic acid	C8H16O2	143.108	-0.0472	0.0193	-0.0398	0.0408	-0.009	-0.017	-0.0463	0.0041	-0.0185	0.0339	0.0389	-0.0515	0.0094	0.0288	0.0655	-0.0147	-0.0232	0.0096	-0.0138	-0.0361	-0.0833	-0.0023	0.0156	0.0008	0.0245	0.0419	0.1499	-0.022	0.0378	0.0053	0.1482	-0.0267	-0.0455	-0.023	0.0244	0.2279	0.0143	-0.0212	0.1193	-0.0727	-0.093	-0.0347	-0.0016	-0.0057	-0.0589	-0.0418
C00026	2-Ketoglutaric acid; 2-Oxoglutarate; Oxoglutaric acid; alpha-Ketoglutaric acid	C5H6O5	145.014	0.1279	0.0228	-0.0133	-0.045	-0.0536	0.1684	0.4441	0.1997	-0.4221	0.1332	0.163	0.1494	0.0833	0.0978	0.3696	0.1285	0.0768	0.1611	-0.0063	-0.105	-0.0351	-0.1165	0.1285	-0.1535	0.0853	-0.0235	0.1333	-0.1951	0.0217	-0.0923	0.1905	-0.1933	0.0006	-0.1258	0.0504	-0.1028	0.1115	0.0621	-0.0355	-0.0276	-0.1509	0.2948	0.0634	-0.0677	0.2366	0.0181
C00966; C06006; C14463; C16272	(R)-3-Hydroxy-3-methyl-2-oxopentanoate; (S)-2-Aceto-2-hydroxybutanoate; (S)-2-Hydroxy-2-ethyl-3-oxobutanoate; 2-Dehydropantoate; 3-Hydroxy-5-oxohexanoate	C6H10O4	145.051	0.0407	0.0093	0.0025	0.0575	-0.078	0.2343	0.2082	0.0001	-0.1232	0.1471	0.1353	0.2014	0.0771	0.1759	0.0543	0.1744	0.0942	0.0744	0.0585	-0.0041	-0.0579	0.0685	-0.0222	0.0243	-0.0615	-0.1167	-0.0856	0.0825	-0.0149	-0.1127	-0.1459	-0.0118	-0.0095	-0.0193	-0.0878	0.3649	0.0991	0.068	0.3778	-0.0694	0.0212	0.0416	-0.0508	-0.0413	0.1061	0.2049
C00064; C00819	D-2-Aminoglutaramic acid; D-Glutamine; L-2-Aminoglutaramic acid; L-Glutamine	C5H10N2O3	145.062	-0.1455	0.0156	-0.2917	-0.054	0.1908	0.0044	0.3258	-0.1217	0.6614	-0.0114	-0.0298	0.0219	-0.045	-0.0229	-0.0978	0.0018	-0.0732	-0.0316	-0.1502	0.1178	-0.1205	0.0613	-0.2181	0.0634	-0.1953	0.0292	-0.3404	0.0849	-0.1107	0.0161	-0.2554	-0.0495	-0.1928	-0.0435	-0.2545	0.1397	0.0158	-0.0282	0.4325	0.2143	0.0415	0.0718	0.3188	0.2069	0.1799	0.1789
C00047	2,6-Diaminohexanoic acid; L-Lysine; Lysine acid	C6H14N2O2	145.098	-0.1653	-0.1551	-0.182	-0.1163	0.1427	-0.0756	-0.2241	-0.09	0.0494	-0.0674	-0.0554	-0.0621	-0.0499	-0.0406	-0.045	-0.0468	-0.0807	-0.0604	0.1065	0.0348	0.1231	0.0242	0.0515	-0.0185	0.0621	0.0121	-0.0822	-0.0466	0.0777	0.0057	-0.0428	0.0097	0.0828	0.0005	0.0247	0.0409	-0.0851	0.0037	0.243	0.1787	0.0155	0.1551	0.1586	0.074	-0.015	0.124
C01181	4-Trimethylammoniobutanoate; Butyro-betaine; gamma-Butyrobetaine	C7H16NO2	145.111	-0.1469	-0.1236	-0.1644	-0.0935	0.07	-0.1108	-0.1625	-0.1224	0.141	-0.0943	-0.0409	-0.0841	-0.0381	-0.0494	-0.0268	-0.0697	-0.0836	-0.0928	0.1598	0.0598	0.1282	0.0194	0.0697	-0.0292	0.0926	-0.0266	-0.0216	-0.0058	0.0727	0.0109	0.0123	0.022	0.084	0.0345	0.0701	nd	nd	nd	nd	nd	nd	nd	nd	nd	nd	nd
C00025; C00217; C00302; C00979; C05938	2-Aminoglutaric acid; D-2-Aminoglutaric acid; D-Glutamate; D-Glutamic acid; D-Glutaminic acid; Glutamate; Glutaminic acid; L-4-Hydroxyglutamate semialdehyde; L-Glutamate; L-Glutamic acid; L-Glutaminic acid; O-Acetyl-L-serine; O3-Acetyl-L-serine	C5H9NO4	146.046	-0.0949	-0.0397	-0.2312	-0.0634	0.167	0.1932	0.4971	-0.087	0.7665	0.0153	0.0006	0.1939	0.0272	0.0309	-0.0184	0.1241	-0.0147	0.0117	-0.1047	0.0189	-0.0877	0.0505	-0.0365	0.0657	-0.0844	-0.0217	-0.1657	0.0991	0.0059	-0.027	-0.1191	0.0253	-0.0549	0.0453	-0.0738	0.0551	0.1086	0.1442	-0.6142	0.2577	0.1387	0.1954	0.1624	0.1365	0.0224	0.2598
C02612; C03196; C03826; C06032	(2R)-2-Hydroxy-2-methylbutanedioate; (2R,3S)-3-Methylmalate; (4S)-4,5-Dihydroxy-2-oxopentanoate; (R)-2-Methylmalate; (R)-2-Methylmalic acid; (R)-Citramalate; (R)-Citramalic acid; (R)-alpha-Hydroxypyrotartaric acid; (S)-2-Hydroxyglutarate; 2-Dehydro-3-deoxy-D-arabinonate; 2-Dehydro-3-deoxy-D-pentonate; 2-Dehydro-3-deoxy-D-xylonate; D-Citramalate; D-Citramalic acid; D-alpha-Hydroxypyrotartaric acid…	C5H8O5	147.03	0.1607	-0.2741	-0.1306	-0.0585	-0.0489	-0.0397	-0.0172	-0.4898	-1.28	0.0265	-0.035	-0.3562	-0.0353	0.0336	0.1824	0.0396	0.0466	-0.0237	0.0609	-0.1455	0.3654	0.0332	-0.0394	-0.0498	-0.0997	-0.2466	-0.264	0.0713	-0.0264	-0.193	-0.2397	-0.0852	-0.0265	-0.075	-0.1427	nd	nd	nd	nd	nd	nd	nd	nd	nd	nd	nd
C00522; C06007	(2R,3R)-2,3-Dihydroxy-3-methylpentanoate; (R)-2,3-Dihydroxy-3-methylpentanoate; (R)-2,3-Dihydroxy-3-methylvalerate; (R)-Pantoate; Pantoate; Pantoic acid	C6H12O4	147.066	0.289	-0.0553	-0.5035	0.0063	0.0448	-0.0436	-0.0578	0.2511	0.7383	-0.0686	0.0611	-0.0823	0.0232	-0.0293	0.0761	0.006	-0.0078	-0.0708	0.0224	0.0536	-0.106	0.0348	0.0347	0.0673	-0.0289	0.094	0.0077	0.0665	0.0125	0.1237	0.0548	0.0351	0.0032	-0.0094	-0.0465	-0.0293	-0.5089	-0.0305	-0.058	0.0474	0.1284	1.1875	0.1502	0.0119	0.1188	0.1996
C00121; C00181; C00259; C00309; C00310; C00312; C00508; C08353; C16639	D-Arabinoketose; D-Arabinulose; D-Lyxulose; D-Riboketose; D-Ribose; D-Ribulose; D-Xylose; D-Xylulose; D-erythro-2-Pentulose; D-threo-Pentulose; L-Arabinoketose; L-Arabinopyranose; L-Arabinose; L-Arabinulose; L-Lyxulose; L-Riboketose; L-Ribulose; L-Xylulose; L-erythro-Pentulose; L-threo-Pentulose; Ribose; Wood sugar; beta-D-Ribofuranose; beta-D-Ribopyranose	C5H10O5	149.046	-0.0198	0.0131	-0.0965	0.0578	-0.0779	-0.1233	0.0549	-0.0435	-0.1377	-0.0737	0.0273	-0.1272	0.0337	-0.1019	-0.0061	-0.1133	0.0167	-0.0966	-0.0091	0.0501	-0.0038	0.0195	-0.0204	0.0517	-0.0004	0.0315	0.009	-0.0115	0.0024	0.1093	-0.0162	0.087	-0.0073	0.065	-0.0327	0.0952	0.0611	0.1367	0.5873	0.2405	0.0614	0.0341	0.3298	-0.0919	0.0542	-0.0184
C02646; C05629	3-Phenyl-propionic acid; 3-Phenylpropanoic acid; 3-Phenylpropionic acid; 4-Coumaryl alcohol; 4-Hydroxycinnamyl alcohol; Phenylpropanoate; p-Coumaryl alcohol	C9H10O2	149.061	0.0458	0.1032	0.0554	0.0267	-0.107	0.0389	-0.0184	0.0186	-0.2672	0.0346	0.0705	-0.0171	-0.0111	-0.0066	-0.0426	-0.0467	0.0008	0.0276	-0.0414	0.0446	-0.0525	0.0335	0.0422	0.0359	-0.0891	0.0988	0.0662	-0.0138	0.0157	0.0198	0.0272	0.0295	-0.0302	0.0131	-0.0643	-0.1724	-0.1187	0.0721	-0.1859	0.034	0.0567	0.1352	0.0356	-0.1511	0.1148	0.3207
C00242	2-Amino-6-hydroxypurine; Guanine	C5H5N5O	150.042	0.2209	0.2272	-0.1795	0.2725	0.1254	0.2076	0.6902	0.2005	-0.1555	0.1746	0.138	0.1292	0.237	0.1261	-0.0008	0.2112	0.153	0.1952	0.0159	0.0663	0.0055	-0.1006	0.06	0.0738	0.0202	0.1432	0.1156	0.0762	0.0204	0.0853	0.2581	0.0049	-0.061	-0.0026	-0.1085	0.1762	0.1812	0.1162	-0.0426	-0.1904	-0.1376	0.0268	-0.1308	0.0551	0.1153	-0.0766
C00385	Xanthine	C5H4N4O2	151.026	0.1304	0.1927	-1.1626	0.249	0.5581	0.2326	-0.012	0.3414	1.1991	0.2232	-0.0025	0.4638	0.0708	0.2458	0.0072	0.3555	0.0041	0.1671	0.0254	0.2961	0.1369	0.2104	-0.1188	0.3842	-0.163	0.2125	-0.1904	0.4131	0.088	0.2805	0.1022	0.2538	-0.1365	0.141	-0.3446	0.1236	0.1513	0.0439	-0.1583	-0.1076	-0.002	-0.2378	-0.148	0.0486	0.0456	0.0268
C00606	3-Sulfino-L-alanine; 3-Sulfinoalanine; 3-Sulphino-L-alanine; L-Cysteinesulfinic acid	C3H7NO4S	152.002	0.0216	0.0233	0.0791	0.0062	-0.0746	0.0528	-0.2719	0.2532	-0.0575	0.0444	-0.1364	0.043	-0.0618	0.0575	0.0753	0.0475	-0.0886	0.0764	-0.0131	-0.0532	-0.209	-0.0352	-0.025	-0.0785	-0.0319	-0.0564	0.1001	-0.0468	-0.1134	-0.0289	-0.0062	-0.0742	-0.1495	-0.0151	0.0099	-0.159	-0.1662	-0.3119	-0.0861	0.1302	0.1424	-0.0667	0.0237	0.1174	-0.0964	-0.0348
C00632	3-Hydroxyanthranilate; 3-Hydroxyanthranilic acid	C7H7NO3	152.035	-0.0165	-0.0364	-0.3752	0.0271	0.1351	0.024	-0.1667	0.0118	0.2215	0.0083	-0.0169	-0.0367	0.0194	0.023	0.0771	0.031	0.0738	-0.0392	0.0784	0.0664	0.0236	0.0212	0.0217	0.0619	0.0113	-0.0336	-0.0566	0.0511	0.002	-0.004	-0.0335	0.0713	0.0182	0.0244	-0.0709	nd	nd	nd	nd	nd	nd	nd	nd	nd	nd	nd
C03758	2-(3,4-Dihydroxyphenyl)ethylamine; 3,4-Dihydroxyphenethylamine; 4-(2-Aminoethyl)-1,2-benzenediol; 4-(2-Aminoethyl)benzene-1,2-diol; Dopamine	C8H11NO2	152.072	0.0209	0.0239	0.1542	-0.0172	-0.1549	0.0071	-0.0365	-0.0032	-0.057	0.0023	0.1378	0.0075	0.0172	-0.0463	-0.0366	-0.0276	0.1056	0.0237	0.0399	-0.0206	-0.0306	-0.0011	0.0551	-0.0114	0.0105	0.0371	0.1266	-0.0314	-0.0492	0.0126	0.0475	-0.0021	-0.0217	0.0069	0.0398	0.0232	-0.0369	-0.1773	-0.0657	-0.0103	-0.0278	-0.0832	-0.1546	0.0783	-0.0936	0.0331
C20798	2-Hydroxy-3-oxopropane-1-sulfonate; 3-Sulfolactaldehyde	C3H6O5S	152.986	0.1223	0.0571	-0.1403	0.0221	-0.0377	0.0742	0.0277	0.3434	0.3364	0.0951	0.0387	0.055	0.0275	0.1196	0.0112	0.1063	0.0248	0.0667	0.0309	0.0176	-0.2703	0.0359	-0.0155	-0.0121	-0.0497	-0.0594	0.0395	0.0224	0.1886	-0.0465	-0.0888	-0.0553	-0.0061	-0.0269	0.228	nd	nd	nd	nd	nd	nd	nd	nd	nd	nd	nd
C00196	2,3-Dihydroxybenzoate; 2,3-Dihydroxybenzoic acid	C7H6O4	153.02	-0.0596	0.0158	-1.0956	0.0384	0.261	-0.0254	-0.0296	0.0048	1.0101	0.0101	-0.0035	-0.0159	-0.0291	0.0222	-0.0144	-0.0133	-0.0363	-0.0155	-0.0096	-0.0176	0.0286	-0.0059	0.01	-0.0181	0.044	0.0145	-0.1295	-0.0143	0.0794	0.0048	-0.0527	0.0017	0.1388	0.0078	-0.0587	-0.0997	-0.0704	-0.1356	-0.0669	-0.076	-0.1789	0.0113	-0.0124	-0.1026	0.1231	-0.1434
C00135	(S)-alpha-Amino-1H-imidazole-4-propionic acid; L-Histidine	C6H9N3O2	154.062	-0.3417	-0.3032	-0.1001	-0.0906	0.09	-0.1088	-1.1875	-0.1426	-0.4133	-0.0284	-0.1931	-0.072	-0.0839	-0.0023	-0.1033	-0.0843	0.0656	-0.0322	0.5315	-0.1651	-0.1272	0.0497	-0.0961	-0.0276	-0.0518	-0.188	-0.1946	-0.0344	-0.0772	-0.097	-0.1169	-0.0666	-0.0498	0.0296	-0.1068	0.0334	-0.044	-0.0437	-0.0762	-0.0789	0.0572	0.1239	0.281	-0.0844	0.0757	-0.0338
C00988	2-Phosphoglycolate; Phosphoglycolic acid	C2H5O6P	154.975	-0.5727	-0.3057	-0.1866	-0.0543	0.0357	-0.1497	0.1204	-0.3287	0.6269	-0.0665	-0.0078	-0.4341	-0.0019	-0.1018	0.0045	0.0903	-0.0206	-0.0565	-0.0126	0.0481	-0.0435	-0.0351	-0.1066	-0.0147	-0.1237	-0.2542	-0.1974	0.0249	-0.0211	-0.2157	-0.132	-0.1104	-0.0555	-0.1731	-0.1527	-0.0846	-0.0229	-0.0372	-0.2877	-0.2045	0.0703	-0.1986	-0.4543	-0.0683	0.0944	0.0021
C00295	Orotate; Orotic acid; Uracil-6-carboxylic acid	C5H4N2O4	155.01	-0.0645	-0.0667	-0.3924	-0.0488	0.1081	0.1151	-0.0748	0.3088	0.7117	0.0134	-0.0018	0.235	-0.0023	0.094	-0.0085	0.2397	-0.0168	-0.0261	-0.0021	0.0299	0.0601	0.0591	0.0065	0.1016	-0.0082	0.0206	-0.1447	0.0429	-0.01	0.0491	-0.0803	0.1431	0.0552	0.0471	-0.0751	-0.0687	0.0049	0.1206	-0.2682	0.2541	0.2262	-0.1286	0.1226	-0.0421	0.4803	-0.0616
C02222; C02501; C03453	(Z)-5-Oxohex-2-enedioate; 2-Hydroxymuconate; 2-Maleylacetate; 4-Oxalocrotonate; 4-Oxohex-2-enedioate; Maleylacetate; gamma-Oxalocrotonate	C6H6O5	157.015	-0.0865	-0.0329	-0.0876	-0.0341	0.007	0.077	-0.103	0.1365	-3.2336	0.0641	0.1088	0.1424	0.0149	0.0687	0.1254	0.1087	0.002	0.052	-0.0026	0.0746	0.0723	0.073	0.0085	0.1589	0.0001	0.1043	0.0139	0.0916	0.0165	0.051	-0.0059	0.1456	0.0203	0.0766	-0.0225	nd	nd	nd	nd	nd	nd	nd	nd	nd	nd	nd
C00337	(S)-4,5-Dihydroorotate; (S)-Dihydroorotate; Dihydro-L-orotic acid; L-Dihydroorotate; L-Dihydroorotic acid	C5H6N2O4	157.025	-0.1681	-0.0237	-0.1555	-0.0308	0.0436	0.064	-0.0535	0.2441	0.0786	-0.0289	0.0239	0.2274	-0.0135	0.0289	0.0193	0.2177	-0.0179	-0.0271	0.0043	0.0422	-0.0761	0.1996	-0.0849	0.3263	-0.0874	0.1912	-0.1215	0.2529	-0.0672	0.248	-0.0698	0.2827	-0.0286	0.1576	-0.1301	0.0995	0.2032	0.1176	-0.3275	0.2276	0.1383	-0.2274	0.0016	0.1685	0.3739	0.1235
C02631	2-Isopropylmaleate; beta-Isopropylmaleate	C7H10O4	157.051	0.3387	-0.0571	-0.0717	0.0165	0.0089	0.0706	-0.0613	-0.1159	-1.2559	0.0701	0.1145	0.031	-0.0073	0.0825	0.0786	0.1871	-0.0056	0.0156	0.0446	-0.0446	0.0056	0.0901	-0.0166	0.1202	-0.0363	-0.0286	-0.1023	0.1444	-0.0152	0.0547	-0.0899	0.0933	-0.0461	0.0581	-0.0743	-0.1175	-0.3323	-0.0147	-0.5893	-0.3435	-0.0274	0.5096	0.3011	-0.0973	-0.0352	-0.1093
C16476; C16477	4-Fluoromuconolactone; 5-Fluoromuconolactone	C6H5FO4	159.01	0.0053	0.0691	-0.091	0.0201	-0.0597	-0.0852	0.0345	-0.0443	0.0575	-0.1013	0.0403	-0.0623	-0.0943	-0.0491	-0.0066	-0.051	0.0503	-0.0856	0.0475	-0.0228	-0.0821	-0.0146	-0.044	0.0261	-0.0319	0.0347	0.0489	-0.0258	-0.0369	0.0353	0.0257	0.0334	-0.0763	0.0218	-0.0231	nd	nd	nd	nd	nd	nd	nd	nd	nd	nd	nd
C00322	2-Oxoadipate; 2-Oxoadipic acid	C6H8O5	159.03	-0.0444	0.0535	0.0824	0.0187	-0.1235	0.0033	-0.3645	0.1103	-0.9593	-0.0265	-0.0745	0.0768	-0.1055	-0.0373	-0.0283	0.0344	0.0103	-0.0268	0.1783	0.0012	-0.1357	0.0671	-0.0343	0.1027	-0.057	0.1091	0.0209	0.0638	-0.1274	0.1413	-0.0696	0.0876	-0.0615	0.0833	-0.0192	nd	nd	nd	nd	nd	nd	nd	nd	nd	nd	nd
C00993	D-Ala-D-Ala; D-Alanyl-D-alanine	C6H12N2O3	159.078	-0.2762	-0.3509	-0.1874	-0.1072	0.1109	-0.2	-0.2335	-0.1305	0.9336	-0.0964	-0.1231	-0.3478	-0.1104	0.0337	-0.1018	-0.0829	-0.1325	-0.0919	-0.0917	-0.0552	0.1067	0.0854	-0.122	0.0295	-0.1342	-0.1477	-0.3111	0.1117	-0.0528	-0.0381	-0.2039	-0.0497	0.0051	-0.0532	-0.1384	-0.0262	-0.1393	-0.2447	-0.1323	0.0846	-0.0901	0.2254	-0.0844	0.0089	-0.0096	0.1092
C01077	O-Acetyl-L-homoserine; O-Acetylhomoserine	C6H11NO4	160.062	-0.1184	-0.1214	-0.2507	-0.0146	0.1865	-0.0477	0.1397	-0.0254	-0.2689	-0.0442	-0.0062	-0.0573	-0.0136	0.0554	0.024	0.0168	0.0185	-0.0484	-0.1016	-0.0184	0.0473	0.0317	-0.0107	0.0287	-0.0321	-0.0218	-0.1173	0.0559	-0.0266	0.0288	-0.0283	0.0212	0.0101	0.046	-0.0651	nd	nd	nd	nd	nd	nd	nd	nd	nd	nd	nd
C03979	2-Dehydro-3-deoxy-L-rhamnonate	C6H10O5	161.046	0.5151	-0.0145	0.0985	0.0219	-0.2269	-0.0821	0.0862	-0.2888	-0.0018	-0.0114	0.023	-0.1441	0.0066	-0.0829	0.0222	-0.0771	0.0138	-0.0622	-0.0047	-0.1646	-0.0027	-0.0113	-0.0482	-0.0663	-0.0328	-0.1294	-0.0268	-0.0799	-0.0609	-0.0667	-0.0904	-0.0405	-0.0362	-0.0019	-0.0346	-0.1002	-0.1677	0.0738	-0.4665	-0.1922	0.0198	0.4833	0.1661	-0.0885	0.0215	0.1092
C05947	L-erythro-4-Hydroxyglutamate	C5H9NO5	162.042	0.191	0.0779	-0.1075	0.0431	-0.0373	-0.0438	-0.1085	0.058	0.6773	-0.0134	-0.0265	-0.0115	0.0541	-0.0617	-0.0054	-0.0178	0.0244	-0.0593	0.0135	-0.0082	0.0527	0.0108	0.1173	-0.012	-0.0156	0.052	-0.1206	-0.0575	0.0133	-0.0055	-0.0149	-0.0146	0.0433	0.0043	-0.0449	nd	nd	nd	nd	nd	nd	nd	nd	nd	nd	nd
C00166; C00811; C05838; C12621	(2E)-3-(3-Hydroxyphenyl)prop-2-enoate; 2-Coumarinate; 2-Oxo-3-phenylpropanoate; 3-Phenyl-2-oxopropanoate; 4-Coumarate; 4-Hydroxycinnamate; 4-Hydroxycinnamic acid; Phenylpyruvate; Phenylpyruvic acid; alpha-Ketohydrocinnamic acid; cis-2-Hydroxycinnamate; keto-Phenylpyruvate; p-Coumaric acid; trans-3-Hydroxycinnamate; trans-4-Hydroxycinnamate; trans-p-Hydroxycinnamate	C9H8O3	163.04	-0.1144	0.012	-0.12	-0.0849	0.0085	0.1323	-0.0621	0.195	0.0569	0.017	-0.0173	0.1848	-0.0267	0.0729	0.0107	0.167	-0.0181	0.0388	0.0021	0.021	-0.0216	0.0126	0.027	-0.0179	-0.0077	-0.0063	-0.0428	0.0037	-0.0238	-0.0374	-0.0286	-0.016	-0.0389	-0.0173	-0.0494	-0.0782	0.0294	-0.0423	-0.1493	0.0433	-0.056	0.1344	0.1141	-0.0992	0.1672	-0.0124
C00507; C00861; C01019; C01721; C02338; C02476; C20835; C20836	6-Deoxy-L-fructose; 6-Deoxy-L-galactose; 6-Deoxy-L-mannose; 6-Deoxy-L-tagatose; L-Fucose; L-Fuculose; L-Mannomethylose; L-Rhamnopyranose; L-Rhamnose; L-Rhamnulose; alpha-6-Deoxy-L-mannose; alpha-L-Fucopyranose; alpha-L-Fucose; alpha-L-Mannomethylose; alpha-L-Rhamnose; beta-6-Deoxy-L-mannose; beta-L-Fucopyranose; beta-L-Fucose; beta-L-Mannomethylose; beta-L-Rhamnose	C6H12O5	163.061	0.0308	0.0142	-0.0967	0.023	0.1115	-0.0043	0.1235	0.1672	-0.3271	0.0189	0.0386	0.1219	0.07	0.0845	0.0031	0.1478	0.3195	0.1664	-0.0109	-0.0534	-0.0443	0.0007	-0.0255	-0.0231	-0.0379	-0.0176	0.008	-0.0464	-0.0823	-0.0219	0.0486	0.0447	0.034	-0.0879	0.0003	0.0217	0.0846	0.0152	-0.1088	0.0067	-0.146	0.3869	0.0995	0.0937	0.1353	0.1608
C02989	L-Methionine S-oxide	C5H11NO3S	164.039	-0.0155	0.0257	-0.0248	-0.0053	-0.0102	0.0247	-0.0327	0.0846	-0.7497	0.0509	0.0844	0.0285	0.0966	0.0045	0.1267	0.0252	0.2234	0.0177	0.1023	-0.0361	-0.1305	0.0046	0.0648	-0.0416	-0.0097	-0.0109	0.1721	-0.0526	0.0279	-0.0679	0.1827	-0.0627	-0.0677	-0.0554	0.0701	0.1347	-0.0018	-0.0413	0.0314	-0.0335	-0.0201	-0.0063	0.0224	-0.0584	0.0543	0.0287
C00079; C02265	(S)-alpha-Amino-beta-phenylpropionic acid; D-Phenylalanine; D-alpha-Amino-beta-phenylpropionic acid; L-Phenylalanine	C9H11NO2	164.072	0.0232	-0.0766	-0.2704	-0.0717	0.1231	0.0621	-1.3157	0.0551	-1.0965	0.0533	-0.2433	0.1012	-0.0746	0.1054	-0.1042	0.0921	0.1206	0.0699	0.4181	0.0269	-0.0436	0.0582	-0.0795	0.06	-0.0517	-0.0279	-0.177	0.0483	-0.039	-0.0007	-0.1184	-0.0164	-0.0177	-0.0147	-0.1363	0.0578	0.067	-0.0433	-0.4085	-0.2996	0.1013	0.0205	0.2608	-0.0419	0.0111	-0.0004
C00502	D-Xylonate	C5H10O6	165.041	-0.0206	0.0305	0.0467	-0.0431	-0.0162	-0.0371	-0.0274	0.1668	0.2768	-0.0327	0.0217	-0.0005	0.0578	-0.0302	0.035	0.0081	0.0847	0.0092	0.0246	-0.0839	-0.1737	-0.0351	-0.0454	-0.0281	-0.0925	0.0596	0.0067	-0.1126	-0.026	0.0549	0.0994	-0.0572	-0.1219	0.0072	-0.1281	nd	nd	nd	nd	nd	nd	nd	nd	nd	nd	nd
C11457	3-(3-Hydroxyphenyl)propanoate; 3-(3-Hydroxyphenyl)propanoic acid; 3-Hydroxyphenylpropanoate; Dihydro-3-coumaric acid	C9H10O3	165.055	0.0441	0.0673	0.0142	0.0331	-0.0395	0.0333	-0.1858	0.1092	-0.3971	0.0524	0.1094	0.0818	-0.0018	0.0382	0.013	0.0276	0.0347	0.0555	-0.0018	-0.0034	-0.0743	-0.0135	0.0192	0.0062	-0.0509	0.0071	0.0501	-0.0174	-0.0257	-0.0161	0.0315	0.0484	-0.0584	-0.0223	0.0192	-0.0386	-0.005	-0.0976	-0.1938	0.1634	-0.0145	-0.075	0.039	0.0137	-0.0294	0.2271
C00250	Pyridoxal	C8H9NO3	166.051	-0.083	0.0458	0.0302	0.0199	-0.0585	-0.0689	0.1913	0.0411	0.1826	-0.1044	0.0263	-0.0736	0.0676	-0.0743	0.0923	-0.0023	0.048	-0.0556	0.051	-0.0146	-0.0663	0.0603	-0.0743	0.0278	-0.0417	0.0378	-0.0694	0.025	-0.0927	0.0058	-0.011	-0.0454	-0.016	0.0125	-0.013	-0.0605	-0.0342	0.0151	-0.1053	0.0887	-0.0359	-0.0142	-0.0913	0.0335	0.1145	-0.0531
C00074	PEP; Phosphoenolpyruvate; Phosphoenolpyruvic acid	C3H5O6P	166.975	-0.056	-0.077	0.2134	-0.0154	0.2418	-0.0399	-0.2127	-0.0313	-0.8506	-0.0236	0.0451	-0.0595	0.0725	-0.0235	0.0923	-0.0585	0.0608	0.0109	0.0385	0.0101	0.0729	-0.0601	-0.1036	-0.0446	0.1022	-0.0152	0.192	-0.0644	0.1413	0.0047	0.2386	-0.0501	0.0216	-0.0311	0.1283	-0.0448	0.1366	0.0099	-0.332	-0.2232	-0.1187	-0.2787	0.0548	0.2573	-0.0053	0.0808
C00366	Urate; Uric acid	C5H4N4O3	167.021	-0.0231	-0.0064	0.1143	0.0234	-0.1354	-0.0196	0.0972	0.0332	-0.2121	-0.0531	0.0089	0.0137	0.0214	-0.0207	0.0178	-0.013	0.0569	0.0038	-0.0175	-0.0308	-0.06	-0.0104	-0.0463	-0.058	-0.032	0.0461	0.0923	-0.0642	-0.0587	-0.0114	0.0202	-0.0188	-0.0949	0.009	0.0017	nd	nd	0.064	nd	nd	-0.1933	nd	0.0257	nd	-0.0342	nd
C00534	PM; Pyridoxamine	C8H12N2O2	167.082	0.0219	0.0814	0.1394	0.0713	-0.0377	-0.0233	0.233	-0.0317	-0.6481	-0.0035	0.1454	0.0157	-0.0165	0.0578	-0.0291	0.0606	0.0794	-0.0046	-0.0183	-0.0271	-0.0381	-0.0343	0.0225	0.0177	0.02	-0.0175	0.1402	0.047	-0.0738	0.0049	0.0366	0.0072	-0.0893	0.0168	-0.0479	0.071	-0.0426	0.0857	0.0188	-0.1619	-0.1663	-0.0622	-0.0287	-0.0441	-0.0945	-0.0928
C00314	Pyridoxine; Pyridoxol	C8H11NO3	168.067	-0.0086	0.0581	-0.0685	0.0346	-0.0154	0.0045	0.1735	-0.0543	0.0844	0.0267	-0.0253	0.0604	-0.0251	-0.022	0.0029	-0.0117	0.0163	0.0077	-0.037	0.0123	-0.1048	0.0275	-0.1197	0.0166	-0.0859	0.016	-0.0553	0.0378	-0.0506	-0.0377	-0.0156	-0.0316	-0.1018	0.0525	-0.0365	0.0228	0.0051	0.0497	0.024	-0.0234	-0.002	0.0767	-0.0592	0.036	-0.1388	-0.0904
C00111; C00118	(2R)-2-Hydroxy-3-(phosphonooxy)-propanal; 3-Hydroxy-2-oxopropyl phosphate; D-Glyceraldehyde 3-phosphate; Dihydroxyacetone phosphate; Glyceraldehyde 3-phosphate; Glycerone phosphate	C3H7O6P	168.991	0.0651	0.0174	0.0999	0.0007	-0.0579	-0.0672	0.0629	-0.0903	0.1868	-0.0962	-0.0117	-0.0401	-0.0185	-0.0761	-0.0164	-0.1523	-0.0345	-0.0866	-0.0129	0.1472	0.0388	-0.0173	0.0052	-0.0609	-0.0255	-0.0347	-0.0009	-0.075	0.0315	-0.008	-0.0046	0.0016	0.0019	0.0041	0.0189	-0.2139	0.0348	0.1055	-0.7773	-0.0029	-0.0175	0.4557	-0.0217	0.1833	0.0908	0.1188
C03972	(S)-2,3,4,5-Tetrahydropyridine-2,6-dicarboxylate; 2,3,4,5-Tetrahydrodipicolinate; L-2,3,4,5-Tetrahydrodipicolinate; delta1-Piperidine-2,6-dicarboxylate	C7H9NO4	170.046	-0.0149	-0.0568	-0.1297	-0.0678	-0.0019	0.0738	0.04	0.2328	0.7197	0.0654	0.0449	0.1046	-0.0219	0.1448	0.0142	0.1297	0.0246	0.0869	0.0196	-0.1208	-0.022	-0.0605	-0.0288	0.0017	-0.0643	-0.027	-0.0502	0.0097	0.0039	-0.0492	-0.0101	-0.015	0.0321	-0.0872	-0.0495	-0.0435	-0.1356	0.1583	-0.7759	0.0517	0.0395	0.2898	-0.0165	0.0029	0.1447	0.0312
C00093	D-Glycerol 1-phosphate; Glycerophosphoric acid; sn-Glycerol 3-phosphate	C3H9O6P	171.007	-0.0266	-0.0424	0.0544	-0.0178	0.0395	0.006	-0.0344	-0.0078	0.108	-0.0116	-0.0457	-0.0096	-0.02	0.0108	-0.0191	-0.0124	-0.0417	-0.0025	-0.0328	0.026	0.0146	0.0148	0.0052	0.0186	0.0388	0.016	0.0253	0.0286	0.024	0.0255	0.0187	0.0078	0.0465	-0.0002	0.0536	0.1333	-0.0506	-0.1935	-0.2701	-0.3117	-0.526	-0.1775	-0.1682	-0.0236	0.2258	0.0423
C01250	2-Acetamido-5-oxopentanoate; N-Acetyl-L-glutamate 5-semialdehyde	C7H11NO4	172.061	-0.1057	-0.0929	-0.2381	0.0016	0.1367	0.1242	-0.1998	0.0521	-1.1055	0.084	0.002	0.1941	0.2147	0.1349	0.1222	0.1656	0.1807	0.0557	-0.079	0.0382	-0.0664	0.0279	-0.0398	0.0654	-0.0735	-0.0858	-0.2102	0.0784	-0.0677	-0.0454	-0.1669	0.051	-0.0766	0.026	-0.1238	-0.0964	0.0476	-0.034	-0.2556	0.1621	0.0203	-0.0507	0.0606	0.0008	-0.0206	0.0001
C00493; C04236	(2S)-2-Isopropyl-3-oxosuccinate; 2-Oxo-4-methyl-3-carboxypentanoate; 3,4,5-Trihydroxy-1-cyclohexenecarboxylic acid; 3-Carboxy-4-methyl-2-oxopentanoate; Shikimate; Shikimic acid	C7H10O5	173.045	0.2771	0.2554	-0.0624	0.207	-0.057	0.0289	-0.0705	-0.0308	-1.5364	0.066	0.063	0.0706	-0.0409	0.0634	0.0387	0.0416	-0.0251	0.1286	0.0472	-0.0461	-0.0803	0.0075	-0.0136	-0.0207	-0.1013	0.014	-0.0301	-0.052	-0.0073	-0.0229	-0.0244	-0.0251	-0.0498	-0.0132	-0.1008	-0.1955	0.0639	-0.1758	-0.2535	-0.0544	-0.0779	-0.102	-0.0508	-0.0199	0.072	0.0424
C00437	N-Acetylornithine; N2-Acetyl-L-ornithine	C7H14N2O3	173.093	-0.1819	-0.1769	-0.2202	-0.0641	0.1802	0.167	-0.0834	-0.0816	0.1181	0.0378	0.0098	0.0819	-0.0396	0.1069	0.0406	0.183	-0.0409	-0.0533	-0.0319	0.0324	0.1082	0.11	0.0142	0.2364	-0.0256	-0.1261	-0.4403	0.2235	-0.0084	-0.0268	-0.3745	0.114	0.0316	0.2321	-0.0583	-0.1969	-0.0631	-0.2314	-0.3535	0.2584	0.0594	0.1813	-0.0606	-0.0289	-0.0331	0.0804
C00062	(S)-2-Amino-5-guanidinovaleric acid; L-Arg; L-Arginine	C6H14N4O2	173.104	-0.1704	-0.1449	-0.2783	-0.1342	0.1938	-0.0142	-0.3388	-0.0919	-0.0947	-0.0599	-0.1177	-0.0372	-0.1251	-0.0371	-0.053	0.0347	-0.0194	-0.0501	0.1455	-0.0044	0.032	-0.0282	-0.0539	-0.0843	-0.0293	-0.1255	-0.1919	-0.0928	-0.0034	-0.0684	-0.1689	-0.0404	-0.0625	-0.0254	-0.112	-0.0779	0.0093	0.026	-0.2846	-0.0217	0.0739	-0.0512	0.265	0.139	-0.008	0.0964
C00072; C04053; C04349	(4S)-4,6-Dihydroxy-2,5-dioxohexanoate; 2,5-Diketo-3-deoxy-D-gluconate; 3-Deoxy-D-glycero-2,5-hexodiulosonate; 4-Deoxy-L-threo-5-hexosulose uronate; 5-Dehydro-4-deoxy-D-glucuronate; Ascorbate; Ascorbic acid; L-Ascorbate; L-Ascorbic acid; Vitamin C	C6H8O6	175.025	-0.0781	-0.0653	-0.0411	-0.0863	-0.034	0.1128	-0.1149	0.08	-3.8914	0.1218	0.1044	0.1484	-0.0088	0.0912	0.1285	0.0742	-0.022	0.1455	0.0249	0.1428	0.0014	0.0498	0.0873	0.2155	0.0473	0.179	0.1453	0.095	0.043	-0.0083	0.0887	0.1474	0.0385	0.0651	0.0467	0.1874	0.1657	nd	-0.1524	-0.025	nd	0.3024	nd	-0.1648	nd	-0.0216
C00438	N-Carbamoyl-L-aspartate	C5H8N2O5	175.036	0.0101	0.0431	-0.0937	-0.096	0.1154	0.109	-0.1079	0.3433	-1.2038	0.0715	0.0621	0.3389	-0.0022	0.0719	0.0813	0.2142	-0.017	0.0809	-0.007	0.044	-0.0128	0.0359	-0.0105	0.1904	-0.0052	0.2347	-0.0041	0.0353	-0.0151	0.2355	0.0412	0.2553	0.0025	0.1411	-0.0402	-0.01	0.125	0.0775	-0.5278	0.229	0.1359	0.2928	-0.0004	0.083	0.3072	0.1379
C02504; C04411	(2R,3S)-3-Isopropylmalate; (2S)-2-Hydroxy-2-isopropylsuccinic acid; (2S)-2-Isopropylmalate; 2-D-threo-Hydroxy-3-carboxy-isocaproate; 2-Isopropylmalic acid; 3-Carboxy-2-hydroxy-4-methylpentanoate; 3-Carboxy-3-hydroxy-4-methylpentanoate; 3-Carboxy-3-hydroxyisocaproate; 3-Isopropylmalate; alpha-Isopropylmalate	C7H12O5	175.061	1.0415	-0.0659	-0.0908	-0.0327	0.0085	0.1495	-0.0113	-0.1788	-0.8185	0.1312	0.07	0.063	0.019	0.1109	0.0798	0.1716	-0.0096	0.0608	0.0088	-0.0949	0.0329	0.0193	0.0001	-0.0202	-0.0317	-0.1829	-0.1773	0.032	0.0041	-0.0949	-0.1351	-0.004	-0.0328	0.0144	-0.0582	-0.0678	-0.3379	-0.286	-0.9047	-0.5266	-0.392	1.1527	0.4691	-0.1335	0.089	0.0576
C00198; C00204; C01216; C05394	1,5-Gluconolactone; 2-Dehydro-3-deoxy-D-galactonate; 2-Dehydro-3-deoxy-D-gluconate; 2-Keto-3-deoxy-D-gluconate; 3-Keto-beta-D-galactose; D-Glucono-1,5-lactone; D-Gluconolactone; Gluconic acid lactone; Gluconic lactone; Gluconolactone; delta-Gluconolactone	C6H10O6	177.04	0.0253	0.0734	0.0083	-0.0163	0.0233	0.0354	-0.2768	0.1607	-1.2041	0.0509	-0.0162	0.1395	-0.1243	0.0415	0.0112	0.102	-0.0664	0.0613	0.1015	0.0193	0.0348	0.019	-0.0151	0.0653	-0.0008	0.1017	0.0046	0.0016	-0.0316	0.076	-0.0054	0.0896	-0.0146	0.0328	-0.0375	0.1198	0.0201	nd	-0.1919	0.0303	nd	0.1984	nd	0.1097	nd	0.1121
C20646	(3S)-2-Oxo-3-phenylbutanoate; (3S)-beta-Methylphenylpyruvate	C10H10O3	177.055	0.0116	0.0837	0.0654	-0.0318	-0.086	0.0867	-0.2106	0.0474	-1.2598	0.0718	0.1401	0.0435	0.1318	-0.0194	0.2005	-0.0232	0.1001	-0.0009	0.2169	0.0437	-0.0283	0.0226	-0.0084	0.0389	-0.0609	0.0831	0.0382	0.0108	-0.028	-0.0162	-0.049	0.0328	-0.0635	0.0063	-0.0568	nd	nd	nd	nd	nd	nd	nd	nd	nd	nd	nd
C02262	2-Amino-2-deoxy-D-galactose; D-Chondrosamine; D-Galactosamine	C6H13NO5	178.072	-0.0301	-0.0997	-0.0213	-0.0048	0.0299	-0.1929	-0.2929	0.1592	-0.4422	-0.0891	0.0147	-0.2129	-0.0687	-0.0374	-0.0067	-0.1143	0.0501	-0.1708	0.1616	-0.0245	0.0121	0.0512	-0.0711	0.0069	-0.0076	-0.0292	-0.0664	0.0515	0.0031	0.0379	-0.1124	0.0043	0.0103	0.0098	-0.0714	nd	nd	-0.0438	nd	nd	0.2121	nd	0.1332	nd	-0.0534	nd
C01179; C01197; C12623	(2E)-3-(2,3-Dihydroxyphenyl)prop-2-enoate; 3,4-Dihydroxy-trans-cinnamate; 3-(4-Hydroxyphenyl)pyruvate; 4-Hydroxyphenylpyruvate; Caffeate; Caffeic acid; p-Hydroxyphenylpyruvic acid; trans-2,3-Dihydroxycinnamate; trans-Caffeate	C9H8O4	179.035	-0.0166	0.0648	0.141	0.0772	-0.1724	0.0275	0.0721	-0.004	-0.3008	-0.0056	0.0733	-0.0065	-0.0333	-0.0253	0.0584	0.0163	-0.0133	-0.0598	0.0384	0.0159	0.0663	0.06	0.0677	0.0496	0.0537	-0.01	0.0016	0.045	0.0328	0.0561	0.0331	0.13	0.0852	0.079	0.0473	-0.1834	-0.1075	-0.1907	-0.0565	0.1305	-0.0035	0.0631	0.0857	-0.1849	-0.0361	-0.2269
C00031; C00095; C00124; C00137; C00159; C00221; C00267; C00984; C01487; C01934; C02336	1D-myo-Inositol; 1L-myo-Inositol; 6-Deoxy-L-mannonic acid; Bios I; Carubinose; Cyclohexitol; D-Allose; D-Fructose; D-Galactopyranose; D-Galactose; D-Glucopyranose; D-Glucose; D-Mannose; D-arabino-Hexulose; D-myo-Inositol; Dambose; Dextrose; Fructose; Fruit sugar; Glucose; Grape sugar; Inositol; L-Rhamnonate; L-myo-Inositol; Levulose; Mannose; Meat sugar; Seminose; alpha-D-Galactose; alpha-D-Gluco…	C6H12O6	179.056	0.0361	0.0873	0.025	0.0954	-0.3093	-0.2074	0.0223	-0.2332	-0.036	-0.1502	0.0058	-0.2354	-0.0292	-0.2047	-0.0237	-0.2771	-0.0171	-0.1749	-0.0173	-0.0009	-0.0126	-0.0161	-0.0066	-0.0106	0.0045	0.0598	0.0551	-0.0765	-0.0051	0.0785	-0.0085	0.081	-0.0041	0.0907	-0.0031	-0.1401	-0.0841	-0.2127	-0.1112	0.3211	0.381	-0.031	-0.1287	-0.2755	0.0718	-0.1028
C00082	(S)-2-Amino-3-(p-hydroxyphenyl)propionic acid; (S)-3-(p-Hydroxyphenyl)alanine; L-Tyrosine; Tyrosine	C9H11NO3	180.066	0.0108	0.0335	-0.2208	0.0727	-0.0201	-0.0604	-0.7019	-0.1326	-0.6468	0.0059	-0.1732	0.001	-0.0537	0.0234	-0.082	-0.0045	0.052	-0.0092	0.278	0.045	-0.1792	0.0863	-0.0976	0.0853	-0.101	0.0368	-0.2058	0.0993	-0.0565	0.0271	-0.1024	0.0521	-0.073	0.0297	-0.1923	-0.0307	0.1035	-0.0982	-0.6727	-0.3126	0.001	0.4745	0.1988	-0.0398	0.0388	-0.0603
C04044; C12622	(2E)-3-(cis-5,6-Dihydroxycyclohexa-1,3-dien-1-yl)prop-2-enoate; 2,3-Dihydroxyphenylpropanoate; 3-(2,3-Dihydroxyphenyl)propanoate; cis-3-(3-Carboxyethenyl)-3,5-cyclohexadiene-1,2-diol	C9H10O4	181.051	0.011	0.1871	0.0734	-0.0497	-0.0781	-0.0382	0.015	-0.0117	-0.0193	-0.0284	0.0614	0.0125	0.0044	-0.0612	0.0486	-0.0502	-0.0113	-0.0034	0.0421	-0.0762	-0.0793	-0.1	-0.0051	-0.1191	-0.0151	-0.0873	0.0144	-0.0167	-0.0379	-0.0322	0.001	-0.0762	-0.058	-0.0061	-0.0424	-0.0306	0.0185	-0.1226	-0.1448	0.0291	-0.0344	0.0294	0.1911	-0.0786	0.1438	-0.0331
C03232	3-Phosphohydroxypyruvate; 3-Phosphohydroxypyruvic acid; 3-Phosphonooxypyruvate; 3-Phosphonooxypyruvic acid	C3H5O7P	182.971	0.0341	0.1066	-0.0923	0.0283	-0.1175	-0.0653	0.2962	0.1393	-0.3662	-0.0449	0.1633	0.0667	-0.0222	0.0168	0.1816	0.0231	0.0327	0.0263	-0.0077	-0.144	0.052	-0.1695	0.0218	-0.1742	-0.005	-0.0655	-0.043	-0.1339	0.0313	-0.1225	0.0028	-0.1339	0.0278	-0.1443	-0.0573	nd	nd	nd	nd	nd	nd	nd	nd	nd	nd	nd
C11821	5-Hydroxyisourate	C5H4N4O4	183.017	-0.0579	0.0068	-0.178	-0.0095	-0.0368	0.1083	0.0869	0.1487	-0.1583	0.0875	0.0805	0.1384	0.0415	0.0335	0.0707	0.1496	0.002	0.0776	0.0185	0	0.0379	-0.0257	-0.0143	-0.0173	-0.0623	-0.0606	-0.0822	0.0214	-0.0251	-0.0426	-0.0817	-0.0465	-0.0462	-0.0599	-0.0813	nd	nd	nd	nd	nd	nd	nd	nd	nd	nd	nd
C11588	3-(cis-5,6-Dihydroxycyclohexa-1,3-dien-1-yl)propanoate; cis-3-(2-Carboxy-ethyl)-3,5-cyclo-hexadiene-1,2-diol; cis-3-(Carboxy-ethyl)-3,5-cyclo-hexadiene-1,2-diol	C9H12O4	183.066	0.067	0.1051	0.0385	0.062	-0.0801	0.0094	-0.4091	0.0585	-0.5483	0.0292	0.1532	-0.0241	-0.1452	-0.0105	0.0058	0.0006	0.0053	0.032	0.0748	0.1053	-0.078	0.0583	0.0083	0.2793	-0.038	0.1237	0.0617	0.119	-0.04	-0.0629	0.0003	0.2786	-0.0389	0.096	0.0236	-0.1133	-0.0455	0.1832	-0.1365	-0.0229	0.0032	0.1238	0.0657	0.0935	0.348	0.1839
C01005	3-Phosphoserine; Dexfosfoserine; L-O-Phosphoserine; O-Phospho-L-serine	C3H8NO6P	184.002	-0.1353	-0.1059	-0.5187	-0.1069	0.2259	0.4523	0.4854	0.2619	0.5635	0.1585	0.0026	0.5908	0.0262	0.1938	-0.0168	0.4568	-0.0309	0.1669	-0.1223	0.0021	-0.3009	0.0309	-0.1121	0.0324	-0.2917	-0.0848	-0.3598	0.1563	-0.0875	-0.1244	-0.224	-0.0564	-0.1962	-0.0511	-0.3034	0.2194	0.1427	-0.0449	-0.5264	0.0257	0.1055	0.2269	0.2157	0.3134	-0.0259	0.1775
C00197; C00631	2-Phospho-(R)-glycerate; 2-Phospho-D-glycerate; 3-Phospho-(R)-glycerate; 3-Phospho-D-glycerate; 3-Phosphoglycerate; D-Glycerate 2-phosphate; D-Glycerate 3-phosphate	C3H7O7P	184.986	-0.1071	-0.0644	0.1074	-0.025	0.0653	-0.0923	-0.4238	-0.1448	0.1792	-0.0936	-0.1376	-0.1803	-0.0425	-0.0971	-0.0157	-0.2004	-0.0051	-0.0675	0.0106	0.1039	0.1675	0.0073	0.1063	-0.0537	0.2886	0.0533	0.3698	-0.016	0.1255	0.0431	0.2625	0.0101	0.1273	0.0159	0.3564	-0.1779	-0.0093	-0.1347	-0.3631	-0.105	0.0741	0.2516	0.2976	0.0737	0.0954	-0.0477
C20258	(2S,4S)-4-Hydroxy-2,3,4,5-tetrahydrodipicolinate; (2S,4S)-4-Hydroxy-2,3,4,5-tetrahydropyridine-2,6-dicarboxylate; HTPA	C7H9NO5	186.041	-0.0682	0.0074	0.046	0.0319	-0.0571	-0.0235	0.2309	0.0955	-0.033	-0.0319	0.0689	0.0323	0.1129	-0.0033	-0.0147	0.0018	0.0275	-0.0322	0.1865	0.0685	0.0674	-0.0324	0.125	-0.0332	0.0952	0.0269	0.1245	0.0033	0.0799	-0.0337	0.0978	0.0273	0.1419	0.0425	0.1092	nd	nd	nd	nd	nd	nd	nd	nd	nd	nd	nd
C01092	8-Amino-7-oxononanoate; 8-Amino-7-oxononanoic acid	C9H17NO3	186.113	0.0724	0.0643	0.0479	0.0659	-0.0907	0.3039	-0.1312	0.3566	-0.3424	0.2874	0.1395	0.6815	-0.0262	0.1086	-0.0918	0.3906	0.1036	0.2582	0.1018	-0.0731	-0.0766	0.0732	-0.025	0.0382	-0.0433	-0.0718	-0.0105	0.1091	-0.0407	0.0242	-0.0537	0.0989	-0.0475	0.0499	-0.0365	-0.0029	-0.0314	-0.0264	-0.1549	0.052	-0.1882	0.0051	0.2533	-0.0955	-0.0015	-0.0203
C04225	(Z)-But-2-ene-1,2,3-tricarboxylate; cis-2-Methylaconitate	C7H8O6	187.025	-0.0127	0.1148	0.2547	0.0542	-0.042	0.043	0.2768	0.3721	0.1931	-0.0366	-0.0261	-0.0159	0.0379	0.0431	0.0945	0.0278	0.063	0.0427	-0.0687	-0.0752	0.0514	-0.0428	-0.0085	-0.0847	0.0745	-0.0109	0.1189	-0.0779	-0.0149	-0.114	0.131	-0.1019	-0.0258	-0.0701	0.0931	0.4699	0.1782	0.2424	-0.083	0.0703	-0.1006	0.1019	0.1182	-0.0851	0.0927	-0.1778
C14800; C14802	1-Nitronaphthalene-5,6-oxide; 1-Nitronaphthalene-7,8-oxide	C10H7NO3	188.036	0.3362	0.2467	-0.0981	0.0895	-0.0355	0.2859	-0.0035	0.2839	0.0212	0.2507	0.0229	0.2972	0.1092	0.1589	0.0611	0.199	0.0845	0.1743	0.0319	-0.0047	0.0863	0.0498	0.0588	0.0345	-0.0372	0.0099	-0.0293	0.1053	0.0042	0.1116	-0.0986	0.1532	0.0315	0.0174	0.0674	nd	nd	nd	nd	nd	nd	nd	nd	nd	nd	nd
C00624	N-Acetyl-L-glutamate; N-Acetyl-L-glutamic acid	C7H11NO5	188.056	0.3831	0.3277	-0.1679	0.0655	0.0584	0.4969	0.1059	0.4801	0.1759	0.3893	0.0334	0.5922	0.0015	0.4086	0.0037	0.3998	-0.0055	0.3494	-0.0103	0.0243	0.0116	0.045	0.0265	0.163	-0.0261	0.2628	-0.0981	0.1142	0.0224	0.2102	-0.06	0.2326	0.0277	0.1443	-0.0418	-0.1986	-0.1671	0.0701	-1.9144	0.2392	-0.2879	0.491	-0.3057	-0.07	0.2074	0.0133
C05379	Oxalosuccinate; Oxalosuccinic acid	C6H6O7	189.004	-0.0025	0.04	-0.0371	-0.0504	0.0361	0.1628	-0.1582	0.2155	-0.116	0.0907	-0.0995	0.1669	-0.104	0.1376	-0.0702	0.1597	-0.1141	0.1165	0.0195	-0.0157	-0.002	0.008	-0.0207	-0.0344	0.0558	-0.0713	0.0846	-0.0366	-0.0383	-0.059	-0.1097	-0.0459	-0.0527	-0.0396	-0.0081	nd	nd	nd	nd	nd	nd	nd	nd	nd	nd	nd
C00944	3-Dehydroquinate; 3-Dehydroquinic acid; 5-Dehydroquinate; 5-Dehydroquinic acid	C7H10O6	189.04	0.2969	0.3149	-0.1355	0.1419	-0.0732	0.0316	-0.0926	0.1496	-0.519	-0.0233	0.0205	0.0751	-0.0733	-0.0507	-0.0267	-0.0583	-0.0838	0.0799	-0.053	-0.0683	-0.1364	-0.0216	-0.0433	-0.1184	-0.1142	0.0487	-0.1092	-0.1189	-0.03	-0.068	-0.0554	-0.093	-0.0568	-0.0844	-0.1362	-0.1906	-0.051	-0.03	-0.2967	-0.0476	0.0635	0.0002	0.0524	-0.1646	0.0736	0.0059
C00666; C00680	LL-2,6-Diaminoheptanedioate; LL-2,6-Diaminopimelate; LL-2,6-Diaminopimelic acid; meso-2,6-Diaminoheptanedioate; meso-2,6-Diaminopimelate; meso-2,6-Diaminopimelic acid; meso-Diaminoheptanedioate	C7H14N2O4	189.088	-0.1058	-0.1876	0.0045	-0.0938	-0.0016	0.0341	-0.2094	-0.0919	-0.2394	0.0562	-0.2285	-0.0359	-0.2847	0.0801	-0.29	0.1232	-0.2546	0.0292	-0.2751	0.0086	0.0601	0.0697	-0.035	0.1022	-0.0797	-0.1442	-0.1115	0.1571	-0.0212	-0.0756	-0.1156	0.0356	-0.0379	0.0343	-0.0916	0.0533	0.0487	nd	-0.2112	0.0104	nd	0.1095	nd	0.0381	nd	0.1185
C00158; C00311; C00679; C02780; C03921; C04575	(4R,5S)-4,5,6-Trihydroxy-2,3-dioxohexanoate; 1-Hydroxypropane-1,2,3-tricarboxylic acid; 1-Hydroxytricarballylic acid; 2,3-Diketo-L-gulonate; 2,5-Didehydro-D-gluconate; 2,5-Diketogluconic acid; 2-Dehydro-3-deoxy-D-glucarate; 2-Hydroxy-1,2,3-propanetricarboxylic acid; 2-Hydroxytricarballylic acid; 5-Dehydro-4-deoxy-D-glucarate; Citrate; Citric acid; Isocitrate; Isocitric acid	C6H8O7	191.02	0.3259	-0.0624	0.184	-0.1805	0.2236	0.3561	0.3238	0.4927	0.0014	0.0164	-0.012	0.4	-0.0662	0.159	-0.0095	0.3888	-0.0311	0.1636	-0.0712	-0.1639	0.0624	-0.0852	0.0296	-0.2341	0.0299	-0.0727	0.0562	-0.1197	0.0414	-0.18	0.1132	-0.208	0.0549	-0.1124	0.0527	4.1807	1.2802	0.1396	5.9628	-0.118	-0.0602	1.1614	-0.1389	-0.1572	0.1447	0.0037
C00296	(-)-Quinic acid; Chinic acid; Kinic acid; L-Quinate; L-Quinic acid; Quinate; Quinic acid	C7H12O6	191.056	0.3355	-0.1431	-0.085	-0.0425	0.1147	0.1014	0.0924	-0.3007	0.2971	0.0491	0.03	0.0139	0.0145	0.0991	0.0526	0.2412	0.0116	0.0464	0.005	-0.2503	0.1479	0.0412	-0.1033	-0.0726	-0.1101	-0.2925	-0.2481	0.0495	-0.0229	-0.2453	-0.1516	-0.1327	-0.0281	-0.0645	-0.1096	0.3237	0.0877	-0.0798	1.5436	-0.2831	-0.1928	0.2679	0.1945	-0.0032	0.0171	0.2755
C00191; C00333; C00558; C00618; C00905; C01062; C06473; C15673	2-Dehydro-D-gluconate; 2-Dehydro-D-gluconic acid; 2-Dehydro-L-idonate; 2-Dehydro-L-idonic acid; 2-Keto-D-gluconic acid; 2-Keto-L-gulonate; 2-Keto-L-gulonic acid; 3-Dehydro-L-gulonate; 5-Dehydro-D-gluconate; 5-Dehydrogluconate; D-Fructuronate; D-Fructuronic acid; D-Galacturonate; D-Galacturonic acid; D-Glucuronate; D-Tagaturonate; D-Tagaturonic acid; Glucuronate; Glucuronic acid; L-Ketoidonate; L-…	C6H10O7	193.035	0.1045	0.096	0.0334	-0.0709	0.0166	0.0556	0.0301	0.2094	0.074	-0.0384	0.0138	0.0788	-0.0153	-0.0471	-0.0052	0.0968	0.0011	0.0274	-0.0506	-0.1097	-0.0028	-0.1333	0.0884	-0.1318	0.0006	0.0337	0.0536	-0.1592	0.0218	-0.0002	0.0914	-0.0984	0.0249	-0.0777	0.0216	nd	nd	nd	nd	nd	nd	nd	nd	nd	nd	nd
C01300	2-Amino-4-hydroxy-6-hydroxymethyl-7,8-dihydropteridine	C7H9N5O2	194.068	0.0739	0.0801	-0.1452	0.003	-0.0818	-0.166	-0.1356	0.1035	0.1639	-0.0435	0.0553	-0.0723	0.0299	-0.1588	0.0457	-0.1275	0.08	-0.1274	0.0401	-0.0185	-0.1793	0.0374	0.0978	-0.0436	0.0331	0.1124	0.1455	-0.0385	0.0022	0.0582	0.2628	0.0057	-0.0757	-0.0265	0.0656	-0.1724	-0.0804	-0.1217	-0.6756	0.0152	-0.2368	0.1527	0.1556	0.2109	0.0877	0.2043
C00257; C00514; C00770; C00800; C00817; C00880; C15930	D-Altronate; D-Galactonate; D-Galactonic acid; D-Gluconate; D-Gluconic acid; D-Mannonate; D-gluco-Hexonic acid; Gulonate; Gulonic acid; L-Galactonate; L-Galactonic acid; L-Gulonate; L-Gulonic acid; L-Idonate	C6H12O7	195.051	0.0535	0.1781	0.1279	0.0345	-0.0684	0.0723	0.0687	0.2931	0.0092	0.0521	0.0508	0.171	-0.0128	0.0274	0.0092	0.0139	0.0218	-0.0323	0.0303	-0.0135	-0.0115	-0.0448	0.013	-0.0992	0.0271	0.0807	0.0136	-0.1047	-0.0259	-0.03	-0.0254	0.0189	-0.0046	0.0063	0.0162	-0.099	-0.1194	0.0279	-0.4609	-0.0216	0.0211	0.1104	0.1168	-0.042	-0.1003	-0.1215
C00355	3,4-Dihydroxy-L-phenylalanine; 3-Hydroxy-L-tyrosine; Dihydroxy-L-phenylalanine; L-Dopa; L-beta-(3,4-Dihydroxyphenyl)alanine; Levodopa	C9H11NO4	196.062	-0.2546	-0.0157	-0.0661	-0.0324	0.0139	-0.0485	-0.0913	0.179	0.3365	-0.0609	-0.013	0.0047	-0.019	-0.0286	-0.0629	-0.007	-0.0115	-0.0651	0.0238	0.0189	0.0142	0.0108	-0.0087	0.0218	-0.0004	-0.0532	-0.1101	0.0294	0.0201	-0.0386	-0.1081	0.0378	0.0317	-0.0184	-0.003	nd	nd	nd	nd	nd	nd	nd	nd	nd	nd	nd
C01102; C05702; C12215	Imino-D-erythrose 4-phosphate; Iminoerythrose 4-phosphate; O-Phospho-L-homoserine; O-Phosphorylhomoserine	C4H10NO6P	198.018	0.0061	-0.011	-0.0447	-0.0082	0.0339	0.0054	-0.0766	0.0129	-1.0058	0.0217	0.1085	0.0169	-0.0954	0.0135	0.1085	0.017	0.035	0.0239	0.1762	0.0208	-0.1555	0.0177	0.1296	0.0383	0.2159	0.0405	0.5197	0.0152	-0.0936	0.0255	0.34	0.0492	-0.2236	0.0277	0.2242	-0.1871	-0.0456	-0.2595	-0.3585	0.0212	0.0899	0.2263	0.0073	0.0538	0.0992	0.0971
C06114	gamma-Glutamyl-3-aminopropiononitrile; gamma-Glutamyl-beta-aminopropiononitrile	C8H13N3O3	198.088	-0.1214	-0.1497	0.017	-0.0632	0.099	0.0378	-0.1714	0.0077	-0.6526	-0.0507	-0.0837	-0.0111	-0.0663	-0.0252	-0.0417	0.1172	-0.033	-0.0267	-0.0115	0.0353	-0.0402	0.0647	0.1236	0.0728	0.0253	-0.0356	0.259	0.1038	-0.0021	-0.0633	0.1436	0.0794	-0.0616	0.0567	0.0736	nd	nd	nd	nd	nd	nd	nd	nd	nd	nd	nd
C00279	D-Erythrose 4-phosphate	C4H9O7P	199.001	0.003	0.0181	0.284	0.0371	-0.0483	-0.026	0.0405	-0.038	0.0649	0.0164	0.0953	-0.0545	0.1107	0.0034	0.1225	-0.0568	-0.0485	-0.0077	0.0006	-0.0066	0.2897	-0.0209	0.2303	-0.0126	0.2262	-0.0089	0.2909	-0.0239	0.0757	0.0163	0.1786	-0.0172	0.1011	0.0112	0.2878	nd	nd	nd	nd	nd	nd	nd	nd	nd	nd	nd
C05364	4-Carboxy-2-oxo-3-hexenedioate	C7H6O7	201.006	-0.0036	0.0395	0.472	0.0238	-0.0362	-0.0669	0.315	-0.0203	-0.7417	-0.0093	0.2498	-0.073	0.1818	-0.0621	0.2341	-0.0681	0.0804	-0.0586	0.2503	-0.0369	0.2195	-0.0166	0.1241	-0.01	0.1406	0.0322	0.1735	-0.0683	0.0569	-0.0169	0.0795	0.0291	0.0739	0.031	0.1796	nd	nd	nd	nd	nd	nd	nd	nd	nd	nd	nd
C00078	(S)-alpha-Amino-beta-(3-indolyl)-propionic acid; L-Tryptophan; Tryptophan	C11H12N2O2	203.082	-0.0898	-0.0161	0.3534	-0.012	0.0279	-0.0747	0.0198	-0.1632	-0.0977	-0.0147	-0.0122	-0.1084	-0.0648	-0.0415	0.0158	-0.0707	0.035	-0.0502	-0.0063	0.0638	-0.0126	0.0424	-0.0091	0.0221	0.0652	0.005	0.1062	0.0017	-0.0033	0.026	0.0094	0.0707	-0.0306	0.0437	0.1087	nd	nd	-0.1484	nd	nd	0.0686	nd	0.1875	nd	0.082	nd
C02225; C04593	(2R,3S)-2-Hydroxybutane-1,2,3-tricarboxylate; (2S,3R)-3-Hydroxybutane-1,2,3-tricarboxylate; 2-Hydroxybutane-1,2,3-tricarboxylate; 2-Methylcitrate; Methylisocitrate; Methylisocitric acid	C7H10O7	205.035	-0.2411	-0.0849	-0.033	-0.0852	0.0367	0.336	1.9593	0.2184	-0.0569	0.0922	-0.0061	0.3315	-0.0708	0.3303	0.0427	0.2813	-0.0436	0.1462	-0.1717	-0.1018	-0.0113	-0.0093	-0.027	-0.0493	-0.0069	-0.1173	0.0071	0.0633	0.0436	-0.1519	0.1554	-0.0941	0.0461	-0.0564	0.0008	1.572	0.8154	0.0623	0.4967	0.1274	0.0779	0.0922	0.0574	0.076	0.2416	-0.0385
C16241	Lipoate	C8H14O2S2	205.035	-0.2411	-0.0849	-0.033	-0.0852	0.0367	0.336	1.9593	0.2184	-0.0569	0.0922	-0.0061	0.3315	-0.0708	0.3303	0.0427	0.2813	-0.0436	0.1462	-0.1717	-0.1018	-0.0113	-0.0093	-0.027	-0.0493	-0.0069	-0.1173	0.0071	0.0633	0.0436	-0.1519	0.1554	-0.0941	0.0461	-0.0564	0.0008	nd	nd	nd	nd	nd	nd	nd	nd	nd	nd	nd
C00818; C00879	D-Galactarate; D-Galactaric acid; D-Glucarate; D-Glucaric acid; D-Glucosaccharic acid; D-Mucic acid; D-Saccharic acid; Galactarate; Galactaric acid; Glucarate; Glucaric acid; L-Gularic acid; Mucic acid	C6H10O8	209.032	-0.0586	0.0868	-0.2016	0.0115	0.1421	-0.0252	0.1738	-0.0908	0.494	0.0425	-0.0298	-0.0774	0.0043	-0.0022	-0.0539	-0.114	0.0621	0.0188	-0.1051	0.0271	-0.0965	-0.0652	-0.2206	-0.0469	-0.1814	0.0216	-0.2298	-0.0562	-0.1134	-0.0265	-0.1597	-0.0984	-0.2342	-0.0671	-0.2553	0.0655	-0.0297	0.1401	0.23	0.0601	0.1342	0.066	0.1841	0.0298	0.1568	0.1018
C02325	Sinapoyl alcohol; Sinapyl alcohol	C11H14O4	209.082	0.0937	0.1576	0.1752	0.1214	-0.0409	-0.0437	-0.1181	0.0299	-0.2793	0.0335	-0.0281	-0.0396	-0.0995	-0.0036	-0.0092	-0.0042	-0.1129	-0.0248	-0.0262	-0.0103	-0.082	-0.0031	0.0743	-0.0009	0.0013	0.0569	0.1324	-0.0439	0.0141	0.0342	0.1005	-0.0166	-0.0006	0.0376	0.0757	nd	nd	nd	nd	nd	nd	nd	nd	nd	nd	nd
C20239	6-Carboxy-5,6,7,8-tetrahydropterin; 6-Carboxytetrahydropterin	C7H9N5O3	210.063	0.035	0.0466	-0.143	-0.0116	0.0966	0.0241	0.0502	0.1212	0.1885	0.0612	0.0606	0.0913	0.0505	0.0168	0.0486	-0.0026	0.0008	0.0178	0.0556	0.0572	0.096	-0.0174	0.1655	0.0421	0.0015	0.01	0.0042	0.0257	0.0615	-0.0102	0.0369	0.0632	0.015	0.0078	0.0212	nd	nd	nd	nd	nd	nd	nd	nd	nd	nd	nd
C03082; C07335	(2S)-2-Amino-3-oxo-4-phosphonooxybutanoate; 2-Amino-3-oxo-4-phosphonooxybutyrate; 4-Phospho-L-aspartate; L-2-Amino-3-oxo-4-phosphonooxybutyrate; L-4-Aspartyl phosphate	C4H8NO7P	211.997	-0.4953	-0.2281	-0.6154	-0.0976	0.0301	0.4332	-0.0386	0.1552	0.5716	0.1742	0.042	0.4432	0.0554	0.2484	0.021	0.43	0.0133	0.0205	-0.0322	0.1837	-0.1663	0.0733	-0.1583	0.2575	-0.2657	-0.1984	-0.6493	0.2532	-0.1615	-0.158	-0.4872	0.1129	-0.2175	0.0038	-0.3402	-0.0798	0.0186	0.0926	-0.1164	0.2803	0.0725	-0.0209	0.0481	0.2234	0.3474	0.0323
C06054	(3R)-3-Hydroxy-2-oxo-4-phosphonooxybutanoate; 2-Oxo-3-hydroxy-4-phosphobutanoate; alpha-Keto-3-hydroxy-4-phosphobutyrate	C4H7O8P	212.981	-0.0214	-0.0134	-0.029	-0.0133	-0.0103	0.0263	-0.0765	0.021	-2.7112	0.0375	0.1625	0.0346	0.0862	0.0244	0.1224	0.0123	-0.0166	0.0317	-0.0507	0.0497	-0.1231	0.0173	0.4884	0.0723	0.035	0.0592	0.3323	0.0385	0.1055	-0.003	0.3431	0.0632	-0.0772	0.0213	-0.0308	nd	nd	nd	nd	nd	nd	nd	nd	nd	nd	nd
C00672; C00673; C11437; C16637	1-Deoxy-D-xylulose 5-phosphate; 2-Deoxy-D-ribose 1-phosphate; 2-Deoxy-D-ribose 5-phosphate; 2-Deoxy-alpha-D-ribose 1-phosphate; 5-Deoxy-alpha-D-ribose-1-phosphate; 5-Deoxyribose-1-phosphate	C5H11O7P	213.017	0.1559	-0.0389	-0.0165	0.0132	0.0042	0.0345	-0.0615	0.009	-0.9391	0.0013	0.1241	0.0209	0.0907	0.0022	0.069	0.0279	0.0092	-0.0403	-0.1931	0.0342	0.0264	0.0266	0.054	0.0757	0.002	-0.0388	-0.0503	0.141	-0.0091	-0.0342	-0.0196	0.0276	-0.0447	0.0058	-0.0646	-0.0258	0.0775	-0.0077	-0.6624	-0.2149	0.1085	0.3327	0.1279	0.1109	0.0842	0.0513
C04479	(2Z,4E)-2-Hydroxy-6-oxonona-2,4-diene-1,9-dioate; 2-Hydroxy-6-oxonona-2,4-diene-1,9-dioate	C9H10O6	213.039	0.0763	0.0847	0.0228	0.0487	-0.0152	-0.0587	0.0352	0.044	-0.2115	-0.0287	0.1557	-0.0341	0.1422	-0.0349	0.0926	-0.0342	0.0173	-0.0315	-0.081	-0.0158	0.411	0.018	0.185	-0.0242	0.2017	-0.0009	-0.1314	0.0217	0.11	-0.0112	-0.1575	0.001	0.2277	-0.0193	0.0987	nd	nd	nd	nd	nd	nd	nd	nd	nd	nd	nd
C01909	Desthiobiotin; Dethiobiotin	C10H18N2O3	213.125	0.0938	0.0632	0.0974	0.0539	-0.0373	0.0198	-0.0435	0.0568	-0.8791	0.0165	0.0975	-0.0011	0.0161	0.0476	0.0801	0.0233	-0.0008	0.0074	-0.0496	0.0057	-0.0248	-0.0213	0.1653	0.0331	0.0479	-0.0082	0.0549	0.0109	0.0353	0.0063	0.0154	0.0435	-0.0563	0.0132	-0.0447	0.1564	0.2008	0.0633	-0.0798	0.0614	-0.0752	0.143	0.2084	-0.0214	0.0884	-0.058
C01233	Glycerophosphoethanolamine; sn-Glycero-3-phosphoethanolamine	C5H14NO6P	214.049	-0.0268	-0.2267	-0.02	-0.0433	-0.0056	-0.0068	0.0743	-0.3402	0.1142	0.0596	0.044	-0.2047	0.0383	0.0577	0.0396	0.1595	0.1196	-0.024	-0.0241	0.0419	-0.1988	0.0178	0.1213	0.0468	0.1153	-0.1678	-0.2246	0.1188	0.1575	-0.0886	-0.3027	-0.0172	0.0737	-0.0288	0.0377	-0.2303	-0.1187	0.0857	-0.4138	-0.0213	-0.0631	-0.1525	0.1668	0.0994	0.0605	0.0285
C03393	4-Phospho-D-erythronate; 4-Phosphoerythronate	C4H9O8P	214.996	0.0684	0.1033	-0.0426	0.1403	-0.1263	-0.0563	-0.0176	-0.016	0.2231	-0.0166	0.0822	-0.0902	0.0631	-0.0942	0.058	-0.0986	0.0239	-0.0372	0.0168	-0.0698	0.3372	-0.0373	0.2862	-0.1079	0.1567	-0.0386	-0.1516	-0.1372	0.2432	-0.0081	-0.1437	-0.0133	0.2052	-0.0157	0.0647	nd	nd	nd	nd	nd	nd	nd	nd	nd	nd	nd
C11434	2-C-Methyl-D-erythritol 4-phosphate	C5H13O7P	215.033	0.1119	0.1454	-0.0532	0.1043	-0.1521	-0.0709	0.0341	-0.0016	-0.0044	-0.0467	0.0033	-0.0581	-0.0134	-0.1411	-0.0153	-0.1734	-0.0129	-0.0714	-0.0128	-0.0695	-0.0168	-0.0938	-0.0073	-0.1328	0.0015	0.0539	0.0544	-0.1937	-0.0074	0.0031	-0.0121	0.0099	-0.0082	0.017	-0.0073	-0.224	-0.1078	-0.1527	0.0113	0.2611	0.543	-0.2453	-0.1844	-0.2537	0.1396	-0.6024
C15699	gamma-L-Glutamylputrescine	C9H19N3O3	216.135	-0.0835	0.4347	-0.1006	0.1302	-0.0264	0.0786	1.1057	0.3118	-0.6032	0.1636	-0.0642	0.6685	-0.0415	-0.0104	-0.1294	0.3722	-0.0775	0.1524	-0.2616	0.4704	0.0285	0.1696	0.0229	0.1636	0.0288	0.3198	0.0308	0.1282	0.0032	0.3094	0.0335	0.0742	-0.0271	0.2349	-0.0052	nd	nd	nd	nd	nd	nd	nd	nd	nd	nd	nd
C04556	4-Amino-2-methyl-5-phosphomethylpyrimidine; 4-Amino-5-phosphomethyl-2-methylpyrimidine	C6H10N3O4P	218.033	0.1138	0.1484	-0.0384	0.1092	-0.1539	-0.0668	0.0313	-0.0035	-0.0129	-0.0437	-0.0014	-0.0617	-0.0137	-0.1277	-0.0152	-0.1649	-0.0124	-0.0685	-0.0173	-0.0636	-0.0162	-0.0808	-0.0116	-0.1189	0.0004	0.0575	0.0625	-0.186	-0.0116	0.0137	-0.0084	0.0144	-0.0109	0.019	-0.0067	-0.1598	-0.0482	nd	-0.0084	0.129	nd	-0.2371	nd	-0.0996	nd	-0.3478
C00864	(R)-Pantothenate; Pantothenate; Pantothenic acid	C9H17NO5	218.104	0.0505	-0.1249	-0.431	-0.0395	0.3072	0.0095	-0.5479	0.2828	-0.259	0.024	-0.0956	0.0667	-0.042	0.0956	-0.0361	0.1122	-0.0433	0.0067	-0.0206	-0.0823	-0.0997	0.0973	-0.0751	0.0381	-0.0927	0.0112	-0.0955	0.164	-0.06	0.0348	0.0289	0.0772	0.0802	-0.0297	-0.0963	-0.1228	0.15	-0.4464	-1.0148	0.0985	0.1837	0.1542	0.0077	0.1122	-0.1036	0.0745
C00140; C00645; C01132	2-Acetamido-2-deoxy-D-galactose; 2-Acetamido-2-deoxy-D-glucose; 2-Acetamido-2-deoxy-D-mannose; GlcNAc; N-Acetyl-D-chondrosamine; N-Acetyl-D-galactosamine; N-Acetyl-D-glucosamine; N-Acetyl-D-mannosamine; N-Acetylchitosamine	C8H15NO6	220.083	0.0166	0.0003	0.1216	0.0003	-0.0424	-0.1066	-0.0703	-0.0956	-0.1671	-0.0507	-0.0274	-0.14	-0.0267	-0.0728	-0.0294	-0.0691	-0.0066	-0.0626	-0.0211	-0.0386	-0.0632	-0.0317	-0.0132	-0.024	-0.0076	0.0059	0.0827	-0.0318	-0.0044	-0.0178	0.0327	-0.0117	-0.0453	0.0086	0.0685	0.1356	0.1035	-0.0732	0.0058	0.044	-0.0283	0.0474	-0.0204	-0.0107	0.0162	0.012
C02730	2-Succinylbenzoate; Succinylbenzoate; o-Succinylbenzoate	C11H10O5	221.045	0.0689	0.1435	0.2265	0.0793	-0.1018	-0.074	-0.0157	-0.0427	0.1605	-0.0542	0.0604	-0.0838	-0.0318	-0.0661	0.0376	-0.1005	0.0011	-0.0194	0.0247	-0.0262	0.1075	-0.0557	0.0423	-0.0929	0.1147	0.0546	0.1024	-0.1234	0.0071	0.0116	0.0337	0.0112	0.0247	0.0405	0.1627	0.0201	0.0071	0.0277	-0.0024	0.1108	0.0056	-0.0627	0.0572	-0.1306	0.1623	-0.041
C04327	4-Methyl-5-(2-phosphoethyl)thiazole; 4-Methyl-5-(2-phosphono-oxyethyl)thiazole	C6H10NO4PS	221.999	-0.0161	0.0167	0.1224	0.0445	-0.0444	-0.0639	-0.0591	-0.0953	-0.1757	-0.0346	0.0446	-0.1337	0.0785	-0.0745	0.0769	-0.096	-0.015	-0.0673	0.0586	0.0188	-0.1082	0.0119	-0.0518	0.0306	-0.0094	0.0308	0.0305	0.0124	-0.078	0.0466	0.0532	0.0141	-0.0569	0.0318	-0.0021	nd	nd	nd	nd	nd	nd	nd	nd	nd	nd	nd
C11355	4-Amino-4-deoxychorismate; ADC	C10H11NO5	224.056	0.0862	0.1199	0.2505	0.0749	-0.0224	0.0336	-0.0625	0.0841	0.2918	0.0791	-0.0324	0.105	-0.0365	0.0143	-0.024	0.0426	0.0391	0.0883	0.0071	-0.0918	0.0223	-0.0534	0.0144	-0.074	-0.0014	-0.0622	-0.0031	-0.1466	-0.0026	-0.0494	0.0137	-0.0713	-0.0746	-0.0539	-0.0439	-0.1169	0.003	-0.1594	-0.2099	-0.0132	0.0206	0.01	-0.0291	-0.0234	0.0322	0.0026
C00931	Porphobilinogen	C10H14N2O4	225.087	-0.0106	0.005	0.1557	0.0082	-0.0834	-0.026	-0.0282	0.015	-0.1077	-0.0032	0.0242	0.0118	-0.0194	-0.0151	0.0287	-0.0323	0.0943	-0.0117	0.0014	-0.0643	-0.0837	-0.0561	0.0249	-0.0393	0.0088	-0.0054	0.0873	-0.0959	-0.0401	-0.0148	0.0539	-0.0243	-0.0782	-0.0335	0.013	nd	nd	nd	nd	nd	nd	nd	nd	nd	nd	nd
C03287	L-Glutamate 5-phosphate; L-Glutamyl 5-phosphate	C5H10NO7P	226.012	0.021	0.0487	0.369	0.0207	-0.0593	0.2207	0.0795	0.2046	0.6388	0.1232	-0.0513	0.3037	0.0593	0.1343	0.0042	0.2044	0.0019	0.1017	0.0101	-0.0161	-0.0817	0.0117	-0.1217	0.0713	-0.1408	0.0247	-0.2002	0.0783	-0.1569	0.0254	-0.1579	0.0766	-0.1844	0.0132	-0.1284	0.0141	-0.0625	nd	-0.5139	-0.0305	nd	0.2772	nd	0.0156	nd	0.1098
C00526	2'-Deoxyuridine; 2-Deoxyuridine; Deoxyuridine	C9H12N2O5	227.069	0.0389	0.0495	0.04	0.0043	-0.0207	0.0532	-0.0142	0.2033	-0.0902	0.017	0.0567	0.1125	0.0116	0.0208	0.0687	0.057	0.0771	0.0607	0.0669	-0.0862	-0.0146	-0.0516	-0.0102	-0.0646	-0.0245	-0.0084	0.017	-0.0899	-0.0046	-0.0429	-0.0045	-0.093	-0.0029	-0.0516	-0.0165	0.1366	-0.0215	-0.1559	-0.0283	-0.0467	0.0453	0.0512	-0.1857	-0.0035	0.0611	0.175
C00117; C00199; C00231; C00620; C01101; C01112; C03291; C06441	D-Arabinose 5-phosphate; D-Ribose 1-phosphate; D-Ribose 5-phosphate; D-Ribulose 5-phosphate; D-Xylulose 5-phosphate; L-Ribulose 5-phosphate; L-Xylulose 1-phosphate; L-Xylulose 5-phosphate; Ribose 1-phosphate; Ribose 5-phosphate; alpha-D-Ribose 1-phosphate	C5H11O8P	229.012	-0.0833	-0.1115	-0.1312	-0.05	0.0326	-0.1115	0.4001	-0.1728	0.3896	-0.0913	0.0298	-0.1796	-0.0289	-0.0977	0.0496	-0.1924	-0.0071	-0.1163	0.0872	0.0568	0.0749	-0.0094	0.0628	-0.0359	0.0925	0.0449	0.106	-0.0094	0.0486	0.0363	0.0716	-0.0071	0.0701	0.0492	0.1341	0.0806	0.0901	0.0135	-0.2306	-0.2313	-0.0629	-0.0003	-0.4217	0.1643	0.0603	0.0462
C05932	(2S)-2-(3-Carboxypropanoylamino)-5-oxopentanoic acid; N-Succinyl-L-glutamate 5-semialdehyde	C9H13NO6	230.067	-0.0202	-0.0045	-0.0038	-0.0059	0.0412	-0.0865	0.6314	0.0572	0.0972	-0.0466	0.141	0.0525	0.1286	0.0334	0.0215	0.0001	0.188	0.0195	-0.0927	-0.183	0.1223	-0.1068	0.1026	-0.0949	0.1101	-0.1518	0.0678	-0.0856	-0.021	-0.0924	0.0217	-0.127	0.1009	-0.1206	0.1966	nd	nd	0.083	nd	nd	0.2411	nd	0.215	nd	0.3429	nd
C03415; C15767	(2S)-5-Amino-2-(3-carboxypropanoylamino)pentanoic acid; 4-(Glutamylamino)butanoate; 4-(L-gamma-Glutamylamino)butanoate; N2-Succinyl-L-ornithine; gamma-Glutamyl-GABA; gamma-Glutamyl-gamma-aminobutyrate	C9H16N2O5	231.099	0.0397	0.0724	-0.075	0.0324	0.0654	0.0355	0.2604	-0.0276	-0.2223	0.0348	-0.0122	0.1042	-0.0474	0.0287	-0.0247	0.1348	-0.0252	0.0642	-0.0389	-0.0529	-0.0918	-0.0039	-0.0337	0.0089	-0.0718	-0.0565	-0.1432	0.0456	-0.0477	-0.0747	-0.1776	0.0118	-0.0187	-0.0193	-0.1156	nd	nd	-0.132	nd	nd	0.1905	nd	-0.0135	nd	0.1459	nd
C03684	6-(1,2-Dioxopropyl)-5,6,7,8-tetrahydropterin; 6-Pyruvoyl-5,6,7,8-tetrahydropterin; 6-Pyruvoyltetrahydropterin	C9H11N5O3	236.079	-0.1156	-0.2155	-0.0409	-0.0719	0.0326	0.0248	-0.1795	0.1233	0.078	0.0033	-0.0747	0.0013	-0.0393	0.0831	-0.0364	0.0681	0.0219	0.0027	-0.0675	-0.0247	-0.0453	-0.0384	-0.041	-0.1882	-0.0045	-0.0042	-0.0908	-0.0943	-0.007	-0.0422	-0.0723	-0.103	0.0106	-0.0859	-0.062	nd	nd	nd	nd	nd	nd	nd	nd	nd	nd	nd
C01187	2-Dehydro-3-deoxy-D-octonate; 3-Deoxy-D-manno-2-octulosonate; 3-Deoxy-D-manno-octulosonate; 3-Deoxyoctulosonic acid; KDO	C8H14O8	237.062	-0.1221	-0.0773	-0.0742	-0.0119	0.0798	0.0434	-0.0709	0.1435	0.008	0.027	-0.0381	0.0527	-0.0226	0.0485	0.0271	0.0728	-0.0227	0.0381	-0.0504	-0.0555	-0.0019	0.0057	0.011	-0.0615	-0.016	-0.0402	-0.1411	-0.0229	0.0014	-0.0316	-0.0702	-0.0415	-0.0045	-0.0182	-0.0344	nd	nd	-0.1708	nd	nd	-0.0153	nd	-0.0661	nd	0.0189	nd
C02953	7,8-Dihydrobiopterin; L-erythro-7,8-Dihydrobiopterin	C9H13N5O3	238.094	-0.1113	0.0069	0.0413	0.0449	0.139	-0.0338	-0.0002	0.0103	0.0333	0.0625	0.0161	-0.0516	0.0968	-0.0163	-0.1064	0.044	-0.0295	-0.029	-0.0466	-0.0082	0.0274	0.0314	0.0076	0.0033	-0.0358	-0.0447	-0.027	0.0492	-0.0186	-0.0062	-0.0143	0.0842	-0.0809	0.0549	-0.0006	nd	nd	nd	nd	nd	nd	nd	nd	nd	nd	nd
C00214	Deoxythymidine; Thymidine	C10H14N2O5	241.083	-0.0038	0.0145	0.09	0.0456	-0.0673	-0.0274	0.0619	-0.0095	0.2874	0.0281	-0.0215	-0.0259	0.0069	-0.0128	0.0547	-0.0538	0.0381	-0.0337	0.0789	-0.0411	-0.0305	-0.03	0.0072	-0.0634	0.028	-0.0143	0.0633	-0.0793	-0.0491	-0.006	0.0396	-0.0574	-0.0248	-0.0204	-0.0141	0.251	0.1093	-0.0716	0.2687	-0.2719	0.0168	-0.0792	-0.4534	-0.0459	0.126	0.0106
C00475; C05711	Cytidine; gamma-Glutamyl-beta-cyanoalanine	C9H13N3O5	242.078	-0.1135	-0.0499	-0.237	0.0285	0.0206	0.0668	0.2262	0.021	0.2736	0.0343	-0.0346	-0.0137	-0.0127	0.0332	-0.0026	0.0702	0.0094	0.0164	0.0484	0.008	-0.0856	0.0124	-0.0737	-0.0084	-0.055	-0.076	-0.0491	0.06	-0.1029	-0.0204	-0.0397	-0.0029	-0.0684	-0.0072	-0.0811	0.3046	0.1282	0.0691	0.2981	-0.1479	0.2638	-0.3614	-0.2192	0.1888	0.1165	0.0661
C01099; C01131	L-Fuculose 1-phosphate; L-Rhamnulose 1-phosphate	C6H13O8P	243.028	-0.0359	-0.0367	0.2523	0.009	0.0946	-0.0619	-0.0283	0.0371	0.538	-0.0386	-0.0057	-0.0907	0.0137	-0.0104	0.0334	-0.0669	-0.0529	-0.0267	0.0187	-0.0928	0.0999	-0.0097	0.0568	0.0114	0.1221	0.0353	0.0725	-0.0077	-0.005	0.0617	0.1368	-0.0504	0.1157	-0.0484	0.1123	-0.0787	0.0431	nd	0.0641	0.0273	nd	-0.171	nd	-0.0254	nd	-0.1381
C00299; C02067	Pseudouridine; Uridine	C9H12N2O6	243.062	-0.0425	-0.0239	-0.3154	0.0434	0.203	0.0389	-0.177	0.0698	0.9886	0.0266	-0.0906	-0.0102	-0.0146	0.1172	-0.0056	0.0742	-0.0399	0.0166	-0.014	0.0093	0.0186	0.0515	0.1121	0.0336	0.0766	-0.0386	-0.0309	0.0962	-0.0124	0.0027	0.0295	0.0161	-0.0076	0.0039	-0.0406	0.2577	0.2689	-0.0007	0.3343	-0.277	0.2131	-0.6322	-0.1822	0.1174	0.0542	0.0106
C00120	Biotin; Coenzyme R; D-Biotin; Vitamin H	C10H16N2O3S	243.081	0.0468	0.0786	0.0575	0.1056	0.0461	0.0003	0.0128	0.0007	0.6686	-0.0214	0.0283	-0.0305	0.0937	0.0182	0.0142	0.0214	0.0324	0.0089	0.0072	-0.0394	0.011	0.0124	0.1086	-0.0303	0.0496	-0.009	0.0157	-0.0203	0.0478	-0.0325	0.1025	-0.0369	0.0065	-0.0414	-0.0378	nd	nd	nd	nd	nd	nd	nd	nd	nd	nd	nd
C00018	PLP; Pyridoxal 5'-phosphate; Pyridoxal 5-phosphate; Pyridoxal phosphate	C8H10NO6P	246.017	-0.0375	-0.0688	0.2487	-0.0717	0.0685	-0.1336	0.0164	-0.2386	-0.1132	-0.0459	0.0053	-0.2076	0.0085	-0.1288	0.0299	-0.2179	-0.0251	-0.0326	-0.0366	-0.0089	-0.0482	-0.0399	-0.0964	-0.0081	-0.0501	0.0073	-0.118	0.0158	0.0327	-0.0045	-0.056	-0.1645	-0.0104	-0.0935	-0.034	-0.045	-0.0435	-0.2484	-0.3175	0.0821	0.146	0.3388	0.0296	0.163	0.1439	0.1831
C00669	5-L-Glutamyl-L-cysteine; L-gamma-Glutamylcysteine; gamma-Glutamylcysteine; gamma-L-Glutamyl-L-cysteine	C8H14N2O5S	249.055	-0.2061	-0.1034	-0.4386	-0.0444	0.3751	0.1289	-0.6049	-0.0143	-1.2557	-0.005	-0.2118	0.0974	0.0715	0.0628	-0.2231	0.1469	-0.0754	0.0091	-0.0528	0.107	-0.0019	0.0503	-0.0845	0.1069	-0.1192	-0.1395	-0.1928	0.2045	0.0139	-0.0712	-0.1414	0.0667	-0.0643	0.0255	-0.0859	0.1277	0.0718	-0.2762	-0.0222	-0.0076	0.0959	-0.3082	0.0721	0.0942	0.0859	0.0753
C05844	5-Glutamyl-taurine; 5-L-Glutamyl-taurine; Glutaurine	C7H14N2O6S	253.051	0.0245	0.0879	0.0206	0.0364	0.0217	0.049	-0.2386	0.1372	-0.6011	0.006	-0.0978	0.0568	0.0754	0.0346	-0.0498	0.0461	0.0835	0.0187	0.1894	-0.0774	-0.0138	-0.0597	0.0095	-0.0833	-0.0074	-0.0277	0.0116	-0.0741	-0.0768	-0.0571	0.035	-0.074	0.0341	-0.0742	0.0148	nd	nd	nd	nd	nd	nd	nd	nd	nd	nd	nd
C01236; C01286; C04442	2-Dehydro-3-deoxy-6-phospho-D-galactonate; 2-Dehydro-3-deoxy-6-phospho-D-gluconate; 2-Dehydro-3-deoxy-D-galactonate 6-phosphate; 2-Dehydro-3-deoxy-D-gluconate 6-phosphate; 2-Keto-3-deoxy-6-phosphogluconate; 6-Phospho-2-dehydro-3-deoxy-D-gluconate; 6-Phospho-D-glucono-1,5-lactone; D-Glucono-1,5-lactone 6-phosphate	C6H11O9P	257.007	-0.0636	-0.0977	0.2364	-0.0787	-0.0478	-0.2325	-0.1808	-0.1373	-0.4783	-0.0934	-0.0724	0.0358	-0.0433	-0.0629	-0.0122	0	0.0999	0.0364	-0.0189	-0.1152	0.041	-0.1398	0.155	-0.0806	0.0903	-0.1252	0.118	-0.0873	0.035	-0.0598	0.1539	-0.1345	0.0349	-0.037	0.0621	-0.1207	0.139	nd	-0.447	-0.065	nd	0.0822	nd	0.1626	nd	0.1718
C00670	Glycerophosphocholine; sn-Glycero-3-phosphocholine	C8H21NO6P	257.103	0.2233	0.2743	-0.0129	0.1994	-0.113	-0.0891	-0.032	-0.0447	0.1321	-0.0292	0.0012	-0.1169	-0.06	-0.0749	0.0202	-0.0509	0.0317	-0.0492	0.0302	-0.0562	-0.1613	-0.0559	-0.0874	-0.0551	-0.1271	0.0104	-0.0279	-0.0805	-0.0876	-0.0103	-0.0446	-0.0669	-0.1166	-0.071	-0.1646	nd	nd	nd	nd	nd	nd	nd	nd	nd	nd	nd
C00352; C06156; C06377; C12214	Amino-D-fructose 6-phosphate; Aminofructose 6-phosphate; D-Galactosamine 6-phosphate; D-Glucosamine 1-phosphate; D-Glucosamine 6-phosphate; D-Glucosamine phosphate; alpha-D-Glucosamine 1-phosphate	C6H14NO8P	258.038	-0.0507	-0.1252	0.1858	-0.133	0.0255	-0.1905	-0.04	-0.2478	0.4443	-0.1306	-0.0587	-0.296	-0.0756	-0.134	-0.0179	-0.2256	-0.0473	-0.1837	-0.0405	0.0509	0.0952	-0.01	-0.0399	-0.0644	0.0078	-0.001	0.0163	-0.0808	-0.0362	0.0067	-0.0115	0.0006	-0.015	0.0638	0.0325	-0.0482	-0.1215	-0.0442	0.0749	0.2335	0.2875	0.4464	0.0165	0.1931	-0.0257	0.0701
C00085; C00092; C00103; C00275; C00446; C00636; C00663; C00668; C01094; C01097; C01172; C01177; C02888; C02962; C03546; C04006; C05345; C18096	1D-myo-Inositol 1-monophosphate; 1D-myo-Inositol 1-phosphate; 1D-myo-Inositol 3-monophosphate; 1D-myo-Inositol 3-phosphate; 1D-myo-Inositol 4-monophosphate; 1D-myo-Inositol 4-phosphate; 1L-myo-Inositol 1-phosphate; Cori ester; D-Allose 6-phosphate; D-Allulose 6-phosphate; D-Fructose 1-phosphate; D-Fructose 6-phosphate; D-Fructose 6-phosphoric acid; D-Glucose 1-phosphate; D-Glucose 6-phosphate; D-…	C6H13O9P	259.022	-0.1015	-0.0672	0.0184	-0.0126	0.0873	-0.1247	0.1798	-0.2728	0.2357	-0.1265	0.0045	-0.2215	-0.0317	-0.1274	-0.0359	-0.2607	-0.0223	-0.1482	-0.0138	0.1348	0.0258	0.0231	-0.0312	0.0053	-0.0127	-0.0376	0.0053	0.0918	-0.0168	-0.0109	0.0209	0.033	-0.0302	0.0549	0.0405	-0.18	-0.0081	-0.0933	-0.4963	0.1288	-0.0294	0.4365	0.1564	0.1115	-0.0116	0.1005
C00644; C01096; C06311	D-Galactitol 6-phosphate; D-Glucitol 6-phosphate; D-Mannitol 1-phosphate; D-Sorbitol 6-phosphate; Galactitol 1-phosphate; L-Galactitol 1-phosphate; Sorbitol 6-phosphate	C6H15O9P	261.038	0.126	0.136	0.2741	0.1907	-0.0148	-0.2018	0.0954	-0.4384	0.4369	-0.1495	0.0016	-0.3019	-0.0264	-0.0817	-0.0266	-0.305	-0.0404	-0.127	-0.0125	0.3477	0.1009	0.1492	-0.0317	0.1826	0.0927	-0.0107	-0.0071	0.3195	0.061	0.0924	-0.0434	0.1105	0.124	0.0681	0.1238	0.0581	0.2476	-0.1122	-0.8541	-0.3906	-0.0428	0.231	0.1445	0.1639	-0.0034	-0.051
C03539	Ribose-5-S-homocysteine; S-(5-Deoxy-D-ribos-5-yl)-L-homocysteine; S-D-Ribosyl-L-homocysteine; S-Ribosyl-L-homocysteine; S-Ribosylhomocysteine	C9H17NO6S	266.07	0.0952	-0.3562	-0.0988	-0.0641	-0.0224	0.0837	-0.0799	-0.0696	0.7729	0.0551	-0.1068	-0.1278	-0.0571	0.0942	-0.0836	0.0913	-0.0763	-0.0534	-0.0945	-0.0696	-0.0116	0.0505	-0.1323	-0.1485	-0.114	-0.1455	-0.2236	0.0943	-0.1091	-0.1647	-0.1063	0.0551	-0.0089	-0.129	-0.164	-0.332	-0.2633	-0.0706	-1.4945	-0.2341	0.0606	1.5426	0.5198	0.1874	0.0705	0.145
C00212; C00330	2'-Deoxyguanosine; Adenosine; Deoxyguanosine	C10H13N5O4	266.089	-0.0159	-0.1753	-0.6282	-0.0349	0.0989	0.0941	0.3427	-0.0232	0.5665	0.0359	0.0857	0.0034	0.028	0.0521	0.015	0.0811	-0.0241	0.0092	0.06	-0.0204	-0.0854	-0.0095	-0.0567	-0.1005	-0.0713	-0.0856	-0.0416	0.0721	-0.0686	-0.0491	-0.0408	0.0668	-0.0309	0.0097	-0.0823	0.2018	0.1722	0.0206	0.0035	-0.3646	0.1093	-0.1093	-0.0345	0.0712	0.1019	0.0342
C11544; C19792	(R)-2-(alpha-D-Glucopyranosyloxy)-3-hydroxypropanoate; 2(alpha-D-Mannosyl)-D-glycerate; 2-O-(alpha-D-Glucopyranosyl)-D-glycerate; 2-O-(alpha-D-Mannopyranosyl)-D-glycerate; alpha-Mannosylglycerate	C9H16O9	267.072	-0.2467	-0.1485	-0.0851	-0.1186	0.0276	-0.1087	0.0535	0.6249	1.0871	-0.0326	0.0164	-0.1045	-0.0031	-0.0191	-0.0152	-0.012	-0.0169	-0.0277	0.0151	0.0205	-0.4062	0.0961	-0.1094	0.1035	-0.0167	0.1403	0.7173	0.1277	-0.2281	0.1196	-0.3009	0.1474	-0.1995	0.0639	-0.2118	0.1827	0.1925	0.1093	-0.4332	-0.3996	0.0455	0.4351	-0.2739	0.1093	0.0746	0.0953
C06186	Arbutin; Hydroquinone-O-beta-D-glucopyranoside; Ursin; Uvasol	C12H16O7	271.083	0.1277	0.1638	0.0466	0.1365	-0.0243	-0.0036	-0.0379	0.0861	-0.6419	0.0351	0.0468	0.0144	-0.0232	-0.0202	0.0094	0.0249	0.045	0.0518	0.0461	-0.0219	-0.1101	-0.0391	0.0141	-0.0497	0.0039	-0.0139	0.0837	-0.0703	-0.0271	-0.0076	0.094	-0.0001	-0.0456	-0.0399	0.0021	nd	nd	-0.1592	nd	nd	0.0717	nd	0.1061	nd	0.0471	nd
C14899	3-Dehydro-L-gulonate 6-phosphate	C6H11O10P	273.001	-0.0938	-0.0835	-0.0155	-0.134	0.0461	-0.0012	-0.1432	0.096	-1.8046	0.0748	0.0196	0.1131	-0.0732	0.0797	0.0594	0.1455	-0.0718	0.1107	-0.0445	-0.0207	-0.0431	0.0003	0.0232	0.06	-0.0017	0.1462	0.0477	0.0154	0.0139	-0.0215	0.0121	0.1397	-0.007	0.0412	-0.0293	0.0386	0.0827	nd	-0.484	-0.1393	nd	0.1565	nd	0.1546	nd	0.1247
C03296	(2S)-2-(3-Carboxypropanoylamino)-5-(diaminomethylideneamino)pentanoic acid; N2-Succinyl-L-arginine	C10H18N4O5	273.12	0.064	0.1333	0.0419	0.1161	0.0515	0.0774	0.1827	0.0987	0.1977	0.0086	0.0187	0.1094	-0.1115	-0.019	-0.046	0.1134	-0.0093	0.0461	-0.0939	-0.1238	-0.2194	-0.145	-0.2629	-0.0703	-0.1199	-0.0864	-0.1105	-0.1087	-0.0622	-0.055	-0.0291	-0.1013	-0.0628	-0.083	-0.1723	nd	nd	nd	nd	nd	nd	nd	nd	nd	nd	nd
C00345	6-Phospho-D-gluconate	C6H13O10P	275.018	-0.0156	-0.0154	0.0994	-0.0472	-0.0252	-0.1661	-0.0216	-0.1843	0.0011	-0.0549	-0.0325	-0.0063	-0.0311	-0.0513	-0.0249	-0.1188	0.2186	0.0132	0.0235	-0.0708	0.0353	-0.0579	0.0982	-0.1106	0.0651	-0.0223	0.1373	-0.159	0.0384	-0.056	0.0546	-0.1675	-0.0125	-0.0595	0.0725	0.3666	-0.123	0.0148	1.7919	0.0732	0.2452	0.0853	-0.1056	0.0719	-0.0809	-0.072
C04732	4-(1-D-Ribitylamino)-5-amino-2,6-dihydroxypyrimidine; 5-Amino-6-(1-D-ribitylamino)uracil; 5-Amino-6-(D-ribitylamino)uracil; 6-(1-D-Ribitylamino)-5-amino-2,4-dihydroxypyrimidine; 6-(1-D-Ribitylamino)-5-aminouracil	C9H16N4O6	275.1	-0.3456	-0.246	-0.0921	-0.1331	0.0833	-0.0958	-0.2677	-0.1712	0.5231	-0.1754	-0.103	-0.3417	0.0484	0.0244	-0.0311	0.0089	0.02	-0.127	0.1653	0.0012	-0.0309	-0.188	-0.3087	-0.0181	-0.2124	-0.2594	-0.2775	0.2688	-0.0487	-0.1119	-0.1852	0.0056	-0.0905	-0.0991	-0.157	nd	nd	0.0203	nd	nd	0.3171	nd	0.2286	nd	-0.0126	nd
C11453	2-C-Methyl-D-erythritol 2,4-cyclodiphosphate; 3-Methyl-1,2,3,4-tetrahydroxybutane-1,3-cyclic bisphosphate	C5H12O9P2	276.989	1.8496	0.1503	-0.0812	0.0799	-0.0865	0.3543	0.0395	0.0886	0.053	0.1183	0.0227	0.3412	-0.0291	0.2041	0.0102	0.2513	-0.0026	0.0943	0.0185	-0.0832	-0.1148	0.0292	-0.0037	0.0555	-0.0218	-0.0815	-0.0568	0.1053	-0.0217	-0.0144	-0.019	0.1472	-0.0409	0.0708	-0.0756	0.2359	-0.0582	-0.1209	-0.0343	-0.4436	0.2033	1.3799	0.558	0.2302	-0.0072	0.1892
C00831	(R)-Pantetheine; Pantetheine	C11H22N2O4S	277.123	0.1681	0.1665	-0.0643	0.0614	0.0442	-0.026	-0.0836	0.0767	0.0469	-0.0834	-0.0168	0.1042	0.0156	-0.1208	0.0342	-0.0942	-0.0132	-0.0936	0.0583	-0.0416	-0.0533	-0.0854	0.0218	-0.1052	-0.0024	0.0423	-0.0286	-0.1716	-0.009	0.0273	-0.0308	0.0531	0.0091	0.0421	-0.004	nd	nd	nd	nd	nd	nd	nd	nd	nd	nd	nd
C06427	(9Z,12Z,15Z)-Octadecatrienoic acid; 9,12,15-Octadecatrienoic acid; Linolenate; alpha-Linolenate; alpha-Linolenic acid	C18H30O2	277.216	0.11	0.2045	0.1216	0.1464	-0.1105	-0.0265	0.034	0.0435	-0.0037	-0.0365	0.0916	0.009	-0.0157	-0.06	0.0426	-0.0501	0.0191	-0.053	0.0262	-0.076	-0.026	-0.0748	0.0135	-0.1047	-0.0025	-0.0003	0.0942	-0.1441	0.0052	0.0068	0.0409	-0.0156	-0.0156	0.0266	0.0278	nd	nd	nd	nd	nd	nd	nd	nd	nd	nd	nd
C01595	(9Z,12Z)-Octadecadienoic acid; 9-cis,12-cis-Octadecadienoate; 9-cis,12-cis-Octadecadienoic acid; Linoleate; Linoleic acid	C18H32O2	279.233	0.0629	0.0284	0.137	0.0127	-0.0344	-0.0328	0.0008	-0.0268	-0.1252	-0.0164	0.0191	-0.0377	-0.0041	-0.0485	0.0758	-0.0346	0.0272	-0.0227	0.0364	-0.0534	-0.1137	-0.038	-0.0344	-0.0319	-0.0398	-0.013	0.0419	-0.0757	-0.0466	-0.0216	-0.0142	-0.0347	-0.0849	-0.0191	-0.0112	nd	nd	nd	nd	nd	nd	nd	nd	nd	nd	nd
C00387	Guanosine	C10H13N5O5	282.084	0.0763	0.003	-0.4242	0.0346	-0.0483	0.0955	1.075	0.0819	0.8245	0.065	0.084	-0.0739	0.055	0.0766	0.0271	0.1431	0.01	0.0793	0.0729	0.0572	0.0729	0.0571	-0.0107	0.0543	0.0444	0.0149	0.0411	0.0913	-0.0163	0.0727	-0.0177	0.0584	0.0284	0.0421	0.0216	0.1945	0.1852	0.0656	-0.0224	-0.3234	0.03	-0.0328	-0.0727	0.1701	0.0543	-0.0526
C01762	Xanthosine	C10H12N4O6	283.068	0.1251	0.0545	0.0019	0.0887	-0.0147	0.0658	-0.0954	1.0138	-0.3165	0.0348	-0.0278	0.1209	0.0306	0.0803	0.0819	0.1318	-0.0083	0.0071	-0.0783	0.1005	0.0129	0.1069	0.0174	0.0977	-0.0117	0.0676	0.0019	0.1448	-0.0133	0.0976	-0.0343	0.1276	-0.0046	0.0281	0.0137	0.0235	0.2201	0.0036	-0.4262	-0.3547	-0.0976	0.2	-0.5186	-0.0035	-0.1322	0.0485
C00376	Retinal; Retinene; Vitamin A aldehyde; all-trans-Retinal; all-trans-Retinene; all-trans-Vitamin A aldehyde	C20H28O	283.209	0.0086	0.0292	0.2767	0.0974	-0.1693	-0.0067	0.1892	-0.0344	-0.11	0.0237	0.0977	-0.0322	0.083	-0.0896	0.1212	-0.0487	0.0146	0.022	0.0614	-0.0641	0.1136	-0.0546	0.023	-0.0703	0.0341	-0.0428	0.0845	-0.0967	-0.0117	-0.0279	0.064	-0.0552	0.0066	-0.0353	0.0819	nd	nd	nd	nd	nd	nd	nd	nd	nd	nd	nd
C01451	Salicin; Salicoside	C13H18O7	285.098	0.1974	0.2472	0.2416	0.193	-0.0834	-0.0191	-0.051	0.1096	-0.048	-0.0017	0.0176	0.0028	0.0298	-0.0471	0.0883	-0.0259	-0.0222	0.0461	0.0714	-0.032	-0.1117	-0.0743	-0.03	-0.0979	-0.0181	-0.001	0.1324	-0.1546	-0.0448	-0.0576	0.0174	-0.0569	-0.0586	-0.0641	0.0282	nd	nd	nd	nd	nd	nd	nd	nd	nd	nd	nd
C03506	(1S,2R)-1-C-(Indol-3-yl)glycerol 3-phosphate; (3-Indolyl)-glycerol phosphate; 1-C-(Indol-3-yl)glycerol 3-phosphate; C1-(3-Indolyl)-glycerol 3-phosphate; Indole-3-glycerol phosphate; Indoleglycerol phosphate	C11H14NO6P	286.049	-0.0811	0.0436	0.1077	0.072	0.0026	-0.0227	-0.2789	0.0385	-0.751	0.0516	-0.1005	0.0361	-0.0139	0.0194	0.0218	0.048	0.0235	0.0256	0.1321	0.0337	0.0244	0.0103	-0.0796	0.1174	-0.0762	0.055	-0.1933	0.1364	-0.0544	0.1055	-0.163	-0.0739	-0.0602	0.0897	0.0202	nd	nd	nd	nd	nd	nd	nd	nd	nd	nd	nd
C05382; C07836; C07838; C19878; C19880; C19882	D-Sedoheptulose 7-phosphate; D-altro-Heptulose 7-phosphate; D-glycero-D-manno-Heptose 7-phosphate; D-glycero-alpha-D-manno-Heptose 1-phosphate; D-glycero-alpha-D-manno-Heptose 7-phosphate; D-glycero-beta-D-manno-Heptose 1-phosphate; D-glycero-beta-D-manno-Heptose 7-phosphate; Sedoheptulose 7-phosphate; altro-Heptulose 7-phosphate	C7H15O10P	289.033	-0.1314	-0.1736	0.0339	-0.1003	0.1338	-0.181	-0.0293	-0.1351	-0.2582	-0.1293	-0.011	-0.2369	-0.0129	-0.149	0.018	-0.2166	0.0495	-0.1558	-0.0359	0.0078	0.0284	0.0236	-0.0766	-0.0232	-0.004	0.0397	-0.0601	0.0423	-0.0435	0.0767	-0.0223	-0.0123	-0.1597	0.0542	-0.0239	-0.0282	0.036	-0.1428	-0.1144	-0.0015	-0.1534	0.3891	-0.2111	0.1414	0.0287	0.1741
C04421	N-Succinyl-L-2,6-diaminoheptanedioate; N-Succinyl-L-2,6-diaminopimelate; N-Succinyl-LL-2,6-diaminoheptanedioate; N-Succinyl-LL-2,6-diaminopimelate	C11H18N2O7	289.105	0.0243	-0.0554	0.0159	-0.1062	0.0974	0.1729	-0.0129	0.1938	0.0219	0.1139	-0.0545	0.2998	-0.0416	0.0986	-0.0615	0.1735	-0.0271	0.079	-0.0406	0.0525	-0.1081	0.0488	-0.0667	-0.03	-0.1085	0.082	-0.0768	0.0153	-0.1043	0.0906	-0.0604	-0.0728	-0.0663	-0.0181	-0.1472	-0.0345	-0.217	nd	0.0382	-0.0009	nd	0.2478	nd	0.1395	nd	0.0455
C02713	N-Acetyl-D-muramoate; N-Acetylmuramate; N-Acetylmuramic acid	C11H19NO8	292.104	-0.008	-0.0296	0.052	0.0019	-0.0402	0.0396	0.0363	0.1689	0.0677	0.0101	0.0767	0.1037	0.0075	0.0139	0.0663	0.1138	0.1013	0.0142	0.0411	-0.055	0.0026	0.0367	0.0129	-0.0299	-0.0652	-0.1087	-0.0564	-0.0423	-0.0312	-0.1047	-0.0205	-0.0021	-0.0043	0.0041	-0.0176	-0.0263	-0.0326	-0.0399	-0.2176	-0.1768	0.2239	0.0207	-0.1716	0.0731	0.121	-0.0512
C03373	1-(5'-Phosphoribosyl)-5-aminoimidazole; 1-(5-Phospho-D-ribosyl)-5-aminoimidazole; 5'-Phosphoribosyl-5-aminoimidazole; 5-Amino-1-(5-phospho-D-ribosyl)imidazole; AIR; Aminoimidazole ribotide	C8H14N3O7P	294.05	-0.0873	-0.0388	-0.0314	0.0274	-0.0039	-0.1291	0.0514	-0.1762	0.1864	-0.1034	0.0445	-0.1743	0.121	-0.0926	-0.0279	-0.1417	-0.0614	-0.056	0.0725	-0.1453	-0.066	-0.0313	-0.0824	-0.0652	-0.0654	-0.0686	-0.1382	-0.1167	-0.0393	-0.0884	-0.1215	-0.0566	-0.0993	-0.08	-0.132	-0.1343	0.0529	-0.0717	-0.2004	-0.0411	0.0719	0.1523	-0.0661	0.0794	0.062	0.0268
C03492	(R)-4'-Phosphopantothenate; D-4'-Phosphopantothenate	C9H18NO8P	298.069	-0.0734	0.0018	0.0221	-0.0711	0.0311	-0.0924	-0.0462	0.0596	-0.2376	-0.0637	0.116	-0.007	-0.1071	0.0085	0.0233	0.0032	-0.0854	0.0445	-0.0292	0.1414	0.0483	-0.0331	0.068	0.0128	-0.0376	-0.0425	-0.0821	-0.0016	-0.0595	0.0191	-0.0284	0.0097	-0.0438	-0.0131	-0.1239	nd	nd	-0.0731	nd	nd	-0.242	nd	0.1823	nd	0.045	nd
C00357; C04257; C04501; C06376	N-Acetyl-D-galactosamine 6-phosphate; N-Acetyl-D-glucosamine 6-phosphate; N-Acetyl-D-mannosamine 6-phosphate; N-Acetyl-alpha-D-glucosamine 1-phosphate; N-Acetylmannosamine 6-phosphate	C8H16NO9P	300.049	-0.2291	-0.0366	-0.0363	0.0826	0.0184	0.006	0.0169	-0.0225	0.3073	-0.0097	-0.0025	-0.0861	0.0372	0.0101	0.0022	0.0237	-0.0456	-0.0685	-0.0791	0.0305	0.0155	0.138	-0.0283	0.1064	0.0379	-0.0941	-0.076	0.2128	0.0041	-0.0547	-0.1012	0.0968	0.0471	0.0533	0.0082	0.0032	0.1169	0.0379	-0.3702	0.0386	0.3603	-0.0979	0.2626	0.1576	-0.1354	0.1374
C00219	(5Z,8Z,11Z,14Z)-Icosatetraenoic acid; Arachidonate; Arachidonic acid; cis-5,8,11,14-Eicosatetraenoic acid	C20H32O2	303.232	0.0181	0.0656	0.4243	0.0595	-0.0841	-0.083	-0.0116	-0.0984	0.1449	-0.0572	-0.0552	-0.1156	-0.0588	-0.092	-0.0139	-0.1197	-0.0083	-0.0671	0.0539	0.0112	0.0564	0.019	0.0304	0.0245	0.1087	0.0557	0.1932	-0.0313	-0.0196	0.0535	0.1088	0.0211	-0.0089	0.0277	0.2252	nd	nd	nd	nd	nd	nd	nd	nd	nd	nd	nd
C02354	2',3'-Cyclic CMP	C9H12N3O7P	304.035	0.0197	0.0966	0.1579	0.0322	0.0031	-0.0049	0.0442	-0.1069	-0.0164	-0.0205	-0.0018	-0.0084	-0.1259	-0.0341	0.0373	0.0293	0.1006	0	0.0527	0.0117	0.0953	0.0153	-0.0027	0.0216	0.102	0.0114	0.0987	0.0929	0.0034	0.0951	0.0387	0.0359	0.0212	-0.0141	0.1621	0.0536	-0.133	0.0365	-0.163	0.0132	-0.0045	0.1515	0.0934	0.0521	0.1064	0.16
C00051	5-L-Glutamyl-L-cysteinylglycine; GSH; Glutathione; N-(N-gamma-L-Glutamyl-L-cysteinyl)glycine; Reduced glutathione; gamma-L-Glutamyl-L-cysteinyl-glycine	C10H17N3O6S	306.077	-0.4094	-0.3454	-0.2899	-0.2018	0.2435	0.0822	-0.2295	-0.0562	0.1662	-0.0869	-0.1136	-0.0231	0.0498	-0.0076	-0.15	0.1569	-0.0776	-0.1115	-0.1414	0.1057	-0.008	0.1568	-0.2285	0.1454	-0.2123	-0.2145	-0.3501	0.2993	-0.042	-0.0882	-0.2535	0.141	-0.0504	0.0588	-0.1765	0.0482	0.2398	-0.3015	0.0349	0.1918	0.4162	0.089	0.4132	0.2665	0.1362	0.2194
C00270	5-Acetamido-3,5-dideoxy-D-glycero-D-galacto-2-nonulosonic acid; N-Acetylneuraminate; N-Acetylneuraminic acid; Neu5Ac	C11H19NO9	308.098	-0.199	-0.1374	-0.1119	-0.0887	0.0857	0.047	-0.1359	0.0005	1.3042	-0.0589	-0.0935	-0.0266	-0.0199	-0.012	-0.1216	0.0425	-0.0668	-0.0647	-0.0715	0.056	-0.063	0.0751	-0.0878	0.0509	-0.2364	-0.0797	-0.543	0.2394	-0.0778	-0.0249	-0.3356	0.0783	-0.239	0.0592	-0.3768	nd	nd	nd	nd	nd	nd	nd	nd	nd	nd	nd
C04376	5'-Phosphoribosyl-N-formylglycinamide; N-Formyl-GAR; N-Formylglycinamide ribonucleotide; N2-Formyl-N1-(5-phospho-D-ribosyl)glycinamide	C8H15N2O9P	313.044	0.0452	0.1073	0.4874	0.0571	0.0952	0.04	0.0884	0.1339	0.1493	0.0301	0.0361	0.5444	0.0282	0.1425	0.066	0.3926	0.5101	0.3856	0.0514	-0.0927	-0.0545	0.0859	0.2742	0.128	0.1278	0.0326	0.226	0.0929	-0.0197	0.0643	0.031	-0.015	-0.0491	-0.0161	0.0809	0.1547	0.2012	-0.0394	-0.5385	0.0425	0.0076	-0.0022	0.0157	0.2241	0.2489	0.1032
C00364	5'-Thymidylic acid; Deoxythymidine 5'-phosphate; Deoxythymidylic acid; Thymidine 5'-phosphate; Thymidine monophosphate; Thymidylate; Thymidylic acid; dTMP	C10H15N2O8P	321.05	-0.0049	0.0549	-0.0049	-0.0537	0.1113	0.1115	0.0748	0.143	-0.3593	0.0411	-0.1216	0.1831	0.0603	0.0521	-0.0131	0.1416	0.091	0.086	0.1396	-0.0785	0.0249	0.0196	-0.0113	0.037	0.0345	0.0615	-0.0146	0.032	0.0286	0.0215	0.0492	-0.0463	0.0647	-0.0216	0.0582	-0.0467	0.081	-0.1618	-0.4929	-0.191	0.1197	0.0017	0.1133	-0.0182	-0.0608	0.0116
C00055; C05822	3'-CMP; CMP; Cytidine 3'-phosphate; Cytidine-5'-monophosphate; Cytidylic acid	C9H14N3O8P	322.045	0.0757	-0.0059	-0.1959	0.0141	0.0028	-0.0148	0.1996	0.0333	-0.3949	0.0181	-0.0158	0.0314	0.062	0.0658	0.023	0.0411	0.041	0.0643	0.1081	-0.0518	-0.0669	-0.0154	-0.0863	-0.0283	-0.0721	-0.0558	0.0735	-0.0349	-0.0586	0.0126	0.1058	-0.0523	-0.1002	-0.0082	-0.0109	0.178	-0.0361	-0.3369	-0.3536	-0.2314	0.1626	0.0122	0.392	0.0567	-0.025	0.0042
C00105; C01168; C01368	3'-UMP; 5'Uridylic acid; Pseudouridine 5'-phosphate; UMP; Uridine 3'-monophosphate; Uridine 3'-phosphate; Uridine 5'-monophosphate; Uridine monophosphate; Uridylic acid	C9H13N2O9P	323.029	0.181	0.0891	-0.1006	0.0892	0.1903	-0.0318	0.1745	-0.0236	-0.5905	-0.0151	-0.0108	0.0271	0.1068	0.0123	0.0739	0.0159	0.1436	0.0624	0.1232	0.0908	0.0109	-0.0483	-0.0747	0.0214	0.0317	0.0112	0.117	-0.0172	-0.011	0.0751	0.1088	-0.0234	-0.0407	0.0275	0.0417	0.1117	-0.006	-0.3202	-0.4848	-0.2272	0.2179	-0.2384	0.3617	0.0321	-0.0426	-0.1043
C00360	2'-Deoxyadenosine 5'-monophosphate; 2'-Deoxyadenosine 5'-phosphate; Deoxyadenosine monophosphate; Deoxyadenylic acid; dAMP	C10H14N5O6P	330.059	-0.3324	-0.2863	-0.3822	-0.153	0.2634	0.045	-0.102	-0.0799	0.3565	-0.0513	-0.0584	-0.0609	0.1164	0.0082	-0.0662	0.1131	-0.0517	-0.0639	-0.0327	0.1034	-0.003	0.1322	-0.2543	0.1504	-0.2402	-0.143	-0.3499	0.2643	-0.0556	0.0062	-0.2335	0.1504	-0.0579	0.0697	-0.201	0.0556	0.1302	-0.086	-0.1438	0.0429	0.1687	0.1332	0.1417	0.0921	0.084	-0.0036
C05925	2-Amino-4-hydroxy-6-(erythro-1,2,3-trihydroxypropyl)dihydropteridine phosphate; 7,8-Dihydroneopterin 3'-phosphate; Dihydroneopterin phosphate	C9H14N5O7P	334.056	0.058	-0.0854	-0.1417	-0.0331	0.0674	0.0864	-0.1338	0.228	-0.2707	0.0873	-0.0235	0.1359	-0.0515	0.097	0.0024	0.13	0.0475	0.0608	0.0484	0.0585	-0.0529	0.0636	0.1106	-0.0416	0.0668	0.056	0.0128	-0.0236	0.0476	-0.0107	0.0519	0.017	0.046	-0.0428	-0.051	-0.2229	0.0844	nd	-0.5543	-0.08	nd	0.1093	nd	0.1156	nd	0.1807
C01031	S-Formylglutathione	C11H17N3O7S	334.071	-0.0369	-0.0315	-0.1922	-0.0068	0.0381	-0.0159	-0.8597	0.001	-1.0205	-0.0381	-0.2282	-0.0167	-0.1183	-0.0241	-0.1739	0.0567	-0.0788	0.1218	0.2137	-0.0455	-0.0591	-0.0705	0.0101	-0.0327	-0.0246	-0.0636	-0.0235	-0.0159	0.0156	-0.0416	-0.0019	-0.0688	-0.0065	-0.0639	-0.0062	nd	nd	nd	nd	nd	nd	nd	nd	nd	nd	nd
C04677	1-(5'-Phosphoribosyl)-5-amino-4-imidazolecarboxamide; 5'-Phospho-ribosyl-5-amino-4-imidazole carboxamide; 5'-Phosphoribosyl-5-amino-4-imidazolecarboxamide; 5-Amino-1-(5-phospho-D-ribosyl)imidazole-4-carboxamide; 5-Aminoimidazole-4-carboxamide ribotide; 5-Phosphoribosyl-4-carbamoyl-5-aminoimidazole; AICAR	C9H15N4O8P	337.056	0.1362	0.0659	0.4713	0.0185	-0.0459	-0.1903	-0.1421	-0.1916	-0.4119	-0.1351	0.0369	-0.2237	-0.0418	-0.1998	-0.0392	-0.2006	-0.0511	-0.0724	0.0191	-0.0009	0.0757	0.0147	0.0546	-0.0158	0.1444	0.0776	0.1917	-0.0697	0.0079	0.0743	0.1224	0.0338	0.0321	0.0158	0.1669	-0.0222	0.1262	nd	-0.3409	-0.1712	nd	0.1417	nd	-0.0217	nd	-0.0129
C04751; C15667	1-(5'-Phosphoribosyl)-4-carboxy-5-aminoimidazole; 1-(5'-Phosphoribosyl)-5-amino-4-carboxyimidazole; 1-(5'-Phosphoribosyl)-5-amino-4-imidazolecarboxylate; 1-(5-Phospho-D-ribosyl)-5-amino-4-imidazolecarboxylate; 5'-Phosphoribosyl-4-carboxy-5-aminoimidazole; 5'-Phosphoribosyl-5-amino-4-imidazolecarboxylate; 5-Amino-1-(5-phospho-D-ribosyl)imidazole-4-carboxylate; 5-Carboxyamino-1-(5-phospho-D-ribosyl…	C9H14N3O9P	338.039	-0.0015	0.0191	0.2595	0.0062	-0.0351	0.0184	-0.0602	-0.0022	-0.737	0.006	0.0965	-0.0037	-0.0243	-0.027	0.0893	-0.0371	0.1045	-0.0128	0.0365	-0.0355	0.0988	-0.0141	0.0227	0.031	0.092	0.0759	0.1212	-0.0111	0.0667	0.011	0.0523	-0.0015	0.0416	-0.0546	0.1847	nd	nd	nd	nd	nd	nd	nd	nd	nd	nd	nd
C00354; C03785; C05378	D-Fructose 1,6-bisphosphate; D-Tagatose 1,6-bisphosphate; beta-D-Fructose 1,6-bisphosphate	C6H14O12P2	338.989	0.1278	-0.0393	0.016	-0.0851	-0.0695	-0.1944	-0.0839	-0.3847	-0.7846	-0.0833	0.0417	-0.2802	-0.0313	-0.1199	0.0191	-0.3352	-0.0594	-0.1031	-0.0828	0.2612	-0.012	0.0449	0.0456	-0.0537	0.023	-0.0027	0.1016	-0.0728	0.0047	0.0428	0.0556	0.0706	0.0049	0.0925	0.0194	-0.2733	0.0993	nd	-1.0416	0.1012	nd	0.8971	nd	0.299	nd	0.2772
C00089; C00185; C00208; C00243; C01083; C01235; C05400; C05402	1-alpha-D-Galactosyl-myo-inositol; 1-alpha-D-Glucopyranosyl-2-beta-D-fructofuranoside; 1-beta-D-Galactopyranosyl-4-D-glucopyranose; 1-beta-D-Glucopyranosyl-4-D-glucopyranose; 3-O-alpha-D-Galactosyl-1D-myo-inositol; 6-O-(alpha-D-Galactopyranosyl)-D-glucopyranose; 6-O-(alpha-D-Galactopyranosyl)-D-mannopyranose; Cane sugar; Cellobiose; D-Gal-alpha1->6D-Glucose; Epimelibiose; Galactinol; Lactose; Mal…	C12H22O11	341.109	-0.0398	0.0162	-0.6004	0.0472	0.006	0.0156	-1.0988	0.0649	-4.2142	0.0004	-0.2762	0.0061	0.2042	-0.0027	0.046	0.0292	0.2065	-0.0066	-0.1094	0.0248	-0.0248	-0.0162	-0.007	0.0278	-0.0048	0.0433	0.0414	-0.0077	-0.0077	0.0144	0.014	0.0569	-0.0097	0.0052	-0.0037	0.0825	-0.0307	-0.4135	0.7931	0.1467	1.0233	0.0491	0.2993	0.086	-0.1138	0.0373
C00020; C00362; C01367	2'-Deoxyguanosine 5'-monophosphate; 2'-Deoxyguanosine 5'-phosphate; 3'-AMP; 3'-Adenosine monophosphate; 3'-Adenylic acid; 5'-AMP; 5'-Adenosine monophosphate; 5'-Adenylic acid; AMP; AMP 3'-phosphate; Adenosine 3'-phosphate; Adenosine 5'-monophosphate; Adenosine 5'-phosphate; Adenosine-3'-monophosphate; Adenylate; Adenylic acid; Deoxyguanosine monophosphate; Deoxyguanylic acid; dGMP	C10H14N5O7P	346.056	0.1788	0.0476	-0.1016	0.082	0.2449	-0.129	0.3968	-0.0909	-0.1852	-0.0702	0.0571	-0.1503	0.2094	-0.0122	0.152	-0.0967	0.2735	0.0836	0.2823	-0.0245	-0.013	-0.1084	-0.0968	-0.0161	-0.0252	-0.0238	0.1956	-0.0429	0.0047	0.0591	0.1751	-0.0828	-0.0498	0.0338	0.0308	0.2593	0.2109	-0.3015	-0.3477	-0.1673	0.0448	-0.0905	0.3369	-0.0129	-0.1482	-0.0334
C00130	5'-IMP; 5'-Inosinate; 5'-Inosine monophosphate; 5'-Inosinic acid; IMP; Inosine 5'-monophosphate; Inosine 5'-phosphate; Inosine monophosphate; Inosinic acid	C10H13N4O8P	347.041	0.0601	0.0492	0.2789	-0.0284	-0.0038	-0.1933	0.173	-0.0598	-0.0131	-0.0851	-0.0001	-0.0691	-0.035	-0.0346	0.0156	-0.1324	-0.0013	0.1064	-0.0101	-0.057	0.0046	-0.009	-0.0611	0.0774	-0.0995	0.1584	-0.01	-0.0435	0.0483	0.2011	0.0552	0.0654	-0.0513	0.0516	-0.0375	nd	nd	nd	nd	nd	nd	nd	nd	nd	nd	nd
C14871	S-(Formylmethyl)glutathione	C12H19N3O7S	348.087	-0.1864	-0.0707	-0.1283	-0.1176	0.1802	0.0874	-0.0429	0.1747	-0.0542	-0.0256	-0.0912	-0.0054	0.0727	0.0176	0.0314	0.1634	-0.0026	0.0054	-0.0595	0.0354	0.0053	0.0622	-0.0758	0.0244	-0.1198	-0.0332	-0.2134	0.0906	-0.0237	-0.0433	-0.1535	0.0256	-0.0625	0.0235	-0.1289	nd	nd	nd	nd	nd	nd	nd	nd	nd	nd	nd
C01134	4'-Phosphopantetheine; D-Pantetheine 4'-phosphate; Pantetheine 4'-phosphate; Phosphopantetheine	C11H23N2O7PS	357.089	-0.0226	0.0181	-0.2446	0.0521	0.243	-0.029	-0.2888	0.0753	-0.904	-0.0458	-0.1828	0.0097	-0.0169	-0.0029	-0.0274	-0.0226	-0.007	-0.0185	0.0513	-0.0119	-0.0788	-0.0309	-0.006	-0.0353	-0.0102	0.0109	0.0969	-0.0412	0.0729	-0.0144	0.0698	-0.0337	0.0077	-0.0023	-0.0695	nd	nd	-0.321	nd	nd	-0.1167	nd	0.0536	nd	0.0199	nd
C00144; C06193; C18239	3'-GMP; 3'-Guanylic acid; Cyclic pyranopterin monophosphate; Cyclic pyranopterin phosphate; GMP; Gp; Guanosine 3'-phosphate; Guanosine 5'-monophosphate; Guanosine 5'-phosphate; Guanosine monophosphate; Guanylic acid; Guo-3'-P; Precursor Z; cPMP	C10H14N5O8P	362.051	0.1821	0.1447	0.1189	0.0448	-0.1568	-0.1442	0.2637	-0.0819	-0.1112	-0.0478	0.0198	-0.0958	0.1142	0.0006	0.1125	-0.0576	0.1884	0.1098	0.0327	-0.0604	-0.1045	-0.0455	-0.0712	0.0187	-0.0909	0.0185	0.1902	-0.0572	-0.1089	0.0895	0.1368	-0.0261	-0.1249	-0.0132	0.0038	-0.0931	-0.0867	-0.3753	-0.3805	-0.175	-0.1013	0.1305	0.4051	0.1626	-0.2815	0.1291
C04734	1-(5'-Phosphoribosyl)-5-formamido-4-imidazolecarboxamide; 5'-Phosphoribosyl-5-formamido-4-imidazolecarboxamide; 5-Formamido-1-(5-phospho-D-ribosyl)imidazole-4-carboxamide; 5-Formamido-1-(5-phosphoribosyl)imidazole-4-carboxamide; FAICAR	C10H15N4O9P	365.051	0.0282	0.0108	0.2134	-0.0041	0.0212	0.0489	0.0743	0.061	-0.145	-0.0088	-0.031	0.056	-0.0368	0.0131	-0.0878	0.0675	-0.0114	0.0017	0.0402	-0.0078	-0.0182	0.0084	0.17	0.0053	0.0353	0.0992	0.0953	0.0207	0.0321	-0.0008	0.1502	0.0881	-0.0174	-0.0061	0.069	0.1545	0.2384	nd	-0.0429	-0.2387	nd	0.2229	nd	0.0571	nd	0.0502
C01103	Orotidine 5'-phosphate; Orotidylic acid	C10H13N2O11P	367.017	-0.2502	-0.1184	-0.1945	-0.0181	0.2456	-0.0222	-0.1327	-0.15	0.0107	-0.0755	-0.0827	-0.1784	0.0995	-0.0584	-0.0554	0.0098	-0.112	-0.1102	-0.1074	0.0896	-0.0094	0.0854	-0.1347	0.0614	-0.2192	-0.1285	-0.2266	0.1333	-0.1088	-0.0535	-0.2112	0.09	-0.0513	0.039	-0.2087	-0.0262	0.1067	-0.106	-0.1138	0.0506	0.0921	0.1395	0.1329	0.1902	0.1682	0.1857
C00447; C11472; C19879	D-Sedoheptulose 1,7-bisphosphate; D-altro-Heptulose 1,7-biphosphate; D-glycero-alpha-D-manno-Heptose 1,7-bisphosphate; D-glycero-beta-D-manno-Heptose 1,7-bisphosphate; Sedoheptulose 1,7-bisphosphate	C7H16O13P2	369.001	-0.0283	-0.0991	-0.0261	-0.0487	-0.0211	-0.1929	-0.423	-0.2426	-1.0836	0.1198	0.0933	-0.1803	-0.0802	-0.0692	-0.0122	-0.2201	-0.1005	-0.1059	0.0517	0.1504	0.0938	0.0717	0.05	0.0357	0.0889	0.0512	0.073	-0.0432	0.0928	0.099	0.1151	0.1087	0.013	0.089	0.1354	-0.0859	-0.0171	nd	-0.0607	-0.0335	nd	0.3501	nd	0.1216	nd	0.0529
C16698	MurNAc 6-phosphate; N-Acetylmuramate 6-phosphate; N-Acetylmuramic acid 6-phosphate	C11H20NO11P	372.069	-0.0634	0.001	0.0227	-0.0681	0.0884	0.0669	-0.2061	0.052	-0.7394	0.0176	0.1202	0.1958	0.0899	0.0518	0.1022	0.1174	-0.0212	0.0242	0.0259	0.0281	-0.0461	0.0551	-0.0918	0.1442	-0.0891	0.0055	-0.093	0.1136	-0.0104	0.0302	-0.0907	0.0496	-0.0853	0.045	-0.0644	-0.0007	0.1697	nd	-0.3189	-0.0672	nd	0.2805	nd	0.2157	nd	-0.0373
C00255	7,8-Dimethyl-10-ribitylisoalloxazine; Lactoflavin; Riboflavin; Vitamin B2	C17H20N4O6	375.131	0.0149	0.0661	0.0525	0.058	0.0113	-0.0262	-0.0635	-0.1045	-0.123	-0.0224	0.025	-0.1212	0.0465	-0.0301	0.0936	-0.0721	-0.0161	-0.0848	0.0569	-0.0062	0.129	-0.0177	0.1385	-0.0119	0.0955	-0.0073	0.1293	-0.0725	0.0761	-0.0485	0.1105	-0.0039	0.0593	0.0192	0.1215	-0.035	-0.096	-0.2535	-0.098	-0.0395	0.0583	-0.0716	-0.1532	0.0557	-0.0424	-0.011
C03451	(R)-S-Lactoylglutathione; S-D-Lactoylglutathione	C13H21N3O8S	378.098	0.0048	0.1331	-0.1135	0.127	0.0251	0.2408	-0.8224	0.1323	-2.3482	0.1099	-0.2494	0.3021	0.0115	0.1436	0.0053	0.2263	0.1762	0.0815	0.1824	0.0498	-0.0232	0.0888	0.0047	0.0556	-0.0305	-0.0062	-0.0009	0.1643	-0.0285	0.034	-0.0252	0.0641	-0.0002	-0.0108	0.0221	-0.0212	0.2998	nd	-0.8623	-0.3077	nd	-0.22	nd	0.5321	nd	0.2792
C00705	2'-Deoxycytidine 5'-diphosphate; 2'-Deoxycytidine diphosphate; dCDP	C9H15N3O10P2	386.016	-0.0595	-0.1388	-0.1048	-0.0935	0.2122	-0.0339	-0.2264	-0.1286	0.0761	-0.052	-0.0703	-0.1914	0.064	-0.048	-0.0488	-0.082	-0.0457	-0.043	-0.0459	-0.0266	0.0298	-0.0383	-0.0685	-0.0431	-0.0499	-0.1136	-0.0469	0.0035	0.0076	-0.0497	-0.0049	-0.0139	0.0161	0.0343	-0.0561	-0.0973	0.1352	nd	-0.197	-0.0469	nd	0.1742	nd	0.2427	nd	0.072
C04425	S-Adenosyl-4-methylthio-2-oxobutanoate	C15H20N5O6S	397.107	0.0697	-0.0209	-0.056	-0.1095	0.1389	-0.0971	-0.2955	-0.1712	-0.1313	-0.0499	-0.0959	-0.0361	-0.1516	-0.0444	-0.1634	-0.1028	-0.0563	-0.0003	-0.1496	-0.1188	0.0407	-0.0812	-0.0355	-0.1151	0.0461	0.0271	0.0049	-0.1667	0.0515	-0.0183	-0.0167	-0.2295	0.0317	-0.0315	0.0606	0.0213	0.1665	-0.2424	-0.5578	-0.0115	0.1833	0.4452	0.0639	0.2305	0.0666	0.1068
C00363	Deoxythymidine 5'-diphosphate; dTDP	C10H16N2O11P2	401.016	-0.0351	-0.0642	-0.019	-0.0616	0.1159	-0.1172	-0.4928	-0.2375	-0.5153	-0.1055	-0.108	-0.2053	-0.088	-0.0863	0.0124	-0.2312	0.0226	-0.0423	0.0585	0.0539	0.0574	-0.0265	-0.0677	-0.0208	0.0081	-0.0236	0.1209	0.0082	0.0871	0.0287	0.1029	-0.0501	0.0593	0.037	0.0652	0.019	-0.041	-0.1555	-0.113	0.015	0.1985	0.1538	0.3234	0.271	-0.0217	0.1331
C00112	CDP; Cytidine 5'-diphosphate; Cytidine diphosphate	C9H15N3O11P2	402.011	0.0079	-0.1356	-0.0071	-0.1242	0.0717	-0.148	-0.4955	-0.2252	-0.5044	-0.1291	-0.1334	-0.2682	-0.093	-0.0816	-0.0731	-0.2723	-0.1457	-0.0628	-0.0163	0.0065	0.0879	-0.0668	-0.0051	-0.0826	0.0744	-0.0693	0.0915	-0.1264	0.0696	-0.0351	0.1026	-0.0518	0.0779	-0.0126	0.0764	0.1401	0.049	-0.1749	-0.127	-0.1073	0.1261	-0.0723	0.2411	0.3005	0.0877	0.2264
C05983	Propionyl-adenosine monophosphate; Propionyladenylate	C13H18N5O8P	402.082	0.0778	0.1081	0.2076	0.0249	0.0147	-0.0379	-0.1223	0.101	-0.9032	-0.0454	-0.1534	0.0394	-0.0255	-0.0765	-0.0031	-0.0976	0.0401	-0.0412	-0.1799	-0.0673	-0.0528	-0.0605	0.0464	-0.0465	0.0901	0.0919	0.1374	-0.1692	0.0095	-0.035	0.049	-0.0592	-0.0213	-0.0401	0.0507	nd	nd	nd	nd	nd	nd	nd	nd	nd	nd	nd
C00015	UDP; Uridine 5'-diphosphate	C9H14N2O12P2	402.995	0.0712	-0.0579	0.0322	-0.0577	0.118	-0.177	-0.6392	-0.2428	-0.5519	-0.1489	-0.1803	-0.3053	-0.1609	-0.1257	-0.0937	-0.3005	-0.1188	-0.078	-0.0443	0.134	0.1415	-0.0343	0.0061	-0.0081	0.1058	0.0129	0.1133	-0.0324	0.0954	0.0372	0.1067	0.0278	0.1139	0.0349	0.1242	0.0449	0.0096	-0.2695	-0.2251	0.1103	0.1609	0.165	0.2673	0.3726	0.023	0.3627
C00206	2'-Deoxyadenosine 5'-diphosphate; dADP	C10H15N5O9P2	410.027	0.0151	-0.0014	-0.0574	-0.0605	0.2461	-0.1716	0.0391	-0.2951	0.1137	-0.1264	0.0131	-0.3159	0.0551	-0.1201	-0.0076	-0.2801	0.0179	-0.055	0.1048	0.0746	0.0448	-0.0449	-0.0316	0.0098	-0.0094	0.0297	0.1035	0.0219	0.063	0.0904	0.1315	0.0153	0.007	0.02	0.0297	0.1953	0.1663	-0.2463	-0.1788	0.0047	-0.0932	0.2287	0.2124	0.0959	-0.1437	0.0381
C11038	2'-Deoxy-5-hydroxymethylcytidine-5'-diphosphate	C10H17N3O11P2	416.025	0.0089	-0.0384	0.1955	-0.0049	0.1754	-0.1129	-0.1159	-0.1574	-0.1351	-0.1014	0.0738	-0.1508	0.0585	-0.1058	0.0735	-0.1367	0.0704	-0.0449	0.1101	0.0053	0.1418	0.0298	0.0442	0.0312	0.1373	0.0561	0.0233	0.025	-0.0243	0.042	-0.0091	-0.0079	0.0313	0.0522	0.106	nd	nd	nd	nd	nd	nd	nd	nd	nd	nd	nd
C00008; C00054; C00361	2'-Deoxyguanosine 5'-diphosphate; 3'-Phosphoadenylate; ADP; Adenosine 3',5'-bisphosphate; Adenosine 5'-diphosphate; PAP; Phosphoadenosine phosphate; dGDP	C10H15N5O10P2	426.023	-0.0433	-0.1212	-0.0861	-0.1153	0.2507	-0.2041	-0.1955	-0.3508	0.229	-0.1916	-0.07	-0.3599	-0.0317	-0.1422	-0.0588	-0.2759	-0.0434	-0.1093	0.0137	0.0261	0.1421	-0.0352	-0.0034	-0.0454	0.0149	-0.0377	0.0902	0.0022	0.1248	-0.0008	0.1342	-0.0433	0.1178	-0.0047	0.0818	0.1509	-0.0292	-0.2447	-0.3957	0.0494	0.0969	0.315	0.3388	0.1929	0.2261	0.1185
C05730	Glutathionylspermidine; N1-(gamma-L-Glutamyl-L-cysteinyl-glycyl)-spermidine	C17H34N6O5S	433.223	0.0128	0.0154	-0.0171	0.054	-0.1843	0.2632	0.1226	0.2877	0.0374	0.4473	0.1251	0.2774	0.0589	0.9106	0.152	0.6036	0.1256	0.3573	0.0904	0.0223	-0.1159	0.1087	0.058	-0.0786	0.003	-0.0907	0.132	0.0972	-0.0174	-0.044	0.1688	0.0196	0.0741	-0.0384	0.0663	0.1986	-0.0942	nd	-0.11	0.4055	nd	0.6301	nd	0.0528	nd	0.5719
C00061	FMN; Flavin mononucleotide; Riboflavin-5-phosphate	C17H21N4O9P	455.098	0.0523	0.0327	0.1921	-0.023	0.148	-0.0156	-0.0849	-0.0563	-0.4843	-0.0468	-0.149	-0.07	0.2039	-0.0505	-0.041	-0.0569	-0.0324	-0.0176	0.1277	0.0196	0.1303	-0.0091	0.0907	0.0519	0.1399	0.0039	0.1081	0.0245	0.0599	0.0597	0.0955	-0.0233	0.0635	-0.0534	0.1142	0.0487	0.142	-0.1521	0.2412	0.1171	0.0873	0.1325	0.1696	0.1284	0.1311	0.1825
C03794	Adenylosuccinate; Adenylosuccinic acid; N6-(1,2-Dicarboxyethyl)-AMP; N6-(1,2-Dicarboxyethyl)AMP	C14H18N5O11P	462.067	0.1186	0.3665	-0.1922	0.0678	0.1611	-0.0533	-0.2757	-0.0712	-1.9401	0.076	-0.0442	0.1666	-0.0158	0.1504	0.0663	0.5482	0.0075	0.3008	-0.0352	-0.0528	-0.005	-0.0432	0.0249	-0.0327	0.0573	0.0278	0.1391	-0.0297	0.0312	0.0389	0.0921	-0.0432	0.0528	0.0048	0.088	0.3222	-0.0537	-0.1096	-0.2785	-0.3181	0.106	0.2214	0.35	0.1548	0.1337	-0.0408
C00063	CTP; Cytidine 5'-triphosphate; Cytidine triphosphate	C9H16N3O14P3	481.978	-0.176	-0.2723	-0.0803	-0.2834	-0.0005	-0.1722	-0.2375	-0.25	-0.2613	-0.1248	-0.0654	-0.304	-0.0282	-0.1448	-0.0218	-0.2927	-0.0793	-0.1099	-0.0932	0.0516	0.0553	-0.0168	0.0185	-0.1364	0.0377	-0.0826	0.0284	-0.11	0.0932	-0.0532	0.071	-0.085	0.0627	0.0246	0.067	-0.0064	0.0859	0.0399	-0.0225	0.0064	0.0115	0.1001	0.0244	0.2771	-0.0054	0.0839
C00075	UTP; Uridine 5'-triphosphate; Uridine triphosphate	C9H15N2O15P3	482.961	-0.0996	-0.1883	-0.117	-0.182	0.0492	-0.1695	-0.4157	-0.2778	-0.34	-0.1222	-0.1257	-0.3384	-0.1088	-0.1267	-0.0703	-0.3411	-0.101	-0.1105	-0.1328	0.1235	0.0717	-0.0265	-0.0098	-0.0914	0.0192	-0.0145	-0.009	-0.1121	0.078	-0.031	0.0582	-0.0573	0.0708	-0.0102	0.0288	0.0025	0.1513	-0.1394	-0.0149	0.0461	0.1386	0.1769	0.1855	0.4663	0.1136	0.1656
C00131	2'-Deoxyadenosine 5'-triphosphate; Deoxyadenosine 5'-triphosphate; Deoxyadenosine triphosphate; dATP	C10H16N5O12P3	489.993	-0.0664	-0.1077	0.1423	-0.1443	0.1702	-0.248	-0.1611	-0.4112	0.287	-0.1968	-0.0606	-0.3937	-0.0083	-0.212	-0.0468	-0.385	-0.0492	-0.1724	0.0255	0.0609	0.2022	-0.0198	0.0334	-0.0718	0.0632	0.0304	0.1583	-0.0437	0.1214	0.0467	0.1958	-0.0746	0.101	-0.0044	0.1801	0.0223	-0.0001	-0.1662	-0.2841	-0.0143	0.1043	0.3833	0.2633	0.2723	-0.0273	0.0571
C00492; C05404	6G-alpha-D-galactosylsucrose; D-Gal alpha 1->6D-Gal alpha 1->6D-Glucose; D-Gal-alpha1->6D-Gal-alpha1->6D-Glucose; Gossypose; Manninotriose; Melitose; Melitriose; Raffinose	C18H32O16	503.161	0.0201	0.077	0.259	0.0184	-0.0092	-0.0909	-0.7743	0.0012	-1.5637	-0.0394	-0.1592	-0.0786	0.0908	-0.0655	0.0391	-0.0851	0.1379	-0.0414	0.073	-0.0157	0.0582	-0.0214	0.0286	-0.0812	0.1042	0.0275	0.1363	-0.0709	-0.0023	0.0256	0.0816	0.0318	0.0282	0.0007	0.162	-0.0926	-0.1605	-0.1601	0.1262	-0.0863	0.1331	-0.2504	0.0684	-0.0668	0.0192	0.0968
C00002; C00286	2'-Deoxyguanosine 5'-triphosphate; ATP; Adenosine 5'-triphosphate; Deoxyguanosine 5'-triphosphate; Deoxyguanosine triphosphate; dGTP	C10H16N5O13P3	505.989	-0.1366	-0.2124	-0.1247	-0.2338	0.0913	-0.2711	-0.0771	-0.4355	0.3515	-0.2283	-0.0127	-0.4582	0.0062	-0.2249	-0.0384	-0.4257	-0.0429	-0.1878	-0.0581	0.0508	0.18	-0.0161	0.121	-0.1213	0.0829	0.0136	0.0506	-0.077	0.1531	-0.0096	0.1367	-0.1218	0.1264	-0.0427	0.0996	-0.0291	0.0926	-0.2054	-0.2864	-0.0315	0.1015	0.5154	0.384	0.42	0.0261	0.1065
C11435	4-(Cytidine 5'-diphospho)-2-C-methyl-D-erythritol	C14H25N3O14P2	520.074	0.2329	0.1223	0.3371	0.0856	-0.0226	0.0898	-0.3306	-0.0453	-0.7598	0.0098	-0.0045	0.1628	0.0999	0.0004	-0.1866	0.1439	-0.087	0.0333	-0.1461	0.0375	0.0929	0.0535	0.0589	0.0229	0.0625	0.0021	0.1283	0.0879	0.0045	0.0266	0.0397	0.0352	0.0629	0.0048	0.1442	nd	nd	nd	nd	nd	nd	nd	nd	nd	nd	nd
C00044	GTP; Guanosine 5'-triphosphate	C10H16N5O14P3	521.983	-0.1686	-0.22	-0.0132	-0.2745	-0.0296	-0.2455	0.0402	-0.3805	0.1417	-0.2669	0.0964	-0.3604	0.0416	-0.2856	-0.0038	-0.4058	0.0074	-0.237	-0.013	-0.0645	0.0868	-0.0336	0.0312	-0.1553	0.0244	-0.0617	0.0535	-0.175	0.0201	-0.0538	0.0343	-0.0394	-0.002	0.0046	0.0597	-0.051	-0.0274	-0.1158	-0.0618	0.0609	0.0035	0.4274	0.0751	0.2559	0.0755	0.2132
C04121	CMP-3-deoxy-D-manno-octulosonate; CMP-KDO	C17H26N3O15P	542.102	-0.1893	-0.1562	0.5981	-0.2287	0.0723	-0.0227	-0.0131	0.1262	-0.1063	-0.0657	-0.0743	0.1017	0.0063	-0.04	0.0389	0.0681	0.0358	0.0127	-0.0338	-0.091	-0.0175	0.0125	-0.0256	0.0504	0.108	-0.033	0.0805	-0.0298	-0.0219	0.0236	0.0018	-0.0028	0.0128	0.045	0.2396	nd	nd	nd	nd	nd	nd	nd	nd	nd	nd	nd
C03319	dTDP-6-deoxy-L-mannose; dTDP-6-deoxy-beta-L-mannose; dTDP-L-rhamnose; dTDP-beta-L-rhamnose	C16H26N2O15P2	547.074	-0.1244	-0.0141	-0.2226	-0.1124	0.0649	0.1173	-0.1999	0.205	-0.0623	0.0175	-0.0636	0.1697	0.023	0.0372	-0.0217	0.195	0.0277	0.0474	-0.0289	0.031	-0.1721	0.0728	-0.1319	0.0692	-0.183	-0.015	-0.1548	0.1427	-0.0583	0.0005	-0.0585	-0.0338	-0.1249	-0.0038	-0.2181	0.0244	0.0162	-0.2446	-0.1831	0.0888	0.2171	0.2993	0.152	0.2372	0.2847	0.141
C00842; C02097	dTDP-D-galactose; dTDP-D-glucose; dTDP-alpha-D-glucose; dTDP-galactose; dTDP-glucose	C16H26N2O16P2	563.068	-0.0448	0.0243	-0.0076	-0.046	0.0302	0.0639	-0.0289	-0.0098	-0.2054	0.0066	-0.0274	0.0624	0.037	0.0072	0.0595	0.0083	0.0242	0.0028	0.0826	0.002	-0.0191	0.0637	-0.0649	0.0567	-0.0477	0.0251	-0.01	0.0653	-0.0307	-0.0113	0.0111	-0.0355	-0.0474	0.0004	-0.0547	-0.0783	-0.0257	-0.1839	-0.149	0.0763	0.0515	0.313	0.1767	0.1482	0.0237	0.0852
C00029; C00052; C03733	UDP-D-galacto-1,4-furanose; UDP-D-galactopyranose; UDP-D-galactose; UDP-D-glucose; UDP-alpha-D-galacto-1,4-furanose; UDP-alpha-D-galactofuranose; UDP-alpha-D-galactopyranose; UDP-alpha-D-galactose; UDP-alpha-D-glucose; UDP-galactose; UDP-glucose; UDPglucose; Uridine diphosphate glucose	C15H24N2O17P2	565.048	-0.0213	-0.0154	-0.3622	-0.0932	0.1863	0.1707	0.1734	0.1496	0.3598	0.0673	-0.0153	0.2754	-0.0266	0.0445	-0.0552	0.2205	-0.0379	0.0959	-0.0957	-0.0176	-0.2328	0.049	-0.1743	0.025	-0.2652	-0.0677	-0.2153	0.0737	-0.0874	-0.0984	-0.1047	-0.0117	-0.1451	-0.0079	-0.2728	-0.0009	0.1472	0.0395	-0.6823	-0.0894	-0.0124	0.1688	0.3575	0.3463	0.1676	0.2886
C00167	UDP-D-glucuronate; UDP-alpha-D-glucuronate; UDP-glucuronate; UDPglucuronate	C15H22N2O18P2	579.027	-0.0039	0.0693	-0.0473	-0.1162	0.0882	0.084	-0.1379	0.4188	-0.3491	0.0112	-0.0185	0.2194	-0.0199	-0.0101	0.0428	0.1901	0.0249	0.0301	-0.0146	0.2057	-0.1101	0.0056	-0.0819	0.2017	-0.0956	0.1609	-0.0779	0.0601	-0.0729	0.1491	-0.0039	0.2526	-0.0856	0.0377	-0.0703	0.0209	0.1991	-0.0534	-0.1928	-0.1903	-0.0981	0.016	-0.0297	0.2774	0.1292	0.3434
C20415	dTDP-4-acetamido-4,6-dideoxy-alpha-D-galactose; dTDP-Fuc4NAc	C18H29N3O15P2	588.1	-0.0033	0.116	1.2895	-0.025	-0.0902	0.1009	0.0695	0.0908	0.109	0.0119	0.0325	0.1514	0.242	0.0178	0.1729	0.1148	0.2961	0.0306	0.269	0.0764	0.0481	0.0572	0.0208	0.0688	0.2797	0.0377	0.3765	0.1085	-0.042	0.0605	0.1469	0.042	0.0033	0.0387	0.7812	0.0058	0.2129	0.109	-0.1065	0.2055	0.2067	0.0946	0.4617	0.2614	-0.1544	0.0975
C00043; C01170	UDP-N-acetyl-D-glucosamine; UDP-N-acetyl-D-mannosamine; UDP-N-acetyl-alpha-D-glucosamine; UDP-N-acetyl-alpha-D-mannosamine; UDP-N-acetylglucosamine	C17H27N3O17P2	606.074	-0.0905	-0.0854	0.1779	-0.075	0.0471	0.1459	-0.0085	0.1163	-0.072	0.0732	-0.0954	0.1986	-0.0091	0.1387	-0.0276	0.2479	0.0103	0.1038	-0.0755	-0.0261	-0.0858	0.045	-0.0935	0.0166	-0.107	-0.0745	-0.1208	0.1265	-0.035	-0.0787	-0.0439	-0.0565	-0.0553	-0.0477	-0.0592	0.1344	0.0138	-0.0111	-0.2195	-0.0925	0.1931	0.3612	0.2186	0.1463	0.1618	0.0721
C00127	GSSG; Glutathione disulfide; Oxidized glutathione; Oxiglutatione	C20H32N6O12S2	611.145	0.4174	0.5397	0.0704	0.254	-0.0016	0.3708	-0.2355	0.4615	-0.9596	0.3458	-0.145	0.5277	-0.1415	0.2029	0.1469	0.2576	0.1331	0.2309	0.0535	-0.0957	-0.2059	-0.0055	0.092	0.0752	0.1	0.4462	0.1637	-0.0562	0.016	0.293	0.2653	-0.1472	-0.0452	-0.0492	0.0189	-0.1449	0.2508	0.053	-0.269	0.1642	0.1002	0.3028	0.0363	0.1835	-0.0067	-0.0789
C06397; C06398	ADP-D-glycero-beta-D-manno-heptose; ADP-L-glycero-beta-D-manno-heptose	C17H27N5O16P2	618.084	-0.1183	-0.0962	0.8032	-0.0965	0.0492	-0.0424	-0.4916	-0.0476	-0.4357	-0.0326	-0.043	-0.0262	0.1004	-0.0263	0.0412	-0.012	0.1658	-0.0192	0.0648	-0.0556	-0.0779	-0.0292	-0.0384	-0.0279	0.0771	-0.0161	0.0476	0.0112	-0.0342	-0.0115	0.0569	-0.1073	-0.0461	-0.0719	0.2384	-0.1178	0.0618	nd	-0.5768	-0.1814	nd	0.0572	nd	0.0667	nd	0.1564
C05810	2-Octaprenylphenol	C46H70O	637.535	0.016	0.0952	0.1723	0.1225	-0.0278	-0.1383	1.5823	-0.1412	-0.0337	0.0923	-0.0069	-0.0349	-0.0176	0.0779	0.0192	-0.1845	0.0933	0.1906	-0.0651	-0.1714	-0.4697	-0.2108	-0.3239	-0.1756	-0.2742	-0.0452	-0.0983	-0.2442	-0.1677	-0.0232	0.051	-0.2864	-0.1953	-0.1737	-0.2345	nd	nd	nd	nd	nd	nd	nd	nd	nd	nd	nd
C05811	2-Octaprenyl-6-hydroxyphenol; 3-Octaprenylcatechol	C46H70O2	653.531	0.0785	0.0919	0.4364	0.0416	-0.0757	-0.0973	0.1686	-0.1229	-0.0738	-0.0509	0.038	-0.1178	0.0189	-0.076	0.0122	-0.158	0.0097	-0.0589	0.0029	-0.0034	0.1073	-0.0749	0.0759	-0.0586	0.1812	-0.0062	0.2092	-0.0838	0.0281	-0.034	0.1864	0.0078	0.0746	-0.0248	0.2144	nd	nd	nd	nd	nd	nd	nd	nd	nd	nd	nd
C00004	DPNH; NADH; Reduced nicotinamide adenine dinucleotide	C21H29N7O14P2	664.117	0.126	0.2771	0.1896	0.279	-0.0728	0.4188	-0.0318	-0.1345	-0.0374	0.1169	-0.0684	0.4237	-0.0884	0.2047	-0.0504	0.3378	-0.0459	0.2126	-0.0055	0.1151	-0.0351	0.1147	-0.0359	0.0807	0.0022	-0.135	0.0365	0.2366	0.0115	-0.0484	0.0039	-0.0461	0.0097	-0.0511	0.0219	0.2583	0.1001	-0.1562	-0.1337	-0.2132	0.2046	0.6083	0.2394	0.3875	0.1529	0.1874
C01613	Stachyose	C24H42O21	665.214	-0.0593	-0.025	0.6036	-0.0131	0.0569	-0.0286	0.9964	-0.0286	0.0256	-0.0674	-0.016	-0.0794	0.1151	-0.0107	0.0242	-0.0669	0.0012	-0.008	-0.016	0.0449	0.1121	0.015	0.1112	0.0536	0.2354	0.0965	0.3002	0.019	0.0937	0.0904	0.2129	0.0658	0.1125	0.0284	0.4117	-0.0139	-0.128	-0.1532	0.8196	0.193	0.1073	0.0531	0.076	0.024	0.0339	0.2413
C05812	2-Octaprenyl-6-methoxyphenol	C47H72O2	667.546	-0.027	0.0372	0.5003	0.0293	-0.0339	-0.1308	0.2629	-0.0792	-0.0619	-0.0505	0.0321	-0.0615	-0.0465	-0.1056	-0.0561	-0.1473	-0.0132	-0.0302	-0.0276	-0.0284	0.1044	-0.0611	-0.0188	-0.0532	0.0736	0.0353	0.1969	-0.0841	-0.0175	0.0176	0.1542	-0.0211	0.0417	0.0073	0.2181	nd	nd	nd	nd	nd	nd	nd	nd	nd	nd	nd
C05821	Enterobactin; Enterochelin; Tri-(2,3-dihydroxy-N-benzoyl-L-serine)-ester; Tri-(N-(2,3-dihydroxybenzoyl)-L-serine)-ester	C30H27N3O15	668.137	-0.1769	0.0098	-0.5465	-0.0012	0.083	0.0008	0.0452	0.2406	1.0421	0.0318	0.0163	0.0361	-0.0169	0.0796	-0.0377	0.0861	-0.038	0.036	-0.0473	0.0214	-0.1892	0.0522	0.1755	0.1024	0.0813	0.13	0.0349	0.0901	0.1688	0.1718	0.0357	-0.0175	0.1212	0.0282	-0.0639	-0.4771	-0.1255	-0.0891	-1.5366	0.033	-0.6214	0.6091	0.6713	-0.2971	-0.4693	0.2982
C01050	UDP-MurNAc; UDP-N-acetyl-alpha-D-muramate; UDP-N-acetylmuramate; UDP-N-acetylmuramic acid	C20H31N3O19P2	678.095	-0.0315	-0.0048	0.1293	-0.0601	0.204	0.0914	0.0445	-0.0102	-0.5695	0.0126	-0.0692	0.1628	0.0411	0.0542	0.0367	0.1387	0.1555	0.0554	-0.022	-0.0078	-0.1366	-0.0128	-0.1057	-0.0395	-0.1213	-0.0099	-0.1192	-0.0007	-0.0661	-0.0494	-0.0393	-0.2126	-0.1083	-0.0808	-0.1434	0.1671	0.1086	-0.1065	0.286	-0.0412	0.2031	0.0943	-0.0577	0.1933	0.1865	0.0802
C04824	2,3-Bis(3-hydroxytetradecanoyl)-alpha-D-glucosaminyl 1-phosphate; 2,3-Bis[(3R)-3-hydroxymyristoyl]-alpha-D-glucosaminyl 1-phosphate; 2,3-Diacylglucosamine 1-phosphate; Lipid X	C34H66NO12P	710.424	0.0753	0.0676	0.4983	-0.0132	0.019	-0.0663	0.2361	-0.1169	-0.1321	-0.0467	0.0445	-0.0085	0.0753	-0.0749	0.0324	-0.0875	0.0709	-0.0299	0.0825	-0.0089	0.1584	-0.0334	-0.031	-0.0524	0.045	-0.0008	0.1138	-0.0964	-0.0355	0.0104	0.0865	-0.0835	0.0473	-0.0794	0.241	nd	nd	nd	nd	nd	nd	nd	nd	nd	nd	nd
C05815	2-Octaprenyl-3-methyl-5-hydroxy-6-methoxy-1,4-benzoquinone	C48H72O4	711.536	0.0947	0.0623	0.4748	0.0295	-0.0092	-0.0488	0.1255	-0.1053	-0.16	0.0065	0.0216	-0.0892	-0.164	-0.0361	-0.0389	-0.1135	-0.0111	-0.0592	-0.0134	-0.056	0.0336	-0.0423	0.0194	-0.0655	0.1507	0.0197	0.1794	-0.1374	-0.0123	0.0064	0.0986	-0.0251	-0.0174	-0.0654	0.2538	nd	nd	nd	nd	nd	nd	nd	nd	nd	nd	nd
C04489	5-Methyltetrahydropteroyltri-L-glutamate	C30H39N9O12	716.267	0.121	0.0378	0.2077	0.0327	-0.0175	-0.0936	0.0449	-0.1361	0.278	-0.0548	-0.038	-0.0124	-0.0783	-0.0454	0.006	-0.0809	-0.0663	-0.0407	-0.0117	-0.0384	0.1627	-0.0182	0.0643	-0.0108	0.1807	0.019	0.1646	-0.0756	0.0496	0.0533	0.0779	-0.0011	0.1011	0.0167	0.1636	nd	nd	nd	nd	nd	nd	nd	nd	nd	nd	nd
C17569	Coenzyme Q8; Ubiquinone-8	C49H74O4	725.551	0.1381	0.0706	0.1753	0.067	0.211	0.074	0.6388	0.1315	0.2213	0.1701	0.0026	0.1426	0.1604	0.2067	0.0275	0.033	0.4568	0.1041	0.0358	-0.0921	-0.3193	-0.1507	-0.2832	-0.0836	-0.1383	0.0166	0.0957	-0.2056	-0.077	0.0296	0.1057	-0.2415	-0.0932	-0.1228	-0.0806	nd	nd	nd	nd	nd	nd	nd	nd	nd	nd	nd
C00010	CoA; CoA-SH; Coenzyme A	C21H36N7O16P3S	766.107	0.0619	-0.0572	-0.0567	-0.0623	0.2593	-0.1188	-0.0956	-0.2267	0.1087	-0.1229	-0.1873	-0.1939	-0.1223	-0.0726	-0.2305	-0.1739	-0.1721	-0.0627	-0.1609	0.0159	0.1159	-0.0482	-0.0215	-0.0745	-0.0199	0.0049	0.1611	0.0031	0.1314	0.0433	0.3258	-0.1685	0.1249	-0.0708	0.0957	0.0724	0.0671	-0.143	0.118	-0.0839	0.0585	0.2771	0.1885	0.0564	0.1715	-0.0838
C00016	FAD; Flavin adenine dinucleotide	C27H33N9O15P2	784.15	0.0565	0.0232	0.2102	-0.0477	-0.0094	-0.0213	0.1179	-0.119	0.2242	-0.0519	-0.025	-0.0373	0.0001	-0.03	-0.004	-0.0665	-0.0563	-0.0414	-0.0101	-0.0822	0.0861	-0.0807	0.0818	-0.0637	0.0595	-0.0038	0.0867	-0.0453	0.0579	0.0538	0.0242	-0.1293	0.1327	-0.063	0.183	nd	nd	-0.0302	nd	nd	0.117	nd	0.0837	nd	0.0954	nd
C00024	Acetyl coenzyme A; Acetyl-CoA	C23H38N7O17P3S	808.118	-0.1068	-0.2236	-0.0522	-0.2952	0.1461	-0.1325	0.0662	-0.3146	0.9009	-0.1198	-0.0553	-0.238	0.0084	-0.0893	-0.0713	-0.2088	-0.079	-0.0355	-0.0329	0.042	0.0122	-0.0469	-0.0767	-0.0364	-0.1016	-0.0185	-0.3509	0.0057	0.0489	-0.0615	-0.2284	-0.2002	0.1215	-0.0512	-0.0069	0.1718	0.174	-0.016	-0.0218	-0.1048	0.1412	0.2795	0.1064	0.2942	0.3224	0.242
C04738	UDP-3-O-(3-hydroxytetradecanoyl)-N-acetylglucosamine; UDP-3-O-(beta-hydroxymyristoyl)-N-acetylglucosamine; UDP-3-O-[(3R)-3-hydroxymyristoyl]-N-acetylglucosamine	C31H53N3O19P2	832.267	-0.1942	-0.0775	0.1371	-0.1217	0.0366	-0.0202	-0.0361	-0.1139	-0.0802	-0.0678	0.0385	-0.0205	-0.0491	-0.0666	0.076	-0.043	-0.0755	-0.0545	-0.0395	-0.0155	-0.0289	0.0371	0.001	-0.0375	0.0304	0.0195	-0.0436	0.0101	-0.0239	0.0194	-0.0416	-0.0546	0.039	0.046	0.0036	nd	nd	nd	nd	nd	nd	nd	nd	nd	nd	nd
C17556	Undecaprenyl phosphate; di-trans,poly-cis-Undecaprenyl phosphate; ditrans,octacis-Undecaprenyl phosphate	C55H91O4P	845.656	-0.0509	-0.0786	0.7505	-0.0128	-0.0531	-0.016	0.3183	0.046	0.587	-0.0568	0.0165	0.0498	-0.0558	-0.0543	0.0147	0.0007	-0.0862	-0.0914	0.0117	0.029	0.2697	0.0067	0.1757	-0.0197	0.4197	-0.0057	0.504	-0.0166	0.076	-0.0059	0.293	0.0545	0.1449	0.0199	0.5651	-0.0411	-0.0547	nd	-0.0809	0.1844	nd	-0.1344	nd	0.0042	nd	-0.138
C01144; C03561; C05116; C06000	(3R)-3-Hydroxybutanoyl-CoA; (R)-3-Hydroxybutanoyl-CoA; (S)-3-Hydroxybutanoyl-CoA; (S)-3-Hydroxybutyryl-CoA; (S)-3-Hydroxyisobutyryl-CoA; 3-Hydroxybutanoyl-CoA; 3-Hydroxybutyryl-CoA	C25H42N7O18P3S	852.143	0.001	0.0181	0.6982	0.0221	-0.0156	-0.1799	0.0097	-0.246	0.2549	-0.1403	0.0447	-0.2094	-0.0218	-0.1845	-0.0281	-0.2339	-0.0184	-0.1621	0.007	-0.0032	0.1757	-0.03	0.1007	-0.0114	0.1449	0.0343	0.1252	-0.0713	0.0969	0.0299	0.0233	0.0165	0.1094	0.0348	0.3419	0.1045	-0.0673	nd	0.2442	0.0794	nd	0.1606	nd	-0.0221	nd	0.0193
C05778	Sirohydrochlorin	C42H46N4O16	861.284	-0.0251	-0.0099	1.0603	0.009	-0.0035	-0.1177	-0.0421	-0.1451	0.2232	-0.0982	-0.007	-0.1514	-0.0316	-0.1142	0.0349	-0.1535	-0.1038	-0.1393	0.0018	0.0336	0.3616	0.0258	0.1732	0.0289	0.491	0.0088	0.5348	0.0175	0.051	0.0529	0.2721	0.0619	0.2184	0.0401	0.6892	nd	nd	0.1503	nd	nd	0.2574	nd	0.0648	nd	0.092	nd
C00091; C00683; C01213	(2S)-Methylmalonyl-CoA; (R)-Methylmalonyl-CoA; (S)-Methylmalonyl-CoA; (S)-Methylmalonyl-coenzyme A; D-Methylmalonyl-CoA; L-Methylmalonyl-CoA; Succinyl coenzyme A; Succinyl-CoA	C25H40N7O19P3S	866.124	0.03	0.0223	0.6807	0.0178	0.0042	-0.1905	0.0913	-0.1983	0.3047	-0.1308	0.0331	-0.1796	-0.0113	-0.13	0.0243	-0.2199	-0.0115	-0.1242	0.0325	0.0065	0.0844	-0.0593	0.0327	-0.0281	0.1059	0.0519	0.194	-0.0852	0.057	0.048	0.1982	-0.0065	0.0492	0.0171	0.2617	nd	nd	nd	nd	nd	nd	nd	nd	nd	nd	nd
C00512	Benzoyl-CoA; S-Benzoate coenzyme A	C28H40N7O17P3S	870.136	0.0429	0.0445	0.8834	0.0684	-0.0685	-0.114	-0.0315	-0.15	0.1498	-0.0654	0.0112	-0.1044	-0.0106	-0.0549	-0.0239	-0.1332	-0.056	-0.111	0.003	-0.0142	0.1708	-0.017	0.068	0.0062	0.2339	0.02	0.2306	-0.0423	0.0187	0.0558	0.0398	0.079	0.0464	0.0547	0.4544	nd	nd	nd	nd	nd	nd	nd	nd	nd	nd	nd
C00479	Propanal	C3H6O	57.0341	nd	nd	nd	nd	nd	nd	nd	nd	nd	nd	nd	nd	nd	nd	nd	nd	nd	nd	nd	nd	nd	nd	nd	nd	nd	nd	nd	nd	nd	nd	nd	nd	nd	nd	nd	0.1188	0.0343	-0.0784	0.0397	0.0505	0.0059	-0.0306	-0.0275	-0.1212	0.0141	-0.1237
C00565	trimethylamine	C3H9N	58.0613	nd	nd	nd	nd	nd	nd	nd	nd	nd	nd	nd	nd	nd	nd	nd	nd	nd	nd	nd	nd	nd	nd	nd	nd	nd	nd	nd	nd	nd	nd	nd	nd	nd	nd	nd	0.0895	0.1733	nd	-0.2252	-0.2207	nd	-0.014	nd	0.1466	nd	0.0729
C00288	Bicarbonate	CH2O3	60.9918	nd	nd	nd	nd	nd	nd	nd	nd	nd	nd	nd	nd	nd	nd	nd	nd	nd	nd	nd	nd	nd	nd	nd	nd	nd	nd	nd	nd	nd	nd	nd	nd	nd	nd	nd	-0.1757	0.0912	nd	-0.1763	0.0026	nd	-0.0494	nd	-0.0504	nd	-0.083
C00580	Dimethyl sulfide	C2H6S	61.0079	nd	nd	nd	nd	nd	nd	nd	nd	nd	nd	nd	nd	nd	nd	nd	nd	nd	nd	nd	nd	nd	nd	nd	nd	nd	nd	nd	nd	nd	nd	nd	nd	nd	nd	nd	-0.1137	0.3034	0.0225	0.0095	0.2715	-0.076	-0.0844	-0.0068	-0.1552	0.036	-0.3153
C00244	Nitrate	HNO3	61.9879	nd	nd	nd	nd	nd	nd	nd	nd	nd	nd	nd	nd	nd	nd	nd	nd	nd	nd	nd	nd	nd	nd	nd	nd	nd	nd	nd	nd	nd	nd	nd	nd	nd	nd	nd	-0.0098	0.0925	-0.0342	-0.1937	0.0041	0.0152	-0.0036	-0.1089	0.1213	0.0341	-0.1281
C01888	Aminoacetone	C3H7NO	72.0445	nd	nd	nd	nd	nd	nd	nd	nd	nd	nd	nd	nd	nd	nd	nd	nd	nd	nd	nd	nd	nd	nd	nd	nd	nd	nd	nd	nd	nd	nd	nd	nd	nd	nd	nd	-0.1672	-0.207	-0.1464	-0.3411	0.0568	-0.0855	-0.0768	0.0047	-0.0053	0.1527	0.0546
C00094	Sulfite	H2O3S	80.9623	nd	nd	nd	nd	nd	nd	nd	nd	nd	nd	nd	nd	nd	nd	nd	nd	nd	nd	nd	nd	nd	nd	nd	nd	nd	nd	nd	nd	nd	nd	nd	nd	nd	nd	nd	-0.0299	0.0015	0.0154	0.0425	-0.0387	0.1586	0.0269	-0.0918	0.0078	0.0219	0.0027
C00555	4-Aminobutanal	C4H9NO	86.0602	nd	nd	nd	nd	nd	nd	nd	nd	nd	nd	nd	nd	nd	nd	nd	nd	nd	nd	nd	nd	nd	nd	nd	nd	nd	nd	nd	nd	nd	nd	nd	nd	nd	nd	nd	0.162	0.3063	nd	-0.0894	-0.4194	nd	0.26	nd	0.0717	nd	-0.1628
C00246	Butyrate (n-C4:0)	C4H8O2	87.0448	nd	nd	nd	nd	nd	nd	nd	nd	nd	nd	nd	nd	nd	nd	nd	nd	nd	nd	nd	nd	nd	nd	nd	nd	nd	nd	nd	nd	nd	nd	nd	nd	nd	nd	nd	-0.0448	-0.0033	0.0893	-0.1533	-0.1428	-0.0137	0.2561	0.0386	-0.1518	-0.282	0.0824
C00209	Oxalate	C2H2O4	88.9881	nd	nd	nd	nd	nd	nd	nd	nd	nd	nd	nd	nd	nd	nd	nd	nd	nd	nd	nd	nd	nd	nd	nd	nd	nd	nd	nd	nd	nd	nd	nd	nd	nd	nd	nd	-0.26	-0.1003	-0.2136	0.117	-0.213	0.0403	0.1326	0.2873	-0.234	-0.011	-0.428
C11145	methanesulfonate	CH4O3S	94.9805	nd	nd	nd	nd	nd	nd	nd	nd	nd	nd	nd	nd	nd	nd	nd	nd	nd	nd	nd	nd	nd	nd	nd	nd	nd	nd	nd	nd	nd	nd	nd	nd	nd	nd	nd	0.0108	0.0274	-0.0244	-0.0097	-0.0335	-0.0133	0.0493	-0.0058	0.0314	0.002	-0.0219
C00059	Sulfate	H2O4S	96.9602	nd	nd	nd	nd	nd	nd	nd	nd	nd	nd	nd	nd	nd	nd	nd	nd	nd	nd	nd	nd	nd	nd	nd	nd	nd	nd	nd	nd	nd	nd	nd	nd	nd	nd	nd	0.1288	-0.1306	-0.0408	0.0161	-0.1089	0.0975	0.098	0.0606	0.048	-0.2022	-0.1497
C00380	Cytosine	C4H5N3O	110.033	nd	nd	nd	nd	nd	nd	nd	nd	nd	nd	nd	nd	nd	nd	nd	nd	nd	nd	nd	nd	nd	nd	nd	nd	nd	nd	nd	nd	nd	nd	nd	nd	nd	nd	nd	0.0167	-0.0372	-0.0637	-0.1484	-0.0718	0.109	-0.0177	-0.1609	0.1037	-0.1737	0.0391
C03912	1-Pyrroline-5-carboxylate	C5H7NO2	112.04	nd	nd	nd	nd	nd	nd	nd	nd	nd	nd	nd	nd	nd	nd	nd	nd	nd	nd	nd	nd	nd	nd	nd	nd	nd	nd	nd	nd	nd	nd	nd	nd	nd	nd	nd	-0.1066	-0.027	0.0556	-0.1074	0.2911	0.0416	-0.0702	-0.0521	0.2352	0.1519	0.0108
C00320	Thiosulfate	H2O3S2	112.937	nd	nd	nd	nd	nd	nd	nd	nd	nd	nd	nd	nd	nd	nd	nd	nd	nd	nd	nd	nd	nd	nd	nd	nd	nd	nd	nd	nd	nd	nd	nd	nd	nd	nd	nd	-0.1412	-0.0707	0.1871	-1.2209	-0.4901	-0.1007	-0.5779	-0.2091	0.4207	-0.2511	-0.4298
C01585	Hexanoate (n-C6:0)	C6H12O2	115.077	nd	nd	nd	nd	nd	nd	nd	nd	nd	nd	nd	nd	nd	nd	nd	nd	nd	nd	nd	nd	nd	nd	nd	nd	nd	nd	nd	nd	nd	nd	nd	nd	nd	nd	nd	0.0693	0.049	0.0177	-0.1254	-0.0283	-0.0899	0.2237	0.1411	-0.0086	-0.0002	0.0889
C00463	Indole	C8H7N	116.051	nd	nd	nd	nd	nd	nd	nd	nd	nd	nd	nd	nd	nd	nd	nd	nd	nd	nd	nd	nd	nd	nd	nd	nd	nd	nd	nd	nd	nd	nd	nd	nd	nd	nd	nd	0.0528	-0.0085	nd	0.026	-0.0166	nd	0.0625	nd	-0.0466	nd	0.0271
C00793; C00097	D-Cysteine; L-Cysteine	C3H7NO2S	120.013	nd	nd	nd	nd	nd	nd	nd	nd	nd	nd	nd	nd	nd	nd	nd	nd	nd	nd	nd	nd	nd	nd	nd	nd	nd	nd	nd	nd	nd	nd	nd	nd	nd	nd	nd	0.0743	0.0333	nd	-0.0577	-0.0208	nd	0.1547	nd	-0.1962	nd	-0.0765
C00153	Nicotinamide	C6H6N2O	121.04	nd	nd	nd	nd	nd	nd	nd	nd	nd	nd	nd	nd	nd	nd	nd	nd	nd	nd	nd	nd	nd	nd	nd	nd	nd	nd	nd	nd	nd	nd	nd	nd	nd	nd	nd	-0.0189	0.0799	0.0828	0.003	0.0053	0.0829	0.0155	0.0227	0.069	0.0869	-0.0179
octanoate (protein bound)	octanoate (protein bound)	C8H14O	125.097	nd	nd	nd	nd	nd	nd	nd	nd	nd	nd	nd	nd	nd	nd	nd	nd	nd	nd	nd	nd	nd	nd	nd	nd	nd	nd	nd	nd	nd	nd	nd	nd	nd	nd	nd	0.0425	0.1567	-0.0945	-0.0404	-0.0766	-0.0103	-0.3426	-0.5092	-0.0851	-0.1641	-0.1233
C00802	Oxalureate	C3H4N2O4	131.013	nd	nd	nd	nd	nd	nd	nd	nd	nd	nd	nd	nd	nd	nd	nd	nd	nd	nd	nd	nd	nd	nd	nd	nd	nd	nd	nd	nd	nd	nd	nd	nd	nd	nd	nd	-0.1432	-0.036	nd	-0.0452	0.0021	nd	0.0502	nd	-0.1025	nd	-0.0385
C00603	(-)-Ureidoglycolate	C3H5N2O4	132.014	nd	nd	nd	nd	nd	nd	nd	nd	nd	nd	nd	nd	nd	nd	nd	nd	nd	nd	nd	nd	nd	nd	nd	nd	nd	nd	nd	nd	nd	nd	nd	nd	nd	nd	nd	0.0911	0.193	nd	-0.1315	0.1718	nd	-0.0306	nd	-0.1838	nd	0.0289
C06056	4-Hydroxy-L-threonine	C4H9NO4	134.047	nd	nd	nd	nd	nd	nd	nd	nd	nd	nd	nd	nd	nd	nd	nd	nd	nd	nd	nd	nd	nd	nd	nd	nd	nd	nd	nd	nd	nd	nd	nd	nd	nd	nd	nd	0.2401	0.2712	0.0973	0.0879	-0.2714	-0.0035	-0.4108	-0.2066	0.0582	0.2702	-0.0709
C00483	Tyramine	C8H11NO	136.077	nd	nd	nd	nd	nd	nd	nd	nd	nd	nd	nd	nd	nd	nd	nd	nd	nd	nd	nd	nd	nd	nd	nd	nd	nd	nd	nd	nd	nd	nd	nd	nd	nd	nd	nd	-0.0088	0.0852	-0.0269	0.175	-0.0246	0.0638	-0.1641	-0.3339	0.0095	0.0672	-0.0742
C01279	4-Amino-5-hydroxymethyl-2-methylpyrimidine	C6H9N3O	138.064	nd	nd	nd	nd	nd	nd	nd	nd	nd	nd	nd	nd	nd	nd	nd	nd	nd	nd	nd	nd	nd	nd	nd	nd	nd	nd	nd	nd	nd	nd	nd	nd	nd	nd	nd	-0.047	0.035	nd	0.1324	-0.0725	nd	-0.076	nd	0.0123	nd	-0.1819
C01181	gamma-butyrobetaine	C7H15NO2	144.103	nd	nd	nd	nd	nd	nd	nd	nd	nd	nd	nd	nd	nd	nd	nd	nd	nd	nd	nd	nd	nd	nd	nd	nd	nd	nd	nd	nd	nd	nd	nd	nd	nd	nd	nd	0.3536	0.1872	-0.0097	-0.1871	-0.0403	-0.1328	0.2845	0.1106	0.2215	0.0436	0.2119
Ureidoacrylate peracid	Ureidoacrylate peracid	C4H6N2O4	145.028	nd	nd	nd	nd	nd	nd	nd	nd	nd	nd	nd	nd	nd	nd	nd	nd	nd	nd	nd	nd	nd	nd	nd	nd	nd	nd	nd	nd	nd	nd	nd	nd	nd	nd	nd	-0.1185	0.1535	0.1328	0.1453	-0.0383	-0.059	0.1635	0.2093	-0.0236	0.3855	0.0716
C00423	trans-Cinnamate	C9H8O2	147.049	nd	nd	nd	nd	nd	nd	nd	nd	nd	nd	nd	nd	nd	nd	nd	nd	nd	nd	nd	nd	nd	nd	nd	nd	nd	nd	nd	nd	nd	nd	nd	nd	nd	nd	nd	0.0323	0.0649	0.0977	-0.5506	0.1662	0.1268	0.1131	0.1101	0.1864	0.0788	0.2097
C02876	Propanoyl phosphate	C3H7O5P	152.996	nd	nd	nd	nd	nd	nd	nd	nd	nd	nd	nd	nd	nd	nd	nd	nd	nd	nd	nd	nd	nd	nd	nd	nd	nd	nd	nd	nd	nd	nd	nd	nd	nd	nd	nd	-0.0994	-0.1169	nd	0.0126	0.0024	nd	-0.122	nd	-0.0899	nd	0.2053
C03340	2,3-Dihydrodipicolinate	C7H7NO4	168.028	nd	nd	nd	nd	nd	nd	nd	nd	nd	nd	nd	nd	nd	nd	nd	nd	nd	nd	nd	nd	nd	nd	nd	nd	nd	nd	nd	nd	nd	nd	nd	nd	nd	nd	nd	0.1456	0.1689	0.1122	-0.5732	0.0755	0.0018	0.0708	0.1057	0.1755	0.1186	0.1919
C02637	3-Dehydroshikimate	C7H8O5	171.03	nd	nd	nd	nd	nd	nd	nd	nd	nd	nd	nd	nd	nd	nd	nd	nd	nd	nd	nd	nd	nd	nd	nd	nd	nd	nd	nd	nd	nd	nd	nd	nd	nd	nd	nd	-0.0944	0.0145	-0.1191	-0.3013	-0.128	0.0542	-0.0973	0.019	-0.0638	0.1102	0.0729
L-Prolinylglycine	L-Prolinylglycine	C7H12N2O3	171.077	nd	nd	nd	nd	nd	nd	nd	nd	nd	nd	nd	nd	nd	nd	nd	nd	nd	nd	nd	nd	nd	nd	nd	nd	nd	nd	nd	nd	nd	nd	nd	nd	nd	nd	nd	0.0533	0.1392	-0.2831	-0.0953	0.1035	-0.0599	0.1791	0.0585	0.1793	0.1943	0.1017
C01571	Decanoate (n-C10:0)	C10H20O2	171.139	nd	nd	nd	nd	nd	nd	nd	nd	nd	nd	nd	nd	nd	nd	nd	nd	nd	nd	nd	nd	nd	nd	nd	nd	nd	nd	nd	nd	nd	nd	nd	nd	nd	nd	nd	0.3018	0.1993	0.1036	0.3666	-0.067	-0.0922	0.1401	-0.1533	-0.0143	0.0342	-0.0383
C00417; C02341	cis-Aconitate; trans-Aconitate	C6H6O6	173.009	nd	nd	nd	nd	nd	nd	nd	nd	nd	nd	nd	nd	nd	nd	nd	nd	nd	nd	nd	nd	nd	nd	nd	nd	nd	nd	nd	nd	nd	nd	nd	nd	nd	nd	nd	2.0992	0.5909	0.206	3.9461	0.0139	0.1436	0.3308	-0.0294	-0.2192	0.019	-0.088
C15996	7-cyano-7-carbaguanine	C7H5N5O	174.041	nd	nd	nd	nd	nd	nd	nd	nd	nd	nd	nd	nd	nd	nd	nd	nd	nd	nd	nd	nd	nd	nd	nd	nd	nd	nd	nd	nd	nd	nd	nd	nd	nd	nd	nd	-0.2701	0.0149	0.067	-0.3789	0.4653	0.0612	-0.1501	0.0237	0.165	0.3102	0.037
C00013	Diphosphate	H4O7P2	176.936	nd	nd	nd	nd	nd	nd	nd	nd	nd	nd	nd	nd	nd	nd	nd	nd	nd	nd	nd	nd	nd	nd	nd	nd	nd	nd	nd	nd	nd	nd	nd	nd	nd	nd	nd	-0.0479	-0.0768	0.0492	-0.1258	0.0038	-0.101	-0.083	-0.0755	-0.1554	-0.0352	-0.0798
C06332	N-Acetylanthranilate	C9H9NO3	178.051	nd	nd	nd	nd	nd	nd	nd	nd	nd	nd	nd	nd	nd	nd	nd	nd	nd	nd	nd	nd	nd	nd	nd	nd	nd	nd	nd	nd	nd	nd	nd	nd	nd	nd	nd	-0.1285	-0.0313	-0.1694	-0.2057	0.1202	-0.2873	-0.0761	0.1838	-0.1459	-0.1399	-0.0414
C00392; C00794; C01697	D-Mannitol; D-Sorbitol; Galactitol	C6H14O6	181.071	nd	nd	nd	nd	nd	nd	nd	nd	nd	nd	nd	nd	nd	nd	nd	nd	nd	nd	nd	nd	nd	nd	nd	nd	nd	nd	nd	nd	nd	nd	nd	nd	nd	nd	nd	-0.1781	0.034	-0.0954	-0.4575	-0.1319	-0.0404	0.0983	0.0791	0.0454	0.0719	-0.0104
C15556	3,4-dihydroxy-2-butanone 4-phosphate	C4H9O6P	183.005	nd	nd	nd	nd	nd	nd	nd	nd	nd	nd	nd	nd	nd	nd	nd	nd	nd	nd	nd	nd	nd	nd	nd	nd	nd	nd	nd	nd	nd	nd	nd	nd	nd	nd	nd	0.0395	-0.0404	-0.0064	0.0249	0.0487	-0.0383	0.1237	-0.0749	0.0178	-0.0276	0.0447
C00612; C01029	N1-Acetylspermidine; N8-Acetylspermidine	C9H21N3O	186.159	nd	nd	nd	nd	nd	nd	nd	nd	nd	nd	nd	nd	nd	nd	nd	nd	nd	nd	nd	nd	nd	nd	nd	nd	nd	nd	nd	nd	nd	nd	nd	nd	nd	nd	nd	0.0598	0.08	0.0143	-0.0628	-0.0284	0.0082	0.1175	0.1119	-0.0298	0.0153	0.0415
lipoate (protein bound)	lipoate (protein bound)	C8H13OS2	188.012	nd	nd	nd	nd	nd	nd	nd	nd	nd	nd	nd	nd	nd	nd	nd	nd	nd	nd	nd	nd	nd	nd	nd	nd	nd	nd	nd	nd	nd	nd	nd	nd	nd	nd	nd	-0.0315	-0.0227	-0.2638	-0.0176	0.0242	-0.0595	-0.0453	-0.1637	0.0273	0.1595	-0.0667
C02679	Dodecanoate (n-C12:0)	C12H24O2	199.17	nd	nd	nd	nd	nd	nd	nd	nd	nd	nd	nd	nd	nd	nd	nd	nd	nd	nd	nd	nd	nd	nd	nd	nd	nd	nd	nd	nd	nd	nd	nd	nd	nd	nd	nd	-0.0197	0.1167	-0.0849	0.3719	-0.0073	-0.176	0.3518	0.0618	-0.043	-0.067	0.1148
C03657	1,4-Dihydroxy-2-naphthoate	C11H8O4	203.035	nd	nd	nd	nd	nd	nd	nd	nd	nd	nd	nd	nd	nd	nd	nd	nd	nd	nd	nd	nd	nd	nd	nd	nd	nd	nd	nd	nd	nd	nd	nd	nd	nd	nd	nd	-0.0105	-0.0664	nd	-0.0878	0.1571	nd	-0.0517	nd	-0.1415	nd	0.0163
C12624	2-hydroxy-6-ketononatrienedioate	C9H8O6	211.021	nd	nd	nd	nd	nd	nd	nd	nd	nd	nd	nd	nd	nd	nd	nd	nd	nd	nd	nd	nd	nd	nd	nd	nd	nd	nd	nd	nd	nd	nd	nd	nd	nd	nd	nd	0.0471	0.1578	nd	-0.0153	0.0103	nd	0.0165	nd	0.0803	nd	0.0122
C15699	gamma-glutamyl-putrescine	C9H19O3N3	216.135	nd	nd	nd	nd	nd	nd	nd	nd	nd	nd	nd	nd	nd	nd	nd	nd	nd	nd	nd	nd	nd	nd	nd	nd	nd	nd	nd	nd	nd	nd	nd	nd	nd	nd	nd	0.752	0.2456	-0.169	-1.4726	0.0084	-0.1039	-0.1061	0.4654	0.3797	-0.15	0.1077
C02655	6-Acetyl-D-glucose	C8H14O7	221.065	nd	nd	nd	nd	nd	nd	nd	nd	nd	nd	nd	nd	nd	nd	nd	nd	nd	nd	nd	nd	nd	nd	nd	nd	nd	nd	nd	nd	nd	nd	nd	nd	nd	nd	nd	0.0665	-0.0474	0.0397	0.1135	0.0784	-0.0187	0.0688	0.024	0.0058	0.1049	-0.0176
tetradecenoate (n-C14:1)	tetradecenoate (n-C14:1)	C14H26O2	225.186	nd	nd	nd	nd	nd	nd	nd	nd	nd	nd	nd	nd	nd	nd	nd	nd	nd	nd	nd	nd	nd	nd	nd	nd	nd	nd	nd	nd	nd	nd	nd	nd	nd	nd	nd	-0.2093	0.0305	-0.2429	0.4914	-0.1343	-0.1287	0.1196	0.0861	0.0961	-0.1186	0.3292
C00881	Deoxycytidine	C9H13N3O4	226.082	nd	nd	nd	nd	nd	nd	nd	nd	nd	nd	nd	nd	nd	nd	nd	nd	nd	nd	nd	nd	nd	nd	nd	nd	nd	nd	nd	nd	nd	nd	nd	nd	nd	nd	nd	0.1627	0.0598	-0.0475	-0.0073	0.0009	-0.0703	-0.0315	0.0269	0.1616	0.2014	0.059
C06424	tetradecanoate (n-C14:0)	C14H28O2	227.201	nd	nd	nd	nd	nd	nd	nd	nd	nd	nd	nd	nd	nd	nd	nd	nd	nd	nd	nd	nd	nd	nd	nd	nd	nd	nd	nd	nd	nd	nd	nd	nd	nd	nd	nd	0.454	-0.1627	0.2264	-0.1622	-0.0228	-0.2476	0.3932	0.5182	-0.0822	-0.0849	0.1283
C15767	gamma-glutamyl-gamma aminobutyric acid	C9H16O5N2	231.099	nd	nd	nd	nd	nd	nd	nd	nd	nd	nd	nd	nd	nd	nd	nd	nd	nd	nd	nd	nd	nd	nd	nd	nd	nd	nd	nd	nd	nd	nd	nd	nd	nd	nd	nd	0.3838	0.0467	nd	0.762	0.03	nd	0.0917	nd	0.0626	nd	-0.0206
C05817	2-Succinyl-6-hydroxy-2,4-cyclohexadiene-1-carboxylate	C11H12O6	239.058	nd	nd	nd	nd	nd	nd	nd	nd	nd	nd	nd	nd	nd	nd	nd	nd	nd	nd	nd	nd	nd	nd	nd	nd	nd	nd	nd	nd	nd	nd	nd	nd	nd	nd	nd	-0.024	-0.0038	nd	-0.0107	-0.085	nd	0.0239	nd	0.0438	nd	-0.0608
C04204	2,3-dihydroxybenzoylserine	C10H11NO6	240.052	nd	nd	nd	nd	nd	nd	nd	nd	nd	nd	nd	nd	nd	nd	nd	nd	nd	nd	nd	nd	nd	nd	nd	nd	nd	nd	nd	nd	nd	nd	nd	nd	nd	nd	nd	-0.1872	-0.1442	-0.1626	-0.2307	0.0891	-0.0735	0.1828	-0.0982	-0.0943	-0.0191	-0.0129
C03274	Glycerophosphoglycerol	C6H15O8P	245.043	nd	nd	nd	nd	nd	nd	nd	nd	nd	nd	nd	nd	nd	nd	nd	nd	nd	nd	nd	nd	nd	nd	nd	nd	nd	nd	nd	nd	nd	nd	nd	nd	nd	nd	nd	-0.3407	0.0271	-0.1225	-0.5701	-0.255	0.1549	-0.3441	0.0405	0.0318	-0.1959	-0.2341
C05931	N2-Succinyl-L-glutamate	C9H13NO7	246.062	nd	nd	nd	nd	nd	nd	nd	nd	nd	nd	nd	nd	nd	nd	nd	nd	nd	nd	nd	nd	nd	nd	nd	nd	nd	nd	nd	nd	nd	nd	nd	nd	nd	nd	nd	-0.1109	0.2529	-0.1704	-0.4371	-0.0775	0.25	0.0452	-0.3842	0.1228	0.0344	0.2854
C05198; C00559	5''-Deoxyadenosine; Deoxyadenosine	C10H13N5O3	250.095	nd	nd	nd	nd	nd	nd	nd	nd	nd	nd	nd	nd	nd	nd	nd	nd	nd	nd	nd	nd	nd	nd	nd	nd	nd	nd	nd	nd	nd	nd	nd	nd	nd	nd	nd	0.064	0.0162	0.0818	0.0216	-0.1325	0.0026	0.1464	-0.1986	0.0441	0.2181	0.057
C03175	Shikimate 5-phosphate	C7H11O8P	253.009	nd	nd	nd	nd	nd	nd	nd	nd	nd	nd	nd	nd	nd	nd	nd	nd	nd	nd	nd	nd	nd	nd	nd	nd	nd	nd	nd	nd	nd	nd	nd	nd	nd	nd	nd	-0.135	-0.07	-0.0217	-0.2338	-0.1322	0.0778	0.3536	0.1321	0.0821	0.0003	0.0448
C08362	Hexadecenoate (n-C16:1)	C16H30O2	253.217	nd	nd	nd	nd	nd	nd	nd	nd	nd	nd	nd	nd	nd	nd	nd	nd	nd	nd	nd	nd	nd	nd	nd	nd	nd	nd	nd	nd	nd	nd	nd	nd	nd	nd	nd	-0.666	-0.3706	0.0135	-1.1257	0.1944	0.016	-0.4342	-0.1827	-0.1036	-0.3869	0.3586
C00249	Hexadecanoate (n-C16:0)	C16H32O2	255.233	nd	nd	nd	nd	nd	nd	nd	nd	nd	nd	nd	nd	nd	nd	nd	nd	nd	nd	nd	nd	nd	nd	nd	nd	nd	nd	nd	nd	nd	nd	nd	nd	nd	nd	nd	0.3909	-0.2541	0.5235	-0.1881	-0.1432	-0.3898	0.4064	0.0405	-0.0362	-0.6635	0.3244
C00670	sn-Glycero-3-phosphocholine	C8H20NO6P	256.091	nd	nd	nd	nd	nd	nd	nd	nd	nd	nd	nd	nd	nd	nd	nd	nd	nd	nd	nd	nd	nd	nd	nd	nd	nd	nd	nd	nd	nd	nd	nd	nd	nd	nd	nd	0.233	0.1667	nd	-0.0252	0.1087	nd	0.3185	nd	0.1656	nd	0.1701
C00536	Inorganic triphosphate	H5O10P3	256.901	nd	nd	nd	nd	nd	nd	nd	nd	nd	nd	nd	nd	nd	nd	nd	nd	nd	nd	nd	nd	nd	nd	nd	nd	nd	nd	nd	nd	nd	nd	nd	nd	nd	nd	nd	0.0765	0.0623	nd	0.0244	-0.0847	nd	-0.0009	nd	0.1489	nd	0.0274
C04133	N-Acetyl-L-glutamyl 5-phosphate	C7H12NO8P	268.023	nd	nd	nd	nd	nd	nd	nd	nd	nd	nd	nd	nd	nd	nd	nd	nd	nd	nd	nd	nd	nd	nd	nd	nd	nd	nd	nd	nd	nd	nd	nd	nd	nd	nd	nd	0.0122	-0.0467	nd	-0.1078	0.1511	nd	0.1552	nd	-0.0092	nd	0.208
1,6-anhydrous-N-Acetylmuramate	1,6-anhydrous-N-Acetylmuramate	C11H17NO7	274.093	nd	nd	nd	nd	nd	nd	nd	nd	nd	nd	nd	nd	nd	nd	nd	nd	nd	nd	nd	nd	nd	nd	nd	nd	nd	nd	nd	nd	nd	nd	nd	nd	nd	nd	nd	-0.1321	0.2172	-0.0824	-0.5594	-0.1152	-0.0256	0.0653	-0.0281	-0.0906	0.0689	-0.0242
C05775	N1-(alpha-D-ribosyl)-5,6-dimethylbenzimidazole	C14H18N2O4	277.123	nd	nd	nd	nd	nd	nd	nd	nd	nd	nd	nd	nd	nd	nd	nd	nd	nd	nd	nd	nd	nd	nd	nd	nd	nd	nd	nd	nd	nd	nd	nd	nd	nd	nd	nd	0.0737	0.0488	nd	1.4571	-0.2387	nd	0.2171	nd	0.0781	nd	0.0832
octadecenoate (n-C18:1)	octadecenoate (n-C18:1)	C18H34O2	281.248	nd	nd	nd	nd	nd	nd	nd	nd	nd	nd	nd	nd	nd	nd	nd	nd	nd	nd	nd	nd	nd	nd	nd	nd	nd	nd	nd	nd	nd	nd	nd	nd	nd	nd	nd	-0.2399	-0.3459	-0.067	-0.3591	0.0286	-0.1221	-0.1069	-0.052	-0.0428	-0.1567	0.2665
C01530	octadecanoate (n-C18:0)	C18H36O2	283.264	nd	nd	nd	nd	nd	nd	nd	nd	nd	nd	nd	nd	nd	nd	nd	nd	nd	nd	nd	nd	nd	nd	nd	nd	nd	nd	nd	nd	nd	nd	nd	nd	nd	nd	nd	-0.1275	-0.2789	0.5588	-0.1176	-0.4264	-0.8789	0.0557	-0.4307	0.0608	-0.6896	0.2098
C03838	N1-(5-Phospho-D-ribosyl)glycinamide	C7H15N2O8P	285.05	nd	nd	nd	nd	nd	nd	nd	nd	nd	nd	nd	nd	nd	nd	nd	nd	nd	nd	nd	nd	nd	nd	nd	nd	nd	nd	nd	nd	nd	nd	nd	nd	nd	nd	nd	0.1339	0.062	-0.1295	0.0719	-0.3008	0.2827	-0.4441	-0.1015	0.049	0.025	0.0372
C04691	2-Dehydro-3-deoxy-D-arabino-heptonate 7-phosphate	C7H13O10P	287.016	nd	nd	nd	nd	nd	nd	nd	nd	nd	nd	nd	nd	nd	nd	nd	nd	nd	nd	nd	nd	nd	nd	nd	nd	nd	nd	nd	nd	nd	nd	nd	nd	nd	nd	nd	-0.13	0.1661	nd	-0.4923	-0.1609	nd	0.2871	nd	0.0749	nd	0.091
C00170	5-Methylthioadenosine	C11H15N5O3S	296.084	nd	nd	nd	nd	nd	nd	nd	nd	nd	nd	nd	nd	nd	nd	nd	nd	nd	nd	nd	nd	nd	nd	nd	nd	nd	nd	nd	nd	nd	nd	nd	nd	nd	nd	nd	0.0755	0.0215	-0.1266	-0.1374	-0.1338	0.0354	0.0352	0.1474	0.1072	0.1483	0.0634
C02355	2'',3''-Cyclic UMP	C9H11N2O8P	305.019	nd	nd	nd	nd	nd	nd	nd	nd	nd	nd	nd	nd	nd	nd	nd	nd	nd	nd	nd	nd	nd	nd	nd	nd	nd	nd	nd	nd	nd	nd	nd	nd	nd	nd	nd	-0.0879	-0.0408	nd	-0.0001	-0.0213	nd	0.1316	nd	-0.0074	nd	-0.0393
C16488; psicoselysine	fructoselysine; psicoselysine	C12H24N2O7	307.154	nd	nd	nd	nd	nd	nd	nd	nd	nd	nd	nd	nd	nd	nd	nd	nd	nd	nd	nd	nd	nd	nd	nd	nd	nd	nd	nd	nd	nd	nd	nd	nd	nd	nd	nd	-0.1081	0.0246	-0.101	-0.0188	-0.0681	-0.0648	-0.0493	-0.037	-0.044	-0.3269	-0.0351
C01151	D-Ribose 1,5-bisphosphate	C5H12O11P2	308.983	nd	nd	nd	nd	nd	nd	nd	nd	nd	nd	nd	nd	nd	nd	nd	nd	nd	nd	nd	nd	nd	nd	nd	nd	nd	nd	nd	nd	nd	nd	nd	nd	nd	nd	nd	0.2116	0.1015	nd	0.2177	-0.1838	nd	0.1515	nd	0.0787	nd	0.1121
C06227	Fe(III)hydroxamate	C9H18O6N3Fe	319.043	nd	nd	nd	nd	nd	nd	nd	nd	nd	nd	nd	nd	nd	nd	nd	nd	nd	nd	nd	nd	nd	nd	nd	nd	nd	nd	nd	nd	nd	nd	nd	nd	nd	nd	nd	-0.1267	-0.1362	-0.1392	-0.0439	-0.0712	0.0182	0.1452	-0.0694	0.0217	-0.0557	0.0275
C02353; C00575	2'',3''-Cyclic AMP; cAMP	C10H12N5O6P	328.046	nd	nd	nd	nd	nd	nd	nd	nd	nd	nd	nd	nd	nd	nd	nd	nd	nd	nd	nd	nd	nd	nd	nd	nd	nd	nd	nd	nd	nd	nd	nd	nd	nd	nd	nd	0.3056	0.1142	nd	-0.2981	0.0114	nd	-0.0443	nd	0.1006	nd	0.2538
C00455	NMN	C11H15N2O8P	333.053	nd	nd	nd	nd	nd	nd	nd	nd	nd	nd	nd	nd	nd	nd	nd	nd	nd	nd	nd	nd	nd	nd	nd	nd	nd	nd	nd	nd	nd	nd	nd	nd	nd	nd	nd	-0.2496	0.0634	-0.0228	-0.5928	-0.0957	0.1103	0.1307	0.0511	0.0919	0.0146	0.1438
Hexadecanoyl-phosphate (n-C16:0)	Hexadecanoyl-phosphate (n-C16:0)	C16H33O5P	335.199	nd	nd	nd	nd	nd	nd	nd	nd	nd	nd	nd	nd	nd	nd	nd	nd	nd	nd	nd	nd	nd	nd	nd	nd	nd	nd	nd	nd	nd	nd	nd	nd	nd	nd	nd	-0.0278	-0.0163	nd	0.0048	0.0234	nd	0.0633	nd	-0.0002	nd	0.1723
C01081	Thiamin monophosphate	C12H17N4O4PS	343.068	nd	nd	nd	nd	nd	nd	nd	nd	nd	nd	nd	nd	nd	nd	nd	nd	nd	nd	nd	nd	nd	nd	nd	nd	nd	nd	nd	nd	nd	nd	nd	nd	nd	nd	nd	0.2548	0.0687	0.0961	-0.0074	-0.0138	-0.0269	-0.0335	-0.1034	-0.0623	0.0383	-0.1454
C16699	2(alpha-D-Mannosyl-6-phosphate)-D-glycerate	C9H17O12P	347.039	nd	nd	nd	nd	nd	nd	nd	nd	nd	nd	nd	nd	nd	nd	nd	nd	nd	nd	nd	nd	nd	nd	nd	nd	nd	nd	nd	nd	nd	nd	nd	nd	nd	nd	nd	0.1722	0.0472	-0.3736	-0.6621	-0.0749	0.1023	0.7835	0.5795	-0.0119	-0.0911	0.184
C04778	N1-(5-Phospho-alpha-D-ribosyl)-5,6-dimethylbenzimidazole	C14H19N2O7P	357.088	nd	nd	nd	nd	nd	nd	nd	nd	nd	nd	nd	nd	nd	nd	nd	nd	nd	nd	nd	nd	nd	nd	nd	nd	nd	nd	nd	nd	nd	nd	nd	nd	nd	nd	nd	0.1497	0.0461	nd	1.4805	-0.1549	nd	0.2894	nd	0.0377	nd	0.3498
C00655	Xanthosine 5''-phosphate	C10H13N4O9P	363.034	nd	nd	nd	nd	nd	nd	nd	nd	nd	nd	nd	nd	nd	nd	nd	nd	nd	nd	nd	nd	nd	nd	nd	nd	nd	nd	nd	nd	nd	nd	nd	nd	nd	nd	nd	0.0905	0.1419	0.0154	-0.0708	-0.1837	-0.0663	0.0189	-0.0173	0.1411	-0.0261	-0.0226
Octadecanoyl-phosphate (n-C18:0)	Octadecanoyl-phosphate (n-C18:0)	C18H37O5P	363.229	nd	nd	nd	nd	nd	nd	nd	nd	nd	nd	nd	nd	nd	nd	nd	nd	nd	nd	nd	nd	nd	nd	nd	nd	nd	nd	nd	nd	nd	nd	nd	nd	nd	nd	nd	0.0776	0.1715	nd	0.0722	-0.2702	nd	0.0511	nd	0.0253	nd	0.2809
C02130	Acetyl-maltose	C14H24O12	383.115	nd	nd	nd	nd	nd	nd	nd	nd	nd	nd	nd	nd	nd	nd	nd	nd	nd	nd	nd	nd	nd	nd	nd	nd	nd	nd	nd	nd	nd	nd	nd	nd	nd	nd	nd	-0.0086	0.0607	-0.0073	0.0766	-0.0476	0.1524	0.1048	-0.006	0.0836	0.2323	0.0702
C01346	dUDP	C9H14N2O11P2	386.999	nd	nd	nd	nd	nd	nd	nd	nd	nd	nd	nd	nd	nd	nd	nd	nd	nd	nd	nd	nd	nd	nd	nd	nd	nd	nd	nd	nd	nd	nd	nd	nd	nd	nd	nd	-0.0691	-0.0346	nd	-0.2703	0.0425	nd	-0.0049	nd	-0.1088	nd	-0.009
C00119	5-Phospho-alpha-D-ribose 1-diphosphate	C5H13O14P3	388.943	nd	nd	nd	nd	nd	nd	nd	nd	nd	nd	nd	nd	nd	nd	nd	nd	nd	nd	nd	nd	nd	nd	nd	nd	nd	nd	nd	nd	nd	nd	nd	nd	nd	nd	nd	-0.0862	-0.0652	-0.1388	0.0726	-0.1496	0.0076	-0.0006	0.0728	-0.093	0.0265	-0.0063
C04352	N-((R)-4-Phosphopantothenoyl)-L-cysteine	C12H23N2O9PS	401.075	nd	nd	nd	nd	nd	nd	nd	nd	nd	nd	nd	nd	nd	nd	nd	nd	nd	nd	nd	nd	nd	nd	nd	nd	nd	nd	nd	nd	nd	nd	nd	nd	nd	nd	nd	0.0458	0.0353	-0.2494	0.0479	0.0577	0.7482	-0.0622	0.1839	-0.0123	-0.0696	-0.2146
C00681; C03974	1-hexadec-9-enoyl-sn-glycerol 3-phosphate; 2-hexadec-9-enoyl-sn-glycerol 3-phosphate	C19H37O7P1	407.219	nd	nd	nd	nd	nd	nd	nd	nd	nd	nd	nd	nd	nd	nd	nd	nd	nd	nd	nd	nd	nd	nd	nd	nd	nd	nd	nd	nd	nd	nd	nd	nd	nd	nd	nd	-0.097	-0.1686	0.3454	0.1094	-0.2145	-0.4319	0.1944	-0.1866	-0.0544	-0.8611	0.0243
C00689; C02995; C02591	alpha,alpha''-Trehalose 6-phosphate; Maltose 6''-phosphate; Sucrose 6-phosphate	C12H23O14P	421.075	nd	nd	nd	nd	nd	nd	nd	nd	nd	nd	nd	nd	nd	nd	nd	nd	nd	nd	nd	nd	nd	nd	nd	nd	nd	nd	nd	nd	nd	nd	nd	nd	nd	nd	nd	-0.1313	0.0417	-0.1841	0.2274	0.0088	0.3411	0.3323	0.0915	-0.0818	-0.0927	-0.0149
C01674	N,N''-diacetylchitobiose	C16H28N2O11	423.164	nd	nd	nd	nd	nd	nd	nd	nd	nd	nd	nd	nd	nd	nd	nd	nd	nd	nd	nd	nd	nd	nd	nd	nd	nd	nd	nd	nd	nd	nd	nd	nd	nd	nd	nd	-0.4431	-0.0257	nd	-0.2245	-0.3008	nd	-0.18	nd	-0.3551	nd	0.1566
C04438; C05973	1-Acyl-sn-glycero-3-phosphoethanolamine (n-C14:0); 2-Acyl-sn-glycero-3-phosphoethanolamine (n-C14:0)	C19H40NO7P1	424.242	nd	nd	nd	nd	nd	nd	nd	nd	nd	nd	nd	nd	nd	nd	nd	nd	nd	nd	nd	nd	nd	nd	nd	nd	nd	nd	nd	nd	nd	nd	nd	nd	nd	nd	nd	-0.1058	0.193	nd	-0.0832	0.2295	nd	-0.0688	nd	-0.2489	nd	0.0218
C05820	L-seryl-AMP	C13H19N6O9P	433.089	nd	nd	nd	nd	nd	nd	nd	nd	nd	nd	nd	nd	nd	nd	nd	nd	nd	nd	nd	nd	nd	nd	nd	nd	nd	nd	nd	nd	nd	nd	nd	nd	nd	nd	nd	0.093	-0.235	nd	-0.0376	-0.202	nd	-0.3439	nd	0.1208	nd	-0.2164
C00035	GDP	C10H15N5O11P2	442.016	nd	nd	nd	nd	nd	nd	nd	nd	nd	nd	nd	nd	nd	nd	nd	nd	nd	nd	nd	nd	nd	nd	nd	nd	nd	nd	nd	nd	nd	nd	nd	nd	nd	nd	nd	0.0637	0.0483	-0.1349	-0.0085	0.032	0.0508	0.2132	0.2265	0.2194	0.0728	0.1855
C00415	7,8-Dihydrofolate	C19H21N7O6	442.143	nd	nd	nd	nd	nd	nd	nd	nd	nd	nd	nd	nd	nd	nd	nd	nd	nd	nd	nd	nd	nd	nd	nd	nd	nd	nd	nd	nd	nd	nd	nd	nd	nd	nd	nd	0.4404	-0.1786	nd	-0.0685	-0.3415	nd	-0.0223	nd	-0.3602	nd	0.1741
C04438; C05973	1-Acyl-sn-glycero-3-phosphoethanolamine (n-C16:1); 2-Acyl-sn-glycero-3-phosphoethanolamine (n-C16:1)	C21H42NO7P1	450.262	nd	nd	nd	nd	nd	nd	nd	nd	nd	nd	nd	nd	nd	nd	nd	nd	nd	nd	nd	nd	nd	nd	nd	nd	nd	nd	nd	nd	nd	nd	nd	nd	nd	nd	nd	0.0299	0.2906	-0.2035	-0.5982	-0.1667	-0.3073	-0.0473	-0.0758	-0.0331	-0.0855	0.2287
C04438; C05973	1-Acyl-sn-glycero-3-phosphoethanolamine (n-C16:0); 2-Acyl-sn-glycero-3-phosphoethanolamine (n-C16:0)	C21H44NO7P1	452.277	nd	nd	nd	nd	nd	nd	nd	nd	nd	nd	nd	nd	nd	nd	nd	nd	nd	nd	nd	nd	nd	nd	nd	nd	nd	nd	nd	nd	nd	nd	nd	nd	nd	nd	nd	0.0356	0.1116	-0.0719	-0.0959	-0.0571	-0.1472	-0.1911	0.0858	0.0845	-0.0784	-0.035
C04823	(S)-2-[5-Amino-1-(5-phospho-D-ribosyl)imidazole-4-carboxamido]succinate	C13H19N4O12P	453.065	nd	nd	nd	nd	nd	nd	nd	nd	nd	nd	nd	nd	nd	nd	nd	nd	nd	nd	nd	nd	nd	nd	nd	nd	nd	nd	nd	nd	nd	nd	nd	nd	nd	nd	nd	0.2135	0.1153	nd	-0.171	-0.4213	nd	0.0239	nd	-0.4064	nd	-0.0896
C00641	1,2-Diacyl-sn-glycerol (didodecanoyl, n-C12:0)	C27H52O5	455.372	nd	nd	nd	nd	nd	nd	nd	nd	nd	nd	nd	nd	nd	nd	nd	nd	nd	nd	nd	nd	nd	nd	nd	nd	nd	nd	nd	nd	nd	nd	nd	nd	nd	nd	nd	-0.1378	-0.0384	nd	-0.1124	0.0524	nd	-0.0847	nd	0.1216	nd	0.0953
L-alanine-D-glutamate-meso-2,6-diaminoheptanedioate-D-alanine	L-alanine-D-glutamate-meso-2,6-diaminoheptanedioate-D-alanine	C18H31N5O9	460.205	nd	nd	nd	nd	nd	nd	nd	nd	nd	nd	nd	nd	nd	nd	nd	nd	nd	nd	nd	nd	nd	nd	nd	nd	nd	nd	nd	nd	nd	nd	nd	nd	nd	nd	nd	0.1386	-0.0101	nd	-0.1527	0.0374	nd	0.1475	nd	-0.0473	nd	0.3026
C00458	dCTP	C9H16N3O13P3	465.984	nd	nd	nd	nd	nd	nd	nd	nd	nd	nd	nd	nd	nd	nd	nd	nd	nd	nd	nd	nd	nd	nd	nd	nd	nd	nd	nd	nd	nd	nd	nd	nd	nd	nd	nd	-0.0052	0.1038	-0.0831	-0.1502	-0.0008	0.2563	0.3322	0.1423	0.1825	-0.0525	0.0568
C00234; C03479	10-Formyltetrahydrofolate; 5-Formyltetrahydrofolate	C20H23N7O7	472.158	nd	nd	nd	nd	nd	nd	nd	nd	nd	nd	nd	nd	nd	nd	nd	nd	nd	nd	nd	nd	nd	nd	nd	nd	nd	nd	nd	nd	nd	nd	nd	nd	nd	nd	nd	0.2858	0.1439	nd	-0.2297	0.0573	nd	-0.0711	nd	-0.1318	nd	0.1462
N-Acetyl-D-glucosamine(anhydrous)N-Acetylmuramic acid	N-Acetyl-D-glucosamine(anhydrous)N-Acetylmuramic acid	C19H30N2O12	477.172	nd	nd	nd	nd	nd	nd	nd	nd	nd	nd	nd	nd	nd	nd	nd	nd	nd	nd	nd	nd	nd	nd	nd	nd	nd	nd	nd	nd	nd	nd	nd	nd	nd	nd	nd	-0.301	0.0399	-0.0135	-0.7526	-0.1048	-0.0798	0.022	-0.0885	0.0411	0.1062	0.1709
C04438; C05973	1-Acyl-sn-glycero-3-phosphoethanolamine (n-C18:1); 2-Acyl-sn-glycero-3-phosphoethanolamine (n-C18:1)	C23H46NO7P1	478.293	nd	nd	nd	nd	nd	nd	nd	nd	nd	nd	nd	nd	nd	nd	nd	nd	nd	nd	nd	nd	nd	nd	nd	nd	nd	nd	nd	nd	nd	nd	nd	nd	nd	nd	nd	-0.1434	0.0132	-0.0229	0.0041	-0.134	-0.1108	0.0813	0.076	0.2001	-0.0283	0.1242
C018126; 2-Acyl-sn-glycero-3-phosphoglycerol (n-C16:1)	1-Acyl-sn-glycero-3-phosphoglycerol (n-C16:1); 2-Acyl-sn-glycero-3-phosphoglycerol (n-C16:1)	C22H43O9P1	481.257	nd	nd	nd	nd	nd	nd	nd	nd	nd	nd	nd	nd	nd	nd	nd	nd	nd	nd	nd	nd	nd	nd	nd	nd	nd	nd	nd	nd	nd	nd	nd	nd	nd	nd	nd	0.1274	0.0471	-0.0351	-0.0695	0.0461	-0.22	0.0046	0.0396	0.0849	0.0657	0.1435
C04895; dihydromonapterin-triphosphate	2-Amino-4-hydroxy-6-(erythro-1,2,3-trihydroxypropyl)dihydropteridine triphosphate; dihydromonapterin-triphosphate	C9H16N5O13P3	493.985	nd	nd	nd	nd	nd	nd	nd	nd	nd	nd	nd	nd	nd	nd	nd	nd	nd	nd	nd	nd	nd	nd	nd	nd	nd	nd	nd	nd	nd	nd	nd	nd	nd	nd	nd	-0.018	0.071	nd	-0.2982	0.0212	nd	0.1243	nd	0.0978	nd	0.1617
diacetylchitobiose-6-phosphate	diacetylchitobiose-6-phosphate	C16H29N2O14P	503.13	nd	nd	nd	nd	nd	nd	nd	nd	nd	nd	nd	nd	nd	nd	nd	nd	nd	nd	nd	nd	nd	nd	nd	nd	nd	nd	nd	nd	nd	nd	nd	nd	nd	nd	nd	-0.1365	0.0833	nd	-0.0206	-0.0984	nd	-0.0491	nd	-0.0206	nd	0.0509
C00081	ITP	C10H15N4O14P3	506.968	nd	nd	nd	nd	nd	nd	nd	nd	nd	nd	nd	nd	nd	nd	nd	nd	nd	nd	nd	nd	nd	nd	nd	nd	nd	nd	nd	nd	nd	nd	nd	nd	nd	nd	nd	-0.0457	0.1973	nd	-0.1709	-0.072	nd	0.1057	nd	0.0257	nd	0.0594
C018126; 2-Acyl-sn-glycero-3-phosphoglycerol (n-C18:1)	1-Acyl-sn-glycero-3-phosphoglycerol (n-C18:1); 2-Acyl-sn-glycero-3-phosphoglycerol (n-C18:1)	C24H47O9P1	509.284	nd	nd	nd	nd	nd	nd	nd	nd	nd	nd	nd	nd	nd	nd	nd	nd	nd	nd	nd	nd	nd	nd	nd	nd	nd	nd	nd	nd	nd	nd	nd	nd	nd	nd	nd	-0.1791	-0.016	-0.0923	-0.0598	0.045	-0.0796	0.2206	-0.2678	-0.181	-0.0659	-0.057
C02741; C00301	1-(5-Phosphoribosyl)-AMP; ADPribose	C15H23N5O14P2	558.064	nd	nd	nd	nd	nd	nd	nd	nd	nd	nd	nd	nd	nd	nd	nd	nd	nd	nd	nd	nd	nd	nd	nd	nd	nd	nd	nd	nd	nd	nd	nd	nd	nd	nd	nd	0.0007	0.0745	-0.2034	-0.0003	-0.2517	0.1585	0.1618	0.127	0.014	-0.1771	0.0412
ferroxamine minus Fe(3)	ferroxamine minus Fe(3)	C25H48N6O8	559.344	nd	nd	nd	nd	nd	nd	nd	nd	nd	nd	nd	nd	nd	nd	nd	nd	nd	nd	nd	nd	nd	nd	nd	nd	nd	nd	nd	nd	nd	nd	nd	nd	nd	nd	nd	0.0482	-0.0546	nd	-0.0857	0.0068	nd	0.1968	nd	-0.0528	nd	-0.0264
C02191	Protoporphyrin	C34H34N4O4	561.254	nd	nd	nd	nd	nd	nd	nd	nd	nd	nd	nd	nd	nd	nd	nd	nd	nd	nd	nd	nd	nd	nd	nd	nd	nd	nd	nd	nd	nd	nd	nd	nd	nd	nd	nd	-0.0212	-0.2059	-0.0648	0.0369	0.0265	-0.0372	-0.0476	-0.0198	-0.1201	0.0675	-0.0543
C05554	aerobactin minus Fe3	C22H36N4O13	563.228	nd	nd	nd	nd	nd	nd	nd	nd	nd	nd	nd	nd	nd	nd	nd	nd	nd	nd	nd	nd	nd	nd	nd	nd	nd	nd	nd	nd	nd	nd	nd	nd	nd	nd	nd	-0.231	-0.0332	nd	-0.2611	0.2234	nd	0.0227	nd	-0.4004	nd	-0.2491
C01228	Guanosine 3'',5''-bis(diphosphate)	C10H17N5O17P4	601.946	nd	nd	nd	nd	nd	nd	nd	nd	nd	nd	nd	nd	nd	nd	nd	nd	nd	nd	nd	nd	nd	nd	nd	nd	nd	nd	nd	nd	nd	nd	nd	nd	nd	nd	nd	-0.109	0.0808	nd	-0.0222	-0.0288	nd	-0.2134	nd	-0.0043	nd	-0.0277
C07597	ferroxamine	C25H45FeN6O8	612.252	nd	nd	nd	nd	nd	nd	nd	nd	nd	nd	nd	nd	nd	nd	nd	nd	nd	nd	nd	nd	nd	nd	nd	nd	nd	nd	nd	nd	nd	nd	nd	nd	nd	nd	nd	-0.0748	-0.033	-0.0378	-0.1752	-0.123	0.0531	0.0343	0.0636	0.0352	0.0598	-0.0397
C00350	phosphatidylethanolamine (ditetradecanoyl, n-C14:0)	C33H66N1O8P1	634.444	nd	nd	nd	nd	nd	nd	nd	nd	nd	nd	nd	nd	nd	nd	nd	nd	nd	nd	nd	nd	nd	nd	nd	nd	nd	nd	nd	nd	nd	nd	nd	nd	nd	nd	nd	-0.0249	0.1256	-0.2585	-0.2092	0.0805	-0.1261	0.0955	0.2603	0.1915	0.1904	0.0145
C04494	Guanosine 3''-diphosphate 5''-triphosphate	C10H18N5O20P5	681.921	nd	nd	nd	nd	nd	nd	nd	nd	nd	nd	nd	nd	nd	nd	nd	nd	nd	nd	nd	nd	nd	nd	nd	nd	nd	nd	nd	nd	nd	nd	nd	nd	nd	nd	nd	-0.0697	0.0188	nd	0.0884	0.158	nd	0.1948	nd	0.1003	nd	-0.0272
C00882	Dephospho-CoA	C21H35N7O13P2S	686.146	nd	nd	nd	nd	nd	nd	nd	nd	nd	nd	nd	nd	nd	nd	nd	nd	nd	nd	nd	nd	nd	nd	nd	nd	nd	nd	nd	nd	nd	nd	nd	nd	nd	nd	nd	0.199	0.1172	nd	-0.2464	-0.1685	nd	0.2989	nd	-0.1287	nd	-0.1333
C00350	phosphatidylethanolamine (dihexadec-9enoyl, n-C16:1)	C37H70N1O8P1	686.475	nd	nd	nd	nd	nd	nd	nd	nd	nd	nd	nd	nd	nd	nd	nd	nd	nd	nd	nd	nd	nd	nd	nd	nd	nd	nd	nd	nd	nd	nd	nd	nd	nd	nd	nd	-0.3521	-0.0636	-0.2354	-1.9403	-0.4741	0.1039	-0.0667	-0.4183	0.4729	0.1947	-0.2253
C03892	Phosphatidylglycerophosphate (didodecanoyl, n-C12:0)	C30H60O13P2	689.337	nd	nd	nd	nd	nd	nd	nd	nd	nd	nd	nd	nd	nd	nd	nd	nd	nd	nd	nd	nd	nd	nd	nd	nd	nd	nd	nd	nd	nd	nd	nd	nd	nd	nd	nd	-0.1879	-0.1412	nd	-0.0765	0.4569	nd	-0.0691	nd	-0.1834	nd	-0.0005
C00416	1,2-dioctadec-11-enoyl-sn-glycerol 3-phosphate	C39H73O8P1	699.494	nd	nd	nd	nd	nd	nd	nd	nd	nd	nd	nd	nd	nd	nd	nd	nd	nd	nd	nd	nd	nd	nd	nd	nd	nd	nd	nd	nd	nd	nd	nd	nd	nd	nd	nd	0.0416	0.2793	nd	-0.3157	-0.4034	nd	-0.191	nd	0.0036	nd	0.0421
cyclopropane phosphatidylethanolamine (dihexadec-9,10-cyclo-anoyl, n-C16:0 cyclo)	cyclopropane phosphatidylethanolamine (dihexadec-9,10-cyclo-anoyl, n-C16:0 cyclo)	C39H74N1O8P1	714.507	nd	nd	nd	nd	nd	nd	nd	nd	nd	nd	nd	nd	nd	nd	nd	nd	nd	nd	nd	nd	nd	nd	nd	nd	nd	nd	nd	nd	nd	nd	nd	nd	nd	nd	nd	-0.6543	-0.0967	-0.265	-1.0847	-0.7482	-0.1841	-0.2361	-0.5019	0.5384	0.2504	-0.352
1,6-anhydrous-N-Acetylmuramyl-tetrapeptide	1,6-anhydrous-N-Acetylmuramyl-tetrapeptide	C29H46N6O15	717.299	nd	nd	nd	nd	nd	nd	nd	nd	nd	nd	nd	nd	nd	nd	nd	nd	nd	nd	nd	nd	nd	nd	nd	nd	nd	nd	nd	nd	nd	nd	nd	nd	nd	nd	nd	-0.1068	-0.1964	nd	-0.0744	0.304	nd	-0.0102	nd	-0.2452	nd	0.0683
C00344	Phosphatidylglycerol (dihexadec-9-enoyl, n-C16:1)	C38H71O10P1	717.47	nd	nd	nd	nd	nd	nd	nd	nd	nd	nd	nd	nd	nd	nd	nd	nd	nd	nd	nd	nd	nd	nd	nd	nd	nd	nd	nd	nd	nd	nd	nd	nd	nd	nd	nd	-0.0933	0.0965	-0.1135	-1.0442	-0.1048	0.4146	0.4396	-0.4415	0.4605	0.3148	0.4252
C03892	Phosphatidylglycerophosphate (ditetradec-7-enoyl, n-C14:1)	C34H64O13P2	741.368	nd	nd	nd	nd	nd	nd	nd	nd	nd	nd	nd	nd	nd	nd	nd	nd	nd	nd	nd	nd	nd	nd	nd	nd	nd	nd	nd	nd	nd	nd	nd	nd	nd	nd	nd	0.1595	-0.0068	nd	-0.2784	0.1928	nd	0.349	nd	-0.1342	nd	0.0605
C00006	Nicotinamide adenine dinucleotide phosphate	C21H28N7O17P3	742.067	nd	nd	nd	nd	nd	nd	nd	nd	nd	nd	nd	nd	nd	nd	nd	nd	nd	nd	nd	nd	nd	nd	nd	nd	nd	nd	nd	nd	nd	nd	nd	nd	nd	nd	nd	0.0515	0.12	-0.1786	0.0282	-0.154	-0.0196	0.309	-0.0041	0.3791	0.0933	0.3163
C00350	phosphatidylethanolamine (dioctadec-11-enoyl, n-C18:1)	C41H78N1O8P1	742.538	nd	nd	nd	nd	nd	nd	nd	nd	nd	nd	nd	nd	nd	nd	nd	nd	nd	nd	nd	nd	nd	nd	nd	nd	nd	nd	nd	nd	nd	nd	nd	nd	nd	nd	nd	-0.745	-0.27	-0.1137	-0.6671	-0.7148	-0.531	-0.423	-0.4815	0.3917	0.2528	-0.1071
C00005	Nicotinamide adenine dinucleotide phosphate - reduced	C21H30N7O17P3	744.081	nd	nd	nd	nd	nd	nd	nd	nd	nd	nd	nd	nd	nd	nd	nd	nd	nd	nd	nd	nd	nd	nd	nd	nd	nd	nd	nd	nd	nd	nd	nd	nd	nd	nd	nd	0.3971	0.208	nd	-0.1287	-0.0297	nd	0.9207	nd	-0.0053	nd	0.2084
cyclopropane phosphatidylglycerol (dihexadec-9,10-cyclo-anoyl, n-C16:0 cyclo)	cyclopropane phosphatidylglycerol (dihexadec-9,10-cyclo-anoyl, n-C16:0 cyclo)	C40H75O10P1	745.503	nd	nd	nd	nd	nd	nd	nd	nd	nd	nd	nd	nd	nd	nd	nd	nd	nd	nd	nd	nd	nd	nd	nd	nd	nd	nd	nd	nd	nd	nd	nd	nd	nd	nd	nd	-0.3242	-0.0461	-0.1234	-0.8713	-0.1354	0.3383	0.2473	-0.5361	0.7944	0.7605	0.2974
coprogen unloaded (no Fe(III))	coprogen unloaded (no Fe(III))	C35H56N6O13	767.385	nd	nd	nd	nd	nd	nd	nd	nd	nd	nd	nd	nd	nd	nd	nd	nd	nd	nd	nd	nd	nd	nd	nd	nd	nd	nd	nd	nd	nd	nd	nd	nd	nd	nd	nd	-0.2935	0.1178	0.1349	-0.4634	0.4738	0.1886	0.4735	-0.2599	-0.2772	-0.2457	-0.0025
C00344	Phosphatidylglycerol (dioctadec-11-enoyl, n-C18:1)	C42H79O10P1	773.533	nd	nd	nd	nd	nd	nd	nd	nd	nd	nd	nd	nd	nd	nd	nd	nd	nd	nd	nd	nd	nd	nd	nd	nd	nd	nd	nd	nd	nd	nd	nd	nd	nd	nd	nd	-0.5876	-0.1315	0.0814	-0.5356	-0.5174	-0.1977	-0.1325	-0.4748	0.5419	0.7985	0.0975
C00100	Propanoyl-CoA	C24H40N7O17P3S	822.132	nd	nd	nd	nd	nd	nd	nd	nd	nd	nd	nd	nd	nd	nd	nd	nd	nd	nd	nd	nd	nd	nd	nd	nd	nd	nd	nd	nd	nd	nd	nd	nd	nd	nd	nd	0.3481	0.1764	nd	0.0247	0.1463	nd	0.2096	nd	0.0881	nd	0.2255
Maltopentaose	Maltopentaose	C30H52O26	827.264	nd	nd	nd	nd	nd	nd	nd	nd	nd	nd	nd	nd	nd	nd	nd	nd	nd	nd	nd	nd	nd	nd	nd	nd	nd	nd	nd	nd	nd	nd	nd	nd	nd	nd	nd	0.1666	-0.0014	0.0544	1.1527	0.4582	0.2304	0.1121	-0.0247	0.3684	-0.0648	0.3121
C01051	Uroporphyrinogen III	C40H44N4O16	835.276	nd	nd	nd	nd	nd	nd	nd	nd	nd	nd	nd	nd	nd	nd	nd	nd	nd	nd	nd	nd	nd	nd	nd	nd	nd	nd	nd	nd	nd	nd	nd	nd	nd	nd	nd	0.0478	-0.1261	0.0165	0.3142	-0.0263	-0.0875	0.473	0.0601	0.1524	0.106	-0.0187
N-Acetyl-D-glucosamine(anhydrous)N-Acetylmuramyl-tripeptide	N-Acetyl-D-glucosamine(anhydrous)N-Acetylmuramyl-tripeptide	C34H54N6O19	849.335	nd	nd	nd	nd	nd	nd	nd	nd	nd	nd	nd	nd	nd	nd	nd	nd	nd	nd	nd	nd	nd	nd	nd	nd	nd	nd	nd	nd	nd	nd	nd	nd	nd	nd	nd	-0.0405	0.2174	nd	-0.4545	0.0051	nd	0.0107	nd	-0.0915	nd	-0.2454
C00269	CDP-1,2-ditetradec-7-enoylglycerol	C40H69N3O15P2	892.416	nd	nd	nd	nd	nd	nd	nd	nd	nd	nd	nd	nd	nd	nd	nd	nd	nd	nd	nd	nd	nd	nd	nd	nd	nd	nd	nd	nd	nd	nd	nd	nd	nd	nd	nd	-0.3145	0.0443	-0.6533	-0.9592	-0.0974	0.1593	0.1287	0.0486	0.3689	-0.0208	0.4077
C00748	Siroheme	C42H46FeN4O16	917.215	nd	nd	nd	nd	nd	nd	nd	nd	nd	nd	nd	nd	nd	nd	nd	nd	nd	nd	nd	nd	nd	nd	nd	nd	nd	nd	nd	nd	nd	nd	nd	nd	nd	nd	nd	-0.0395	-0.0578	nd	-1.0303	-0.4051	nd	0.5418	nd	0.1426	nd	0.094
C05275	trans-Dec-2-enoyl-CoA	C31H52N7O17P3S	918.217	nd	nd	nd	nd	nd	nd	nd	nd	nd	nd	nd	nd	nd	nd	nd	nd	nd	nd	nd	nd	nd	nd	nd	nd	nd	nd	nd	nd	nd	nd	nd	nd	nd	nd	nd	0.1034	-0.0198	nd	-0.3113	-0.0311	nd	0.2678	nd	0.097	nd	-0.0147
C05265	3-Oxodecanoyl-CoA	C31H52N7O18P3S	934.219	nd	nd	nd	nd	nd	nd	nd	nd	nd	nd	nd	nd	nd	nd	nd	nd	nd	nd	nd	nd	nd	nd	nd	nd	nd	nd	nd	nd	nd	nd	nd	nd	nd	nd	nd	-0.0922	0.0243	nd	0.0273	-0.1412	nd	0.2596	nd	-0.0103	nd	0.0807
acyl phosphatidylglycerol (n-C16:1)	acyl phosphatidylglycerol (n-C16:1)	C54H99O11P	953.683	nd	nd	nd	nd	nd	nd	nd	nd	nd	nd	nd	nd	nd	nd	nd	nd	nd	nd	nd	nd	nd	nd	nd	nd	nd	nd	nd	nd	nd	nd	nd	nd	nd	nd	nd	-0.0719	-0.0388	nd	-0.1758	0.1465	nd	-0.0415	nd	0.0127	nd	-0.1006
C00718; C01936	1,4-alpha-D-glucan; Maltohexaose	C36H62O31	989.316	nd	nd	nd	nd	nd	nd	nd	nd	nd	nd	nd	nd	nd	nd	nd	nd	nd	nd	nd	nd	nd	nd	nd	nd	nd	nd	nd	nd	nd	nd	nd	nd	nd	nd	nd	0.1247	0.0717	0.0714	0.6718	0.3523	-0.191	-0.2395	-0.1439	-0.1081	-0.371	0.1937
C05123	Isethionic acid	C2H6O4S	124.988	nd	nd	nd	nd	nd	nd	nd	nd	nd	nd	nd	nd	nd	nd	nd	nd	nd	nd	nd	nd	nd	nd	nd	nd	nd	nd	nd	nd	nd	nd	nd	nd	nd	nd	nd	nd	nd	-0.0302	nd	nd	-0.049	nd	0.0935	nd	-0.0619	nd
C06840	butanesulfonate	C4H10O3S	137.027	nd	nd	nd	nd	nd	nd	nd	nd	nd	nd	nd	nd	nd	nd	nd	nd	nd	nd	nd	nd	nd	nd	nd	nd	nd	nd	nd	nd	nd	nd	nd	nd	nd	nd	nd	nd	nd	-0.0152	nd	nd	-0.0264	nd	-0.0147	nd	0.0127	nd
C04171	2,3-Dihydro-2,3-dihydroxybenzoate	C7H8O4	155.034	nd	nd	nd	nd	nd	nd	nd	nd	nd	nd	nd	nd	nd	nd	nd	nd	nd	nd	nd	nd	nd	nd	nd	nd	nd	nd	nd	nd	nd	nd	nd	nd	nd	nd	nd	nd	nd	-0.0876	nd	nd	0.1423	nd	0.2601	nd	0.1131	nd
C00327	L-Citrulline	C6H13N3O3	174.088	nd	nd	nd	nd	nd	nd	nd	nd	nd	nd	nd	nd	nd	nd	nd	nd	nd	nd	nd	nd	nd	nd	nd	nd	nd	nd	nd	nd	nd	nd	nd	nd	nd	nd	nd	nd	nd	-0.1424	nd	nd	-0.0072	nd	0.0779	nd	0.2636	nd
C01419	Cys-Gly	C5H10N2O3S	177.034	nd	nd	nd	nd	nd	nd	nd	nd	nd	nd	nd	nd	nd	nd	nd	nd	nd	nd	nd	nd	nd	nd	nd	nd	nd	nd	nd	nd	nd	nd	nd	nd	nd	nd	nd	nd	nd	-0.006	nd	nd	0.0316	nd	0.1718	nd	0.0966	nd
C15700	gamma-glutamyl-gamma-butyraldehyde	C9H16O4N2	215.103	nd	nd	nd	nd	nd	nd	nd	nd	nd	nd	nd	nd	nd	nd	nd	nd	nd	nd	nd	nd	nd	nd	nd	nd	nd	nd	nd	nd	nd	nd	nd	nd	nd	nd	nd	nd	nd	-0.0912	nd	nd	0.2089	nd	0.0795	nd	-0.0646	nd
C03090	5-Phospho-beta-D-ribosylamine	C5H12NO7P	228.029	nd	nd	nd	nd	nd	nd	nd	nd	nd	nd	nd	nd	nd	nd	nd	nd	nd	nd	nd	nd	nd	nd	nd	nd	nd	nd	nd	nd	nd	nd	nd	nd	nd	nd	nd	nd	nd	-0.1057	nd	nd	0.1285	nd	-0.0095	nd	-0.0176	nd
C00647	Pyridoxamine 5''-phosphate	C8H13N2O5P	247.048	nd	nd	nd	nd	nd	nd	nd	nd	nd	nd	nd	nd	nd	nd	nd	nd	nd	nd	nd	nd	nd	nd	nd	nd	nd	nd	nd	nd	nd	nd	nd	nd	nd	nd	nd	nd	nd	-0.0106	nd	nd	-0.0653	nd	-0.0134	nd	-0.1591	nd
C00236	3-Phospho-D-glyceroyl phosphate	C3H8O10P2	264.95	nd	nd	nd	nd	nd	nd	nd	nd	nd	nd	nd	nd	nd	nd	nd	nd	nd	nd	nd	nd	nd	nd	nd	nd	nd	nd	nd	nd	nd	nd	nd	nd	nd	nd	nd	nd	nd	-0.0497	nd	nd	0.0056	nd	-0.0072	nd	0.033	nd
ferric 2,3-dihydroxybenzoylserine	ferric 2,3-dihydroxybenzoylserine	C10H8NO6Fe	292.965	nd	nd	nd	nd	nd	nd	nd	nd	nd	nd	nd	nd	nd	nd	nd	nd	nd	nd	nd	nd	nd	nd	nd	nd	nd	nd	nd	nd	nd	nd	nd	nd	nd	nd	nd	nd	nd	0.4537	nd	nd	-0.0693	nd	-0.0102	nd	0.1274	nd
C00239	dCMP	C9H14N3O7P	306.048	nd	nd	nd	nd	nd	nd	nd	nd	nd	nd	nd	nd	nd	nd	nd	nd	nd	nd	nd	nd	nd	nd	nd	nd	nd	nd	nd	nd	nd	nd	nd	nd	nd	nd	nd	nd	nd	-0.1606	nd	nd	0.0007	nd	0.048	nd	0.1536	nd
C00341	Geranyl diphosphate	C10H20O7P2	313.065	nd	nd	nd	nd	nd	nd	nd	nd	nd	nd	nd	nd	nd	nd	nd	nd	nd	nd	nd	nd	nd	nd	nd	nd	nd	nd	nd	nd	nd	nd	nd	nd	nd	nd	nd	nd	nd	0.0403	nd	nd	0.151	nd	0.1203	nd	0.021	nd
C01185	Nicotinate D-ribonucleotide	C11H15NO9P	335.037	nd	nd	nd	nd	nd	nd	nd	nd	nd	nd	nd	nd	nd	nd	nd	nd	nd	nd	nd	nd	nd	nd	nd	nd	nd	nd	nd	nd	nd	nd	nd	nd	nd	nd	nd	nd	nd	-0.0611	nd	nd	0.1258	nd	0.0624	nd	-0.0901	nd
C01137	S-Adenosylmethioninamine	C14H22N6O3S	353.134	nd	nd	nd	nd	nd	nd	nd	nd	nd	nd	nd	nd	nd	nd	nd	nd	nd	nd	nd	nd	nd	nd	nd	nd	nd	nd	nd	nd	nd	nd	nd	nd	nd	nd	nd	nd	nd	-0.2127	nd	nd	-0.0896	nd	-0.1502	nd	-0.2433	nd
6-hydroxymethyl-dihydropterin pyrophosphate	6-hydroxymethyl-dihydropterin pyrophosphate	C7H11N5O8P2	353.998	nd	nd	nd	nd	nd	nd	nd	nd	nd	nd	nd	nd	nd	nd	nd	nd	nd	nd	nd	nd	nd	nd	nd	nd	nd	nd	nd	nd	nd	nd	nd	nd	nd	nd	nd	nd	nd	0.1463	nd	nd	0.0965	nd	0.0067	nd	0.0793	nd
C00681; C03974	1-tetradec-7-enoyl-sn-glycerol 3-phosphate; 2-tetradec-7-enoyl-sn-glycerol 3-phosphate	C17H33O7P1	379.193	nd	nd	nd	nd	nd	nd	nd	nd	nd	nd	nd	nd	nd	nd	nd	nd	nd	nd	nd	nd	nd	nd	nd	nd	nd	nd	nd	nd	nd	nd	nd	nd	nd	nd	nd	nd	nd	0.1497	nd	nd	-0.0584	nd	-0.0645	nd	-0.3335	nd
C00104	IDP	C10H14N4O11P2	427.006	nd	nd	nd	nd	nd	nd	nd	nd	nd	nd	nd	nd	nd	nd	nd	nd	nd	nd	nd	nd	nd	nd	nd	nd	nd	nd	nd	nd	nd	nd	nd	nd	nd	nd	nd	nd	nd	-0.0639	nd	nd	-0.2169	nd	0.0162	nd	0.1773	nd
C00681; C03974	1-octadec-11-enoyl-sn-glycerol 3-phosphate; 2-octadec-11-enoyl-sn-glycerol 3-phosphate	C21H41O7P1	435.251	nd	nd	nd	nd	nd	nd	nd	nd	nd	nd	nd	nd	nd	nd	nd	nd	nd	nd	nd	nd	nd	nd	nd	nd	nd	nd	nd	nd	nd	nd	nd	nd	nd	nd	nd	nd	nd	-0.0666	nd	nd	-0.2595	nd	-0.1839	nd	-0.0467	nd
C01847	Reduced FMN	C17H23N4O9P	457.113	nd	nd	nd	nd	nd	nd	nd	nd	nd	nd	nd	nd	nd	nd	nd	nd	nd	nd	nd	nd	nd	nd	nd	nd	nd	nd	nd	nd	nd	nd	nd	nd	nd	nd	nd	nd	nd	0.4036	nd	nd	-0.0308	nd	-0.0898	nd	0.3188	nd
C04438; C05973	1-Acyl-sn-glycero-3-phosphoethanolamine (n-C18:0); 2-Acyl-sn-glycero-3-phosphoethanolamine (n-C18:0)	C23H48NO7P1	480.309	nd	nd	nd	nd	nd	nd	nd	nd	nd	nd	nd	nd	nd	nd	nd	nd	nd	nd	nd	nd	nd	nd	nd	nd	nd	nd	nd	nd	nd	nd	nd	nd	nd	nd	nd	nd	nd	0.0675	nd	nd	-0.0315	nd	0.0002	nd	-0.1654	nd
C04030	(2,3-Dihydroxybenzoyl)adenylate	C17H18N5O10P	482.076	nd	nd	nd	nd	nd	nd	nd	nd	nd	nd	nd	nd	nd	nd	nd	nd	nd	nd	nd	nd	nd	nd	nd	nd	nd	nd	nd	nd	nd	nd	nd	nd	nd	nd	nd	nd	nd	0.147	nd	nd	0.2712	nd	0.2693	nd	0.1856	nd
C01345	dITP	C10H15N4O13P3	490.975	nd	nd	nd	nd	nd	nd	nd	nd	nd	nd	nd	nd	nd	nd	nd	nd	nd	nd	nd	nd	nd	nd	nd	nd	nd	nd	nd	nd	nd	nd	nd	nd	nd	nd	nd	nd	nd	-0.0071	nd	nd	0.2323	nd	0.0079	nd	0.201	nd
C00416	1,2-didodecanoyl-sn-glycerol 3-phosphate	C27H53O8P1	535.338	nd	nd	nd	nd	nd	nd	nd	nd	nd	nd	nd	nd	nd	nd	nd	nd	nd	nd	nd	nd	nd	nd	nd	nd	nd	nd	nd	nd	nd	nd	nd	nd	nd	nd	nd	nd	nd	0.0517	nd	nd	0.0569	nd	-0.0357	nd	-0.1061	nd
C00687; C00688	dTDP-4-dehydro-6-deoxy-D-glucose; dTDP-4-dehydro-6-deoxy-L-mannose	C16H24N2O15P2	545.056	nd	nd	nd	nd	nd	nd	nd	nd	nd	nd	nd	nd	nd	nd	nd	nd	nd	nd	nd	nd	nd	nd	nd	nd	nd	nd	nd	nd	nd	nd	nd	nd	nd	nd	nd	nd	nd	-0.2082	nd	nd	0.2317	nd	0.0776	nd	0.2854	nd
C00096	GDP-D-mannose	C16H25N5O16P2	604.069	nd	nd	nd	nd	nd	nd	nd	nd	nd	nd	nd	nd	nd	nd	nd	nd	nd	nd	nd	nd	nd	nd	nd	nd	nd	nd	nd	nd	nd	nd	nd	nd	nd	nd	nd	nd	nd	-0.0189	nd	nd	-0.1109	nd	-0.2501	nd	0.0195	nd
C06240	UDP-N-acetyl-D-mannosaminouronate	C17H25N3O18P2	620.053	nd	nd	nd	nd	nd	nd	nd	nd	nd	nd	nd	nd	nd	nd	nd	nd	nd	nd	nd	nd	nd	nd	nd	nd	nd	nd	nd	nd	nd	nd	nd	nd	nd	nd	nd	nd	nd	0.114	nd	nd	-0.3329	nd	-0.2794	nd	-0.0476	nd
C00416	1,2-dihexadec-9-enoyl-sn-glycerol 3-phosphate	C35H67O8P1	645.45	nd	nd	nd	nd	nd	nd	nd	nd	nd	nd	nd	nd	nd	nd	nd	nd	nd	nd	nd	nd	nd	nd	nd	nd	nd	nd	nd	nd	nd	nd	nd	nd	nd	nd	nd	nd	nd	-0.0917	nd	nd	0.1241	nd	-0.0106	nd	-0.1152	nd
C00416	1,2-dihexadecanoyl-sn-glycerol 3-phosphate	C35H69O8P1	647.465	nd	nd	nd	nd	nd	nd	nd	nd	nd	nd	nd	nd	nd	nd	nd	nd	nd	nd	nd	nd	nd	nd	nd	nd	nd	nd	nd	nd	nd	nd	nd	nd	nd	nd	nd	nd	nd	0.1353	nd	nd	0.1035	nd	0.049	nd	-0.0831	nd
C03263	Coproporphyrinogen III	C36H44N4O8	659.307	nd	nd	nd	nd	nd	nd	nd	nd	nd	nd	nd	nd	nd	nd	nd	nd	nd	nd	nd	nd	nd	nd	nd	nd	nd	nd	nd	nd	nd	nd	nd	nd	nd	nd	nd	nd	nd	0.0876	nd	nd	0.09	nd	0.1146	nd	-0.0579	nd
C00344	Phosphatidylglycerol (ditetradecanoyl, n-C14:0)	C34H67O10P1	665.439	nd	nd	nd	nd	nd	nd	nd	nd	nd	nd	nd	nd	nd	nd	nd	nd	nd	nd	nd	nd	nd	nd	nd	nd	nd	nd	nd	nd	nd	nd	nd	nd	nd	nd	nd	nd	nd	0.0847	nd	nd	0.3065	nd	0.1534	nd	-0.0736	nd
C06230	Fe-enterobactin	C30H24FeN3O15	721.047	nd	nd	nd	nd	nd	nd	nd	nd	nd	nd	nd	nd	nd	nd	nd	nd	nd	nd	nd	nd	nd	nd	nd	nd	nd	nd	nd	nd	nd	nd	nd	nd	nd	nd	nd	nd	nd	0.1099	nd	nd	-0.2641	nd	0.4654	nd	-0.0007	nd
C04146	all-trans-Octaprenyl diphosphate	C40H68O7P2	721.432	nd	nd	nd	nd	nd	nd	nd	nd	nd	nd	nd	nd	nd	nd	nd	nd	nd	nd	nd	nd	nd	nd	nd	nd	nd	nd	nd	nd	nd	nd	nd	nd	nd	nd	nd	nd	nd	0.2985	nd	nd	0.2029	nd	0.1269	nd	-0.0146	nd
C00390	Ubiquinol-8	C49H76O4	727.565	nd	nd	nd	nd	nd	nd	nd	nd	nd	nd	nd	nd	nd	nd	nd	nd	nd	nd	nd	nd	nd	nd	nd	nd	nd	nd	nd	nd	nd	nd	nd	nd	nd	nd	nd	nd	nd	0.0338	nd	nd	-0.0377	nd	-0.0346	nd	-0.2281	nd
C06228	Ferrichrome	C27H42FeN9O12	739.21	nd	nd	nd	nd	nd	nd	nd	nd	nd	nd	nd	nd	nd	nd	nd	nd	nd	nd	nd	nd	nd	nd	nd	nd	nd	nd	nd	nd	nd	nd	nd	nd	nd	nd	nd	nd	nd	0.0503	nd	nd	-0.0835	nd	0.049	nd	-0.2447	nd
adenosine thiamine triphosphate	adenosine thiamine triphosphate	C22H30N9O13P3S	752.082	nd	nd	nd	nd	nd	nd	nd	nd	nd	nd	nd	nd	nd	nd	nd	nd	nd	nd	nd	nd	nd	nd	nd	nd	nd	nd	nd	nd	nd	nd	nd	nd	nd	nd	nd	nd	nd	0.0286	nd	nd	-0.2076	nd	0.2823	nd	-0.3326	nd
cyclopropane phosphatidylethanolamine (dioctadec-11,12-cyclo-anoyl, n-C18:0 cyclo)	cyclopropane phosphatidylethanolamine (dioctadec-11,12-cyclo-anoyl, n-C18:0 cyclo)	C43H82N1O8P1	770.575	nd	nd	nd	nd	nd	nd	nd	nd	nd	nd	nd	nd	nd	nd	nd	nd	nd	nd	nd	nd	nd	nd	nd	nd	nd	nd	nd	nd	nd	nd	nd	nd	nd	nd	nd	nd	nd	-0.2383	nd	nd	0.0103	nd	0.0996	nd	-0.2857	nd
C05271	trans-Hex-2-enoyl-CoA	C27H44N7O17P3S	862.165	nd	nd	nd	nd	nd	nd	nd	nd	nd	nd	nd	nd	nd	nd	nd	nd	nd	nd	nd	nd	nd	nd	nd	nd	nd	nd	nd	nd	nd	nd	nd	nd	nd	nd	nd	nd	nd	-0.0091	nd	nd	0.0313	nd	-0.0974	nd	0.0005	nd
C02463	dihydrosirohydrochlorin	C42H48N4O16	863.289	nd	nd	nd	nd	nd	nd	nd	nd	nd	nd	nd	nd	nd	nd	nd	nd	nd	nd	nd	nd	nd	nd	nd	nd	nd	nd	nd	nd	nd	nd	nd	nd	nd	nd	nd	nd	nd	-0.1429	nd	nd	-0.1066	nd	-0.0413	nd	0.0197	nd
C02232	3-Oxoadipyl-CoA	C27H42N7O20P3S	908.143	nd	nd	nd	nd	nd	nd	nd	nd	nd	nd	nd	nd	nd	nd	nd	nd	nd	nd	nd	nd	nd	nd	nd	nd	nd	nd	nd	nd	nd	nd	nd	nd	nd	nd	nd	nd	nd	-0.0324	nd	nd	0.1637	nd	0.0032	nd	-0.1892	nd
C04574	Undecaprenyl diphosphate	C55H92O7P2	925.63	nd	nd	nd	nd	nd	nd	nd	nd	nd	nd	nd	nd	nd	nd	nd	nd	nd	nd	nd	nd	nd	nd	nd	nd	nd	nd	nd	nd	nd	nd	nd	nd	nd	nd	nd	nd	nd	0.2368	nd	nd	0.104	nd	0.0867	nd	-0.2174	nd
3-oxo-5,6-dehydrosuberyl-CoA	3-oxo-5,6-dehydrosuberyl-CoA	C29H44N7O20P3S	934.149	nd	nd	nd	nd	nd	nd	nd	nd	nd	nd	nd	nd	nd	nd	nd	nd	nd	nd	nd	nd	nd	nd	nd	nd	nd	nd	nd	nd	nd	nd	nd	nd	nd	nd	nd	nd	nd	-0.0249	nd	nd	0.1792	nd	-0.2614	nd	-0.0589	nd
C15547	1,4-dihydroxy-2-napthoyl-CoA	C32H38N7O19P3S	948.115	nd	nd	nd	nd	nd	nd	nd	nd	nd	nd	nd	nd	nd	nd	nd	nd	nd	nd	nd	nd	nd	nd	nd	nd	nd	nd	nd	nd	nd	nd	nd	nd	nd	nd	nd	nd	nd	0.1395	nd	nd	-0.0528	nd	0.0282	nd	0.0016	nd
C00269	CDP-1,2-dihexadec-9-enoylglycerol	C44H77N3O15P2	948.493	nd	nd	nd	nd	nd	nd	nd	nd	nd	nd	nd	nd	nd	nd	nd	nd	nd	nd	nd	nd	nd	nd	nd	nd	nd	nd	nd	nd	nd	nd	nd	nd	nd	nd	nd	nd	nd	-0.2405	nd	nd	-0.5836	nd	0.3831	nd	1.0355	nd
[truncated: 354 more columns]
