# Supplementary material for: Extensive regulation of enzyme activity by phosphorylation in Escherichia coli
Source: Nat Commun. 2021 Sep 24;12:5650. doi: 10.1038/s41467-021-25988-4 (PMC8463566; doi:10.1038/s41467-021-25988-4)
Supplement: Supplementary file 7 — Supplementary data 4 [file 41467_2021_25988_MOESM7_ESM.xlsx]

## Sheet: SD4
Supplementary Data 4 | Local metabolic changes
Phosphosite	Proximal changes	Changing metabolites
AceA S398	Within 5 reaction steps	(S)-Malate, Fumarate, Acetate
AceE S2	Reactants	Pyruvate, 2-Oxobutanoate, Acetyl-CoA, 2-Oxoglutarate
AceE S430	Reactants	NADH, Xanthine, ATP
AceE S465	Within 5 reaction steps	ATP, GTP, dATP
AceF S530	Reactants	Pyruvate
AcnB S622	Reactants	Aconitate, Methylisocitrate, (Iso)citrate
AcnB T242/S244/S245	Reactants	Aconitate, Methylisocitrate, (Iso)citrate
Adk S30	Within 5 reaction steps	Sugars
FbaA Y248	Within 5 reaction steps	Glycerol 3-phosphate, Glycerone
FbaB S345	Within 5 reaction steps	Glycerol 3-phosphate, Glycerol
Gnd S304	Reactants	6-Phospho-D-gluconate, 5-Amino-6-(1-D-ribitylamino)uracil
Gnd S35	Reactants	6-Phospho-D-gluconate, 2-Deoxy-D-ribose-1-phosphate, 5-Amino-6-(1-D-ribitylamino)uracil, Glutathionylspermidine
GpmA S187	Within 5 reaction steps	Phosphoenolpyruvate, dADP
GpmA T122/T127	Within 5 reaction steps	O-Phospho-L-serine, dADP
GpmA Y133	Within 5 reaction steps	dADP
GpmA Y92	Within 5 reaction steps	ADP, dADP
ManX S72	Reactants	Mannose
Pck S250/T252	Reactants	Phosphoenolpyruvate
Pgi S105/T107	Within 5 reaction steps	UDP-glucose, UDP-alpha-D-galactose, (R)-S-Lactoylglutathione
Pta S691	Reactants	CoA
PykA S40	Within 5 reaction steps	(R)-S-Lactoylglutathione, Xanthine, D-Glycerate, D-Xylonate, D-Gluconic-acid
PykF S198	Within 5 reaction steps	Xanthine
PykF S36	Reactants	Phosphoenolpyruvate, D-Fructose-1,6-bisphosphate, Hypoxanthine, 2-C-Methyl-D-erythritol-4-phosphate
PykF S84	Within 5 reaction steps	L-Valine, Mercaptopyruvate, L-Aspartate, 2-C-Methyl-D-erythritol-4-phosphate
PykF T355	Reactants	ADP, (R)-S-Lactoylglutathione, (S)-Malate, Propanoate, N-Acetyl-L-glutamate, Guanosine
PykF T424/T426	Within 5 reaction steps	gamma-L-Glutamyl-L-cysteine, Xanthine, Hypoxanthine
SucB S105	Reactants	(R)-Lipoate, (S)-Malate
SucB S115	Reactants	Succinyl-CoA, (R)-Lipoate, Succinate, (S)-Malate, 2-Oxoglutarate
SucB S130	Within 5 reaction steps	Glutathione
SucB S158	Reactants	(R)-Lipoate, Glutathione
TalB S226	Reactants	Sedoheptulose 7-phosphate
TalB T33/T34/S37	Reactants	Sedoheptulose 7-phosphate
TpiA S177	Within 5 reaction steps	Glycerone-phosphate, (R)-S-Lactoylglutathione, Glycerol-3-phosphate
TpiA T179	Within 5 reaction steps	Glycerone-phosphate, (R)-S-Lactoylglutathione, Glycerol, Acetyl-CoA
