# Supplementary material for: Extensive regulation of enzyme activity by phosphorylation in Escherichia coli
Source: Nat Commun. 2021 Sep 24;12:5650. doi: 10.1038/s41467-021-25988-4 (PMC8463566; doi:10.1038/s41467-021-25988-4)
Supplement: Supplementary file 8 — Supplementary data 5 [file 41467_2021_25988_MOESM8_ESM.xlsx]

## Sheet: SD5
Supplementary Data 5 | Spearman correlation of metabolic profiles
Spearman correlation coefficient
		GLUCOSE	GLUCOSE	ACETATE	GLUCOSE	ACETATE	GLUCOSE	PYRUVATE	GLUCOSE	PYRUVATE	GLUCOSE	PYRUVATE	GLUCOSE	PYRUVATE	GLUCOSE	PYRUVATE	GLUCOSE	PYRUVATE	GLUCOSE	PYRUVATE	GLUCOSE	PYRUVATE	GLUCOSE	PYRUVATE	GLUCOSE	PYRUVATE	GLUCOSE	PYRUVATE	GLUCOSE	PYRUVATE	GLUCOSE	PYRUVATE	GLUCOSE	PYRUVATE	GLUCOSE	PYRUVATE	GLUCOSE	GLUCOSE	ACETATE	GLUCOSE	GLUCOSE	ACETATE	GLUCOSE	ACETATE	GLUCOSE	ACETATE	GLUCOSE	ACETATE	GLUCOSE
		aceA knockout	AceA-S398A	AceA-S398A	AceA-S398E	AceA-S398E	AceE-S2A	AceE-S2A	AceE-S2E	AceE-S2E	AceE-S430A	AceE-S430A	AceE-S430E	AceE-S430E	AceE-S465A	AceE-S465A	AceE-S465E	AceE-S465E	AceE-Y556F	AceE-Y556F	AceF-S318A	AceF-S318A	AceF-S318E	AceF-S318E	AceF-S530A	AceF-S530A	AceF-S530E	AceF-S530E	AceF-S578A	AceF-S578A	AceF-S578E	AceF-S578E	AceF-S60A	AceF-S60A	AceF-S60E	AceF-S60E	acnB knockout	AcnB-S622A	AcnB-S622A	AcnB-T242A/S244A/S245A	Adk-S30A	Adk-S30A	ahpC knockout	ahpC knockout	AhpC-S146A	AhpC-S146A	AhpC-S84A	AhpC-S84A	AhpC-S84E
GLUCOSE	aceA knockout	1	0.6291	0.2435	0.5167	-0.368	0.0828	0.1502	0.1173	-0.1714	0.2022	0.2988	0.1139	0.0504	0.0327	0.2417	-0.0103	0.2434	0.2497	0.2112	-0.2986	-0.0101	-0.2338	0.2712	-0.1979	0.1533	0.2842	0.3266	-0.3055	0.1243	0.2116	0.3043	-0.044	0.097	-0.1522	0.218	-0.0651	-0.1254	-0.065	-0.08	-0.2456	-0.1435	0.1945	0.0561	-0.2611	-0.0479	-0.0755	-0.0723	-0.0638
GLUCOSE	AceA-S398A	0.6291	1	0.3696	0.7298	-0.4627	0.1072	0.1932	0.2956	-0.194	0.2279	0.2627	0.2672	0.0734	-0.0153	0.198	-0.0202	0.2858	0.324	0.2091	-0.1808	-0.1254	-0.231	0.2371	-0.0496	0.1458	0.4793	0.3552	-0.2884	-0.0105	0.3289	0.2759	0.0267	-0.085	0.0212	0.2028	0.0227	-0.0208	0.0169	0.0714	0.0438	-0.1667	-0.1486	-0.1129	-0.2605	-0.0023	-0.1836	-0.099	-0.2359
ACETATE	AceA-S398A	0.2435	0.3696	1	0.265	-0.4467	-0.3097	0.0959	-0.1784	-0.2149	-0.2148	0.1199	-0.1986	-0.0484	-0.3551	0.1445	-0.3948	0.09	-0.1018	0.104	-0.2802	0.1903	-0.3492	0.3289	-0.2759	0.4953	0.2134	0.5862	-0.4169	0.1447	0.1434	0.4631	-0.1756	0.163	-0.0575	0.6185	-0.0256	-0.1002	0.0038	0.1831	0.0199	-0.0688	-0.0028	-0.1188	-0.1382	-0.109	-0.0971	-0.038	-0.0951
GLUCOSE	AceA-S398E	0.5167	0.7298	0.265	1	-0.4681	-0.0245	0.1568	0.1096	-0.1237	0.1646	0.2128	0.0429	0.1028	0.0185	0.1855	-0.061	0.2437	0.1434	0.2146	-0.2061	-0.089	-0.1184	0.2312	-0.029	0.1796	0.2255	0.2639	-0.1572	0.0238	0.2069	0.177	0.0572	-0.0163	0.0179	0.1731	0.0126	-0.1216	0.0223	0.1048	-0.1275	-0.1313	-0.2832	-0.1795	-0.4056	-0.1911	-0.3217	-0.0992	-0.3836
ACETATE	AceA-S398E	-0.368	-0.4627	-0.4467	-0.4681	1	0.102	-0.1423	-0.0478	0.1214	-0.0651	-0.4149	0.0629	-0.0085	0.1897	-0.2645	0.2084	-0.1807	0.0344	-0.2217	0.2253	0.0663	0.1676	-0.2841	0.1976	-0.1892	-0.1685	-0.3333	0.3072	0.0148	0.0075	-0.1456	-0.0278	0.012	0.0164	-0.2726	0.1548	0.3028	-0.1665	-0.1652	-0.0435	0.17	0.1044	0.2313	0.3716	0.0941	0.2693	0.1571	0.3418
GLUCOSE	AceE-S2A	0.0828	0.1072	-0.3097	-0.0245	0.102	1	0.0786	0.6565	-0.0269	0.7989	0.0555	0.8546	0.1562	0.7968	0.1024	0.8742	0.0995	0.7038	-0.0668	0.1033	-0.2797	0.4038	-0.1348	0.3797	-0.3314	-0.0374	-0.2882	0.4618	-0.2423	-0.1187	-0.2325	0.2347	-0.2346	0.0217	-0.3634	0.1313	0.2003	0.2369	-0.082	0.0333	-0.0358	0.004	-0.0864	-0.0012	0.2181	0.0453	-0.1637	0.1083
PYRUVATE	AceE-S2A	0.1502	0.1932	0.0959	0.1568	-0.1423	0.0786	1	0.0153	0.386	0.088	0.4202	0.074	0.2659	0.0319	0.2192	0.0256	0.2098	0.1293	-0.0856	-0.1306	-0.0017	-0.1466	-0.0092	-0.1272	-0.0294	-0.0025	0.035	-0.0775	-0.0598	-0.0182	0.0577	-0.1243	-0.0163	-0.1089	0.0125	0.2111	-0.0266	0.2921	0.0707	-0.0225	-0.157	0.003	-0.0982	-0.1642	0.1198	-0.1489	-0.0261	-0.1053
GLUCOSE	AceE-S2E	0.1173	0.2956	-0.1784	0.1096	-0.0478	0.6565	0.0153	1	-0.0051	0.5737	0.1158	0.7489	0.1081	0.5619	0.1895	0.6503	0.1838	0.599	0.052	-0.0531	-0.313	0.1518	0.0289	0.2249	-0.1242	0.2751	-0.0281	0.1482	-0.1838	0.1305	0.0059	0.191	-0.1348	-0.0076	-0.189	0.0479	0.1415	0.2595	-0.0316	0.1249	-0.0996	-0.0849	-0.2232	-0.1527	0.1691	-0.0566	-0.267	-0.0604
PYRUVATE	AceE-S2E	-0.1714	-0.194	-0.2149	-0.1237	0.1214	-0.0269	0.386	-0.0051	1	-0.1336	-0.044	-0.1204	0.1243	-0.0352	-0.1853	-0.0137	-0.1604	-0.245	-0.1279	0.0837	0.1032	0.0539	-0.1445	-0.0279	-0.1124	-0.1051	-0.2679	0.0985	-0.0493	0.0037	-0.2211	0.0061	0.0827	-0.0422	-0.1571	0.026	-0.0943	0.2139	-0.0422	0.1249	0.0143	0.0414	-0.0685	0.0319	0.1986	-0.0567	-0.0305	0.0351
GLUCOSE	AceE-S430A	0.2022	0.2279	-0.2148	0.1646	-0.0651	0.7989	0.088	0.5737	-0.1336	1	0.1722	0.7393	0.0962	0.8045	0.1994	0.728	0.1944	0.7844	0.0365	-0.0283	-0.302	0.2769	-0.0532	0.2712	-0.2515	0.0204	-0.1845	0.3045	-0.1918	-0.0996	-0.1369	0.1243	-0.2318	-0.0617	-0.2888	0.0429	0.0518	0.2027	-0.0759	-0.0797	-0.1714	-0.0032	-0.1413	-0.1023	0.1074	-0.0143	-0.2525	-0.0388
PYRUVATE	AceE-S430A	0.2988	0.2627	0.1199	0.2128	-0.4149	0.0555	0.4202	0.1158	-0.044	0.1722	1	0.0589	0.3396	-0.0135	0.5854	-0.0391	0.3173	0.0831	0.2217	-0.0268	0.007	-0.0534	0.3267	0.0148	0.1369	0.1913	0.2166	-0.0864	0.0789	0.0815	0.1509	0.1869	0.0326	0.0914	0.1284	-0.0999	-0.1524	0.2947	0.0276	0.0221	-0.3357	-0.0138	-0.1747	-0.3352	0.0539	-0.1657	-0.2848	-0.276
GLUCOSE	AceE-S430E	0.1139	0.2672	-0.1986	0.0429	0.0629	0.8546	0.074	0.7489	-0.1204	0.7393	0.0589	1	0.0661	0.7383	0.1205	0.8265	0.1623	0.7743	-0.0492	-0.0152	-0.2983	0.2428	-0.0726	0.2991	-0.2354	0.0906	-0.1799	0.2813	-0.2311	-0.0105	-0.1168	0.1659	-0.1996	0.0278	-0.2671	0.1294	0.1969	0.2029	-0.1262	0.0997	-0.0364	-0.0266	-0.1064	-0.0225	0.2102	0.0049	-0.2213	0.0586
PYRUVATE	AceE-S430E	0.0504	0.0734	-0.0484	0.1028	-0.0085	0.1562	0.2659	0.1081	0.1243	0.0962	0.3396	0.0661	1	0.1051	0.3985	0.0982	0.4313	0.0718	0.1312	0.0795	0.0031	0.008	0.0101	0.1046	-0.0447	0.0014	-0.0113	0.1086	-0.0217	0.023	0.0064	0.0685	-0.0422	-0.0255	-0.0062	0.0673	0.1007	0.0733	0.0146	-0.0179	-0.0028	-0.1173	0.0493	-0.0252	-0.0085	-0.0258	0.0151	-0.0559
GLUCOSE	AceE-S465A	0.0327	-0.0153	-0.3551	0.0185	0.1897	0.7968	0.0319	0.5619	-0.0352	0.8045	-0.0135	0.7383	0.1051	1	0.1194	0.8518	0.1317	0.7569	-0.0506	-0.024	-0.2378	0.3596	-0.142	0.356	-0.293	-0.1591	-0.3231	0.4892	-0.1997	-0.1409	-0.22	0.1348	-0.151	-0.0744	-0.3749	0.1587	0.1421	0.2004	-0.129	-0.0852	-0.0701	0.0289	-0.034	-0.034	0.0867	0.018	-0.1765	0.0679
PYRUVATE	AceE-S465A	0.2417	0.198	0.1445	0.1855	-0.2645	0.1024	0.2192	0.1895	-0.1853	0.1994	0.5854	0.1205	0.3985	0.1194	1	0.0778	0.4781	0.182	0.3379	-0.1156	-0.0016	-0.0664	0.269	0.0091	0.1772	0.1622	0.2281	-0.0782	0.0362	0.0995	0.2164	0.0104	0.0225	-0.0008	0.1808	-0.035	-0.1001	0.1159	0.0191	0.003	-0.1416	-0.0595	-0.1579	-0.2344	-0.0661	-0.1333	-0.1638	-0.1924
GLUCOSE	AceE-S465E	-0.0103	-0.0202	-0.3948	-0.061	0.2084	0.8742	0.0256	0.6503	-0.0137	0.728	-0.0391	0.8265	0.0982	0.8518	0.0778	1	0.0863	0.699	-0.09	0.049	-0.2821	0.4334	-0.1814	0.4359	-0.3491	-0.1405	-0.366	0.5527	-0.2914	-0.113	-0.2862	0.2176	-0.2269	0.009	-0.4181	0.1541	0.1935	0.2516	-0.1695	-0.0228	-0.0101	0.0246	-0.035	0.037	0.2192	0.0783	-0.1979	0.1183
PYRUVATE	AceE-S465E	0.2434	0.2858	0.09	0.2437	-0.1807	0.0995	0.2098	0.1838	-0.1604	0.1944	0.3173	0.1623	0.4313	0.1317	0.4781	0.0863	1	0.2416	0.4259	-0.1854	-0.1911	-0.1184	0.0471	-0.0434	-0.0017	0.1139	0.1344	-0.1084	-0.1713	0.0467	0.1197	-0.1097	-0.1928	-0.1655	0.028	-0.0052	-0.0714	0.1155	-0.0044	-0.0894	-0.1264	-0.1272	0.0026	-0.191	-0.1086	-0.0729	-0.165	-0.141
GLUCOSE	AceE-Y556F	0.2497	0.324	-0.1018	0.1434	0.0344	0.7038	0.1293	0.599	-0.245	0.7844	0.0831	0.7743	0.0718	0.7569	0.182	0.699	0.2416	1	0.0166	-0.1664	-0.3168	0.0623	-0.0776	0.1637	-0.2249	0.0385	-0.0538	0.1611	-0.1643	-0.0673	0.0341	-0.0731	-0.2167	-0.1786	-0.2064	0.205	0.1955	0.0946	-0.083	-0.1304	-0.1523	-0.0217	-0.0672	-0.0373	0.0859	0.073	-0.1711	0.026
PYRUVATE	AceE-Y556F	0.2112	0.2091	0.104	0.2146	-0.2217	-0.0668	-0.0856	0.052	-0.1279	0.0365	0.2217	-0.0492	0.1312	-0.0506	0.3379	-0.09	0.4259	0.0166	1	-0.0368	0.0469	-0.0482	0.1506	-0.0095	0.1551	0.1784	0.2271	-0.0934	-0.0044	0.1895	0.1706	0.033	0.0327	0.0075	0.1938	0.0012	-0.1244	-0.0424	0.0148	-0.1745	-0.0611	-0.1189	-0.0593	-0.2148	-0.1614	-0.1325	-0.194	-0.2068
GLUCOSE	AceF-S318A	-0.2986	-0.1808	-0.2802	-0.2061	0.2253	0.1033	-0.1306	-0.0531	0.0837	-0.0283	-0.0268	-0.0152	0.0795	-0.024	-0.1156	0.049	-0.1854	-0.1664	-0.0368	1	0.1435	0.479	-0.0538	0.561	-0.0682	0.2241	-0.106	0.5009	0.0628	0.3271	-0.1028	0.5542	-0.0014	0.5102	-0.0752	0.034	0.1594	0.0959	-0.1031	0.1398	0.0917	0.0505	0.0316	0.3105	0.108	0.1468	0.1233	0.1399
PYRUVATE	AceF-S318A	-0.0101	-0.1254	0.1903	-0.089	0.0663	-0.2797	-0.0017	-0.313	0.1032	-0.302	0.007	-0.2983	0.0031	-0.2378	-0.0016	-0.2821	-0.1911	-0.3168	0.0469	0.1435	1	-0.0789	0.3829	-0.1151	0.5121	-0.013	0.1403	-0.0834	0.5154	0.1212	0.1678	0.0861	0.6484	0.141	0.4672	0.0426	-0.0196	-0.0662	0.1275	0.0445	0.0131	0.042	0.025	-0.0424	-0.0718	-0.1378	0.1573	-0.0626
GLUCOSE	AceF-S318E	-0.2338	-0.231	-0.3492	-0.1184	0.1676	0.4038	-0.1466	0.1518	0.0539	0.2769	-0.0534	0.2428	0.008	0.3596	-0.0664	0.4334	-0.1184	0.0623	-0.0482	0.479	-0.0789	1	-0.1523	0.7421	-0.2621	0.0356	-0.3678	0.7906	-0.217	0.1862	-0.3814	0.582	-0.1492	0.4708	-0.3165	-0.011	0.1049	0.156	-0.2548	0.0148	0.025	0.1666	0.0218	0.1707	0.0725	0.2019	-0.1667	0.1251
PYRUVATE	AceF-S318E	0.2712	0.2371	0.3289	0.2312	-0.2841	-0.1348	-0.0092	0.0289	-0.1445	-0.0532	0.3267	-0.0726	0.0101	-0.142	0.269	-0.1814	0.0471	-0.0776	0.1506	-0.0538	0.3829	-0.1523	1	-0.1502	0.7602	0.2969	0.5983	-0.2647	0.5904	0.1812	0.5407	0.0727	0.5445	0.029	0.6576	-0.1242	-0.1634	-0.0184	0.1671	0.0303	-0.1876	0.0227	-0.0818	-0.3043	-0.0728	-0.1324	-0.0432	-0.2572
GLUCOSE	AceF-S530A	-0.1979	-0.0496	-0.2759	-0.029	0.1976	0.3797	-0.1272	0.2249	-0.0279	0.2712	0.0148	0.2991	0.1046	0.356	0.0091	0.4359	-0.0434	0.1637	-0.0095	0.561	-0.1151	0.7421	-0.1502	1	-0.2194	0.2288	-0.2367	0.7911	-0.16	0.3882	-0.2473	0.6717	-0.2183	0.5727	-0.2793	0.0612	0.1835	0.1949	-0.26	0.0769	0.0432	0.0453	-0.0069	0.1289	0.1066	0.0969	-0.1612	0.091
PYRUVATE	AceF-S530A	0.1533	0.1458	0.4953	0.1796	-0.1892	-0.3314	-0.0294	-0.1242	-0.1124	-0.2515	0.1369	-0.2354	-0.0447	-0.293	0.1772	-0.3491	-0.0017	-0.2249	0.1551	-0.0682	0.5121	-0.2621	0.7602	-0.2194	1	0.2756	0.6838	-0.3461	0.6213	0.2648	0.6146	-0.019	0.6696	0.0525	0.8452	-0.0529	-0.0597	-0.0487	0.1777	0.001	-0.0551	-0.046	0.0184	-0.1858	-0.1781	-0.1901	0.0897	-0.2209
GLUCOSE	AceF-S530E	0.2842	0.4793	0.2134	0.2255	-0.1685	-0.0374	-0.0025	0.2751	-0.1051	0.0204	0.1913	0.0906	0.0014	-0.1591	0.1622	-0.1405	0.1139	0.0385	0.1784	0.2241	-0.013	0.0356	0.2969	0.2288	0.2756	1	0.4282	-0.1018	0.1505	0.7376	0.398	0.3177	0.0842	0.3466	0.2599	-0.0989	-0.0144	0.0653	0.0059	0.0954	-0.1239	0.039	-0.1851	-0.1461	0.0285	-0.0742	-0.1834	-0.1668
PYRUVATE	AceF-S530E	0.3266	0.3552	0.5862	0.2639	-0.3333	-0.2882	0.035	-0.0281	-0.2679	-0.1845	0.2166	-0.1799	-0.0113	-0.3231	0.2281	-0.366	0.1344	-0.0538	0.2271	-0.106	0.1403	-0.3678	0.5983	-0.2367	0.6838	0.4282	1	-0.439	0.3627	0.3345	0.8452	-0.061	0.2766	0.0143	0.7642	0.0589	-0.0254	-0.1149	0.2139	-0.0462	-0.104	-0.0486	-0.0449	-0.1373	-0.1796	-0.1273	0.0238	-0.2298
GLUCOSE	AceF-S578A	-0.3055	-0.2884	-0.4169	-0.1572	0.3072	0.4618	-0.0775	0.1482	0.0985	0.3045	-0.0864	0.2813	0.1086	0.4892	-0.0782	0.5527	-0.1084	0.1611	-0.0934	0.5009	-0.0834	0.7906	-0.2647	0.7911	-0.3461	-0.1018	-0.439	1	-0.2076	0.1129	-0.4147	0.5258	-0.1781	0.3789	-0.3811	0.1314	0.2007	0.1695	-0.2703	-0.0636	0.0695	0.1068	0.0581	0.2243	0.0946	0.1775	-0.0595	0.1868
PYRUVATE	AceF-S578A	0.1243	-0.0105	0.1447	0.0238	0.0148	-0.2423	-0.0598	-0.1838	-0.0493	-0.1918	0.0789	-0.2311	-0.0217	-0.1997	0.0362	-0.2914	-0.1713	-0.1643	-0.0044	0.0628	0.5154	-0.217	0.5904	-0.16	0.6213	0.1505	0.3627	-0.2076	1	0.1058	0.4489	-0.0642	0.6997	-0.0147	0.55	-0.0341	-0.0147	-0.1325	0.1063	-0.0548	-0.0719	0.0429	0.059	-0.1018	-0.0967	-0.0758	0.2217	-0.0823
GLUCOSE	AceF-S578E	0.2116	0.3289	0.1434	0.2069	0.0075	-0.1187	-0.0182	0.1305	0.0037	-0.0996	0.0815	-0.0105	0.023	-0.1409	0.0995	-0.113	0.0467	-0.0673	0.1895	0.3271	0.1212	0.1862	0.1812	0.3882	0.2648	0.7376	0.3345	0.1129	0.1058	1	0.3226	0.4342	0.1361	0.5196	0.2408	-0.0218	0.0145	-0.0508	-0.0997	0.1003	-0.032	0.0668	0.0136	-0.0093	-0.0612	-0.0613	-0.1721	-0.0679
PYRUVATE	AceF-S578E	0.3043	0.2759	0.4631	0.177	-0.1456	-0.2325	0.0577	0.0059	-0.2211	-0.1369	0.1509	-0.1168	0.0064	-0.22	0.2164	-0.2862	0.1197	0.0341	0.1706	-0.1028	0.1678	-0.3814	0.5407	-0.2473	0.6146	0.398	0.8452	-0.4147	0.4489	0.3226	1	-0.1253	0.3417	-0.0631	0.6749	0.0137	0.0313	-0.1476	0.1585	-0.0404	-0.0825	0.0221	0.0236	-0.0544	-0.1273	-0.0318	0.0638	-0.0756
GLUCOSE	AceF-S60A	-0.044	0.0267	-0.1756	0.0572	-0.0278	0.2347	-0.1243	0.191	0.0061	0.1243	0.1869	0.1659	0.0685	0.1348	0.0104	0.2176	-0.1097	-0.0731	0.033	0.5542	0.0861	0.582	0.0727	0.6717	-0.019	0.3177	-0.061	0.5258	-0.0642	0.4342	-0.1253	1	-0.0097	0.747	-0.0791	-0.0571	0.0281	0.1836	-0.16	0.1718	0.0227	0.0093	-0.0738	-0.0206	0.0395	0.0028	-0.1811	-0.0244
PYRUVATE	AceF-S60A	0.097	-0.085	0.163	-0.0163	0.012	-0.2346	-0.0163	-0.1348	0.0827	-0.2318	0.0326	-0.1996	-0.0422	-0.151	0.0225	-0.2269	-0.1928	-0.2167	0.0327	-0.0014	0.6484	-0.1492	0.5445	-0.2183	0.6696	0.0842	0.2766	-0.1781	0.6997	0.1361	0.3417	-0.0097	1	-0.0249	0.6077	-0.0824	-0.1082	-0.1184	0.0938	0.0542	0.0539	0.0977	0.0862	-0.1313	-0.0006	-0.0583	0.194	-0.0452
GLUCOSE	AceF-S60E	-0.1522	0.0212	-0.0575	0.0179	0.0164	0.0217	-0.1089	-0.0076	-0.0422	-0.0617	0.0914	0.0278	-0.0255	-0.0744	-0.0008	0.009	-0.1655	-0.1786	0.0075	0.5102	0.141	0.4708	0.029	0.5727	0.0525	0.3466	0.0143	0.3789	-0.0147	0.5196	-0.0631	0.747	-0.0249	1	0.025	-0.0088	0.047	0.0836	-0.1207	0.2032	0.0376	0.0095	-0.0206	0.0186	-0.0825	-0.0865	-0.0726	-0.0674
PYRUVATE	AceF-S60E	0.218	0.2028	0.6185	0.1731	-0.2726	-0.3634	0.0125	-0.189	-0.1571	-0.2888	0.1284	-0.2671	-0.0062	-0.3749	0.1808	-0.4181	0.028	-0.2064	0.1938	-0.0752	0.4672	-0.3165	0.6576	-0.2793	0.8452	0.2599	0.7642	-0.3811	0.55	0.2408	0.6749	-0.0791	0.6077	0.025	1	-0.0004	-0.1038	-0.148	0.1816	0.0201	-0.0418	0.0042	0.0308	-0.0961	-0.1755	-0.1168	0.1162	-0.1452
GLUCOSE	acnB knockout	-0.0651	0.0227	-0.0256	0.0126	0.1548	0.1313	0.2111	0.0479	0.026	0.0429	-0.0999	0.1294	0.0673	0.1587	-0.035	0.1541	-0.0052	0.205	0.0012	0.034	0.0426	-0.011	-0.1242	0.0612	-0.0529	-0.0989	0.0589	0.1314	-0.0341	-0.0218	0.0137	-0.0571	-0.0824	-0.0088	-0.0004	1	0.3702	0.1581	0.3566	-0.0598	0.0797	0.067	0.0865	0.088	0.0292	0.0477	0.133	0.0121
GLUCOSE	AcnB-S622A	-0.1254	-0.0208	-0.1002	-0.1216	0.3028	0.2003	-0.0266	0.1415	-0.0943	0.0518	-0.1524	0.1969	0.1007	0.1421	-0.1001	0.1935	-0.0714	0.1955	-0.1244	0.1594	-0.0196	0.1049	-0.1634	0.1835	-0.0597	-0.0144	-0.0254	0.2007	-0.0147	0.0145	0.0313	0.0281	-0.1082	0.047	-0.1038	0.3702	1	0.111	0.0196	-0.0809	0.1056	-0.0453	-0.0057	0.2592	0.1317	0.0868	0.0483	0.1308
ACETATE	AcnB-S622A	-0.065	0.0169	0.0038	0.0223	-0.1665	0.2369	0.2921	0.2595	0.2139	0.2027	0.2947	0.2029	0.0733	0.2004	0.1159	0.2516	0.1155	0.0946	-0.0424	0.0959	-0.0662	0.156	-0.0184	0.1949	-0.0487	0.0653	-0.1149	0.1695	-0.1325	-0.0508	-0.1476	0.1836	-0.1184	0.0836	-0.148	0.1581	0.111	1	0.0963	0.088	-0.0716	-0.0165	-0.1667	-0.1038	0.0556	-0.0538	-0.1256	-0.0328
GLUCOSE	AcnB-T242A/S244A/S245A	-0.08	0.0714	0.1831	0.1048	-0.1652	-0.082	0.0707	-0.0316	-0.0422	-0.0759	0.0276	-0.1262	0.0146	-0.129	0.0191	-0.1695	-0.0044	-0.083	0.0148	-0.1031	0.1275	-0.2548	0.1671	-0.26	0.1777	0.0059	0.2139	-0.2703	0.1063	-0.0997	0.1585	-0.16	0.0938	-0.1207	0.1816	0.3566	0.0196	0.0963	1	0.1344	0.0034	-0.1533	-0.1283	-0.2226	-0.0536	-0.1889	0.0559	-0.2823
GLUCOSE	Adk-S30A	-0.2456	0.0438	0.0199	-0.1275	-0.0435	0.0333	-0.0225	0.1249	0.1249	-0.0797	0.0221	0.0997	-0.0179	-0.0852	0.003	-0.0228	-0.0894	-0.1304	-0.1745	0.1398	0.0445	0.0148	0.0303	0.0769	0.001	0.0954	-0.0462	-0.0636	-0.0548	0.1003	-0.0404	0.1718	0.0542	0.2032	0.0201	-0.0598	-0.0809	0.088	0.1344	1	0.1707	-0.0139	0.0881	-0.0984	0.083	0.0437	0.0507	0.0155
ACETATE	Adk-S30A	-0.1435	-0.1667	-0.0688	-0.1313	0.17	-0.0358	-0.157	-0.0996	0.0143	-0.1714	-0.3357	-0.0364	-0.0028	-0.0701	-0.1416	-0.0101	-0.1264	-0.1523	-0.0611	0.0917	0.0131	0.025	-0.1876	0.0432	-0.0551	-0.1239	-0.104	0.0695	-0.0719	-0.032	-0.0825	0.0227	0.0539	0.0376	-0.0418	0.0797	0.1056	-0.0716	0.0034	0.1707	1	0.0747	0.182	0.2409	0.1195	0.0929	0.0071	0.1171
GLUCOSE	ahpC knockout	0.1945	-0.1486	-0.0028	-0.2832	0.1044	0.004	0.003	-0.0849	0.0414	-0.0032	-0.0138	-0.0266	-0.1173	0.0289	-0.0595	0.0246	-0.1272	-0.0217	-0.1189	0.0505	0.042	0.1666	0.0227	0.0453	-0.046	0.039	-0.0486	0.1068	0.0429	0.0668	0.0221	0.0093	0.0977	0.0095	0.0042	0.067	-0.0453	-0.0165	-0.1533	-0.0139	0.0747	1	0.3869	0.141	0.0119	0.3353	0.1737	0.3655
ACETATE	ahpC knockout	0.0561	-0.1129	-0.1188	-0.1795	0.2313	-0.0864	-0.0982	-0.2232	-0.0685	-0.1413	-0.1747	-0.1064	0.0493	-0.034	-0.1579	-0.035	0.0026	-0.0672	-0.0593	0.0316	0.025	0.0218	-0.0818	-0.0069	0.0184	-0.1851	-0.0449	0.0581	0.059	0.0136	0.0236	-0.0738	0.0862	-0.0206	0.0308	0.0865	-0.0057	-0.1667	-0.1283	0.0881	0.182	0.3869	1	0.1258	0.0029	0.2402	0.3666	0.1677
GLUCOSE	AhpC-S146A	-0.2611	-0.2605	-0.1382	-0.4056	0.3716	-0.0012	-0.1642	-0.1527	0.0319	-0.1023	-0.3352	-0.0225	-0.0252	-0.034	-0.2344	0.037	-0.191	-0.0373	-0.2148	0.3105	-0.0424	0.1707	-0.3043	0.1289	-0.1858	-0.1461	-0.1373	0.2243	-0.1018	-0.0093	-0.0544	-0.0206	-0.1313	0.0186	-0.0961	0.088	0.2592	-0.1038	-0.2226	-0.0984	0.2409	0.141	0.1258	1	0.2403	0.3882	0.0474	0.4193
ACETATE	AhpC-S146A	-0.0479	-0.0023	-0.109	-0.1911	0.0941	0.2181	0.1198	0.1691	0.1986	0.1074	0.0539	0.2102	-0.0085	0.0867	-0.0661	0.2192	-0.1086	0.0859	-0.1614	0.108	-0.0718	0.0725	-0.0728	0.1066	-0.1781	0.0285	-0.1796	0.0946	-0.0967	-0.0612	-0.1273	0.0395	-0.0006	-0.0825	-0.1755	0.0292	0.1317	0.0556	-0.0536	0.083	0.1195	0.0119	0.0029	0.2403	1	0.0663	-0.0193	0.1107
GLUCOSE	AhpC-S84A	-0.0755	-0.1836	-0.0971	-0.3217	0.2693	0.0453	-0.1489	-0.0566	-0.0567	-0.0143	-0.1657	0.0049	-0.0258	0.018	-0.1333	0.0783	-0.0729	0.073	-0.1325	0.1468	-0.1378	0.2019	-0.1324	0.0969	-0.1901	-0.0742	-0.1273	0.1775	-0.0758	-0.0613	-0.0318	0.0028	-0.0583	-0.0865	-0.1168	0.0477	0.0868	-0.0538	-0.1889	0.0437	0.0929	0.3353	0.2402	0.3882	0.0663	1	0.2595	0.5313
ACETATE	AhpC-S84A	-0.0723	-0.099	-0.038	-0.0992	0.1571	-0.1637	-0.0261	-0.267	-0.0305	-0.2525	-0.2848	-0.2213	0.0151	-0.1765	-0.1638	-0.1979	-0.165	-0.1711	-0.194	0.1233	0.1573	-0.1667	-0.0432	-0.1612	0.0897	-0.1834	0.0238	-0.0595	0.2217	-0.1721	0.0638	-0.1811	0.194	-0.0726	0.1162	0.133	0.0483	-0.1256	0.0559	0.0507	0.0071	0.1737	0.3666	0.0474	-0.0193	0.2595	1	0.1982
GLUCOSE	AhpC-S84E	-0.0638	-0.2359	-0.0951	-0.3836	0.3418	0.1083	-0.1053	-0.0604	0.0351	-0.0388	-0.276	0.0586	-0.0559	0.0679	-0.1924	0.1183	-0.141	0.026	-0.2068	0.1399	-0.0626	0.1251	-0.2572	0.091	-0.2209	-0.1668	-0.2298	0.1868	-0.0823	-0.0679	-0.0756	-0.0244	-0.0452	-0.0674	-0.1452	0.0121	0.1308	-0.0328	-0.2823	0.0155	0.1171	0.3655	0.1677	0.4193	0.1107	0.5313	0.1982	1
ACETATE	AhpC-S84E	-0.0305	-0.1107	-0.1069	-0.1706	0.2438	0.031	0.0428	-0.1051	0.0738	-0.0655	-0.1338	-0.0137	-0.019	0.0661	-0.1857	0.0372	-0.1484	0.0132	-0.1571	0.1384	0.1528	0.0197	-0.0917	0.0506	-0.0141	-0.1373	-0.0921	0.1147	0.0923	-0.0436	0.0074	-0.0524	0.2008	0.006	0.0229	0.181	0.0428	0.0161	-0.0406	0.0672	-0.0023	0.3252	0.4676	0.1007	0.064	0.2612	0.4781	0.2377
GLUCOSE	FbaA-Y248F	0.0232	0.1326	-0.292	-0.0725	0.1622	0.5262	0.0068	0.5406	0.05	0.306	0.018	0.6048	0.116	0.389	0.0792	0.5492	-0.0086	0.3174	-0.0084	0.2111	-0.0616	0.2736	0.0012	0.4158	-0.0939	0.1976	-0.159	0.293	-0.0766	0.2643	-0.0759	0.4159	-0.0762	0.2827	-0.1618	-0.0005	0.1548	0.0986	-0.2344	0.1799	0.0645	0.0055	0.0295	0.0573	0.173	-0.0426	-0.1438	0.0415
GLYCEROL	FbaA-Y248F	-0.2351	-0.3325	-0.2674	-0.2677	0.4597	-0.1531	-0.1481	-0.1732	0.1222	-0.2107	-0.3175	-0.1387	-0.0848	-0.0604	-0.2352	-0.0423	-0.2037	-0.1933	-0.1205	0.2481	0.1874	0.1695	-0.1708	0.1562	-0.0421	-0.0297	-0.1717	0.2028	0.031	0.1988	-0.0771	0.1242	0.1241	0.2371	-0.0451	0.0933	0.2423	-0.1651	-0.2904	0.0185	0.2307	0.1647	0.1483	0.5097	0.0233	0.2673	0.1228	0.3497
GLUCOSE	fbaB knockout	0.6083	0.2549	0.0519	0.0772	0.0074	0.1078	-0.0209	0.1534	-0.1869	0.1015	0.1086	0.1555	0.0086	0.0666	0.2299	0.1025	0.0641	0.2288	0.1198	-0.0897	0.0895	-0.0804	0.2108	0.01	0.1614	0.3069	0.2336	-0.0624	0.2364	0.313	0.3349	0.0146	0.2057	-0.0098	0.2009	0.0313	0.0739	-0.1027	-0.1467	-0.2106	-0.0211	0.2414	0.1701	0.0055	0.0768	0.0783	-0.019	0.1282
GLYCEROL	fbaB knockout	0.2823	0.0412	0.1904	0.1097	-0.2825	-0.0514	-0.0374	0.0409	-0.0438	-0.0294	0.2015	-0.0692	-0.0284	-0.0345	0.1965	-0.0101	0.0577	-0.139	0.1318	-0.1815	0.1196	-0.02	0.3038	-0.0874	0.1524	0.0171	0.0889	-0.0939	0.052	-0.0162	0.0573	0.0969	0.1914	-0.088	0.1471	-0.1499	-0.2232	0.1646	0.0565	0.0669	-0.0668	0.0422	-0.0708	-0.2737	0.0002	0.0262	-0.1962	-0.0253
GLUCOSE	FbaB-S345A	-0.2365	-0.2424	-0.3499	-0.2592	0.4107	0.3835	-0.1121	0.2422	0.0718	0.1774	-0.2493	0.3673	0.0252	0.3753	-0.0984	0.5189	-0.1563	0.1943	-0.0998	0.2581	-0.0014	0.5066	-0.258	0.5435	-0.2195	-0.1333	-0.3453	0.5772	-0.1393	0.1128	-0.2417	0.3088	-0.0702	0.296	-0.2491	0.0769	0.2741	0.0231	-0.3404	0.0303	0.1733	0.1417	0.1497	0.3325	0.153	0.2063	-0.0462	0.277
GLYCEROL	FbaB-S345A	-0.2164	-0.2096	-0.247	-0.1936	0.4879	-0.0071	-0.1067	0.0081	0.0553	-0.0833	-0.3157	0.0513	0.0175	0.1105	-0.1952	0.146	-0.055	0.0447	-0.0431	0.2017	0.0789	0.174	-0.2395	0.2757	-0.1072	-0.0275	-0.1808	0.3065	-0.0495	0.1617	-0.1001	0.1229	0.0073	0.1544	-0.1159	0.2003	0.3991	-0.1533	-0.2567	-0.067	0.2121	-0.0362	-0.0169	0.4448	0.1561	0.1571	0.0242	0.2074
GLUCOSE	FbaB-S345E	-0.0814	-0.0651	-0.4182	-0.1603	0.3013	0.6122	0.0177	0.5544	0.0918	0.4155	-0.0933	0.6111	0.0956	0.5703	-0.0289	0.6956	-0.0508	0.4241	-0.1005	0.1505	-0.2438	0.3868	-0.2464	0.4618	-0.2561	-0.02	-0.3492	0.447	-0.1859	0.0619	-0.219	0.2771	-0.1935	0.1269	-0.3592	0.038	0.2455	0.1647	-0.3025	-0.0216	0.0956	0.0553	0.1088	0.1528	0.2166	0.0638	-0.1028	0.1495
GLYCEROL	FbaB-S345E	-0.0742	-0.176	0.0202	-0.1429	0.251	-0.3047	-0.1189	-0.2843	-0.0321	-0.3004	-0.2114	-0.1943	-0.0577	-0.2209	-0.1148	-0.1935	-0.0871	-0.2166	0.0125	0.141	0.2417	0.0311	-0.0754	0.0698	0.1326	0.0489	0.0615	0.0323	0.156	0.2157	0.1143	0.0514	0.1443	0.1975	0.1429	0.0742	0.1672	-0.2212	-0.2764	-0.0258	0.2523	0.1295	0.265	0.4405	-0.1164	0.1657	0.1396	0.2431
GLUCOSE	FbaB-Y254F	0.2704	0.4558	0.0472	0.1177	-0.0439	0.2489	0.074	0.4121	-0.0608	0.2267	0.0852	0.4495	0.0243	0.149	0.1332	0.2108	0.0747	0.3836	0.0037	0.0234	-0.0398	-0.1846	0.0787	0.0076	0.0582	0.3863	0.1799	-0.1626	0.0505	0.2811	0.226	0.0347	-0.0242	0.0862	0.1105	0.0559	0.1973	0.0534	-0.1378	0.1624	0.0086	-0.0085	0.0125	0.118	0.2043	-0.0135	-0.0105	0.0334
GLYCEROL	FbaB-Y254F	0.0439	0.0202	0.0113	0.0674	0.15	-0.1706	-0.0222	-0.0592	-0.0996	-0.0783	-0.0761	-0.0229	-0.0224	0.021	-0.0127	0.0054	0.1302	0.0843	0.0102	-0.0638	0.0552	-0.0622	-0.0729	0.0839	0.0508	0.0529	0.0127	0.0623	0.0631	0.1408	0.0752	-0.0184	0.0263	0.0265	0.0074	0.1448	0.1224	-0.0724	-0.2025	-0.0988	0.1211	0.0536	0.0384	0.1416	-0.0569	0.0039	0.0168	0.0471
GLUCOSE	gnd knockout	0.4749	0.3137	0.3346	0.3205	-0.4296	-0.091	0.0525	0.0279	-0.1474	0.0103	0.2798	-0.082	-0.0181	-0.1232	0.2447	-0.2105	0.1951	-0.021	0.1901	-0.3721	0.092	-0.3543	0.3866	-0.456	0.3089	0.0641	0.3502	-0.4626	0.1709	-0.0762	0.2712	-0.1298	0.2005	-0.2145	0.2915	-0.1279	-0.245	-0.0516	0.2712	-0.1549	-0.1572	-0.0804	-0.0259	-0.4427	-0.2058	-0.2564	-0.0223	-0.2735
FRUCTOSE	gnd knockout	0.439	0.3955	0.2772	0.3142	-0.3319	-0.0449	-0.0516	0.0633	-0.3188	0.0451	0.1892	0.0214	-0.0088	-0.0931	0.2369	-0.1669	0.1161	0.1029	0.1252	-0.1447	0.1111	-0.2833	0.3773	-0.2089	0.3178	0.2615	0.4179	-0.3489	0.2888	0.1399	0.4143	-0.0063	0.2247	0.0106	0.3308	-0.0177	-0.0923	-0.1659	0.1583	-0.0842	-0.143	-0.029	-0.0018	-0.2683	-0.1826	-0.2134	0.0652	-0.1599
GLUCOSE	Gnd-S304A	0.1532	0.1848	0.1678	0.1085	-0.0161	-0.051	0.0683	-0.0753	-0.0596	-0.0199	0.0178	-0.0787	0.0286	-0.1094	0.0832	-0.1801	0.0656	-0.0154	0.0199	0.0244	0.1399	-0.2795	0.2035	-0.2444	0.2083	0.0246	0.2314	-0.2745	0.2373	0.0464	0.2121	-0.2145	0.1904	-0.1339	0.2613	-0.0422	-0.2107	-0.1783	0.1761	0.1204	-0.1408	0.0496	0.1799	-0.1117	-0.0872	0.0809	0.3412	0.0195
FRUCTOSE	Gnd-S304A	-0.0662	-0.0203	-0.2315	-0.0553	0.1444	0.2786	-0.1337	0.25	-0.0165	0.1662	-0.0386	0.2823	0.0408	0.1821	0.031	0.2859	-0.0744	0.0683	-0.0257	0.2675	-0.0033	0.2646	0.0076	0.3803	-0.0513	0.0509	-0.1587	0.3082	0.088	0.1715	-0.0992	0.3084	0.0627	0.24	-0.0977	-0.1373	0.0131	0.0223	-0.2736	0.1802	0.0483	0.0621	0.0913	0.1249	0.1957	0.1343	0.0403	0.2156
GLUCOSE	Gnd-S304E	-0.2182	-0.43	-0.053	-0.1176	0.254	-0.3142	-0.1618	-0.4935	-0.0053	-0.3014	-0.2547	-0.4974	0.0191	-0.1241	-0.231	-0.2145	-0.1466	-0.2796	-0.0516	0.0653	0.1472	0.106	-0.1076	-0.0432	0.0247	-0.4211	-0.0999	0.1769	0.095	-0.2015	-0.0807	-0.1753	0.1857	-0.1557	0.0241	0.0831	0.0081	-0.2676	0.0008	-0.274	0.1215	0.0826	0.2428	0.114	-0.2491	0.1742	0.2594	0.0907
FRUCTOSE	Gnd-S304E	-0.1971	-0.3633	-0.3017	-0.3577	0.5324	0.1799	-0.1672	-0.0661	0.0205	0.0039	-0.2992	0.075	0.0357	0.2071	-0.1585	0.2445	-0.1657	0.0617	-0.1732	0.3194	0.0578	0.3142	-0.3001	0.3593	-0.2277	-0.1805	-0.2592	0.4569	-0.01	0.0459	-0.1359	0.0879	-0.0174	0.102	-0.1856	0.1358	0.2908	-0.1228	-0.2096	-0.0133	0.2029	0.2942	0.2854	0.5265	0.064	0.401	0.2555	0.4651
GLUCOSE	Gnd-S35A	-0.0853	-0.1791	-0.0373	0.0218	0.0172	-0.2744	-0.1025	-0.3774	0.0389	-0.2255	-0.0564	-0.4189	0.0884	-0.2007	-0.0847	-0.2622	-0.0294	-0.2737	0.046	0.374	0.2813	0.014	0.0853	0.0096	0.128	-0.1399	0.0992	0.1207	0.2818	0.0246	0.1389	0.0401	0.2005	-0.0038	0.1189	0.0073	-0.011	-0.0984	0.0499	-0.1613	0.0237	0.0005	0.0937	0.1763	-0.1135	0.0592	0.247	0.1103
FRUCTOSE	Gnd-S35A	0.0322	-0.0886	-0.1496	-0.1251	0.2214	0.1292	-0.1138	0.043	-0.082	0.0731	-0.0292	0.1007	0.0807	0.13	0.0694	0.1007	-0.0404	0.0892	-0.0082	0.4106	0.2079	0.2199	0.0412	0.3377	0.0463	0.1722	0.0454	0.277	0.2404	0.324	0.1729	0.2424	0.1794	0.2633	0.0613	-0.0276	0.1872	-0.0928	-0.2425	-0.0319	0.0802	0.2091	0.2073	0.3525	0.0775	0.2046	0.1496	0.3105
GLUCOSE	Gnd-S35E	-0.2675	-0.438	-0.1238	-0.2324	0.2751	-0.206	-0.1426	-0.3549	0.0567	-0.2317	-0.224	-0.3354	0.0435	-0.0919	-0.2316	-0.1216	-0.0819	-0.2557	-0.0701	0.112	0.0764	0.1224	-0.1277	0.0082	-0.0544	-0.3979	-0.2044	0.1879	0.0542	-0.2343	-0.1658	-0.1807	0.1364	-0.2062	-0.0931	-0.0078	-0.0548	-0.198	0.0811	-0.0878	0.1598	0.0868	0.214	0.104	-0.1139	0.1646	0.248	0.0695
FRUCTOSE	Gnd-S35E	-0.3201	-0.436	-0.297	-0.3851	0.5058	0.0845	-0.1685	-0.1235	0.0443	-0.0886	-0.2846	0.0031	0.0405	0.1005	-0.1803	0.1467	-0.1469	-0.0577	-0.1577	0.3376	0.049	0.3082	-0.2634	0.3405	-0.1603	-0.2256	-0.2295	0.4318	0.0384	0.0001	-0.1319	0.0239	0.0211	0.0456	-0.1494	0.1234	0.1937	-0.1477	-0.1288	0.0283	0.235	0.2393	0.2681	0.4634	-0.0026	0.3448	0.2614	0.3889
GLUCOSE	Gnd-S86A	0.2344	0.2839	0.1381	0.217	-0.1985	-0.0605	0.07	-0.0229	-0.0324	0.0867	0.1073	-0.1035	0.1434	-0.0833	0.065	-0.2229	0.1611	0.0591	0.1493	0.2075	0.0283	-0.2148	0.0295	-0.0948	0.0369	0.168	0.2461	-0.1811	0.057	0.1529	0.2469	-0.0093	-0.0177	-0.0412	0.1505	-0.026	-0.0235	-0.1254	0.133	-0.0059	-0.1793	-0.0249	-0.0868	-0.0925	-0.001	-0.0542	0.1662	-0.0769
FRUCTOSE	Gnd-S86A	-0.0582	-0.0928	-0.1438	-0.1734	0.2726	0.1301	-0.0943	0.0932	-0.0736	0.1017	-0.0813	0.1749	0.0485	0.2015	0.0304	0.1637	0.0204	0.1682	-0.0287	0.379	0.0985	0.2275	-0.0502	0.3539	-0.0048	0.114	0.0049	0.2977	0.1295	0.2918	0.1558	0.1901	0.0968	0.2275	0.007	-0.0168	0.2025	-0.0368	-0.3018	0.0115	0.0582	0.2296	0.2311	0.4529	0.1215	0.2789	0.122	0.3346
GLUCOSE	Gnd-S86E	-0.0289	-0.1638	-0.0927	-0.2062	0.2783	-0.0199	-0.066	-0.1818	-0.0667	-0.0619	-0.1291	-0.1307	0.0177	0.0046	-0.0711	-0.0648	-0.1099	-0.0306	-0.0821	0.1202	0.107	0.1594	-0.0883	0.1082	-0.0098	-0.0356	-0.0738	0.1568	0.1314	0.101	0.0426	-0.068	0.0815	0.0103	-0.0251	-0.0037	0.032	-0.2109	-0.0225	-0.1098	0.0567	0.3047	0.3687	0.116	-0.0176	0.2803	0.2286	0.2791
FRUCTOSE	Gnd-S86E	0.152	0.0502	0.0242	-0.0614	0.1581	0.1312	-0.0518	0.0785	-0.1677	0.1458	-0.0599	0.177	0.031	0.1689	0.0849	0.128	-0.0144	0.2623	0.0154	0.1648	0.1043	0.0826	-0.0038	0.2523	0.0714	0.1785	0.1088	0.1475	0.1776	0.2869	0.2417	0.0555	0.1173	0.1134	0.1307	-0.0011	0.2143	-0.0801	-0.3004	-0.0744	0.0771	0.2432	0.1711	0.3445	0.0766	0.2287	0.0882	0.3076
GLUCOSE	gpmA knockout	0.3704	0.0147	0.0692	-0.1139	0.0324	0.0189	0.1453	-0.0342	-0.0679	0.0377	0.0596	-0.0042	0.0291	0.001	0.0047	-0.0227	0.1127	0.1129	-0.0617	-0.1393	-0.0251	-0.1255	-0.0785	-0.1488	-0.0863	-0.0067	0.0317	-0.0985	0.0039	-0.0238	0.1067	-0.2482	-0.044	-0.2178	-0.0036	0.0572	0.0464	-0.0449	0.0059	-0.2368	-0.0869	0.3519	0.1547	0.0588	0.0285	0.1934	0.0935	0.2575
ACETATE	gpmA knockout	0.0305	-0.2193	-0.2295	-0.1789	0.5894	0.0112	-0.002	-0.0757	0.096	-0.1139	-0.1548	-0.0723	0.0185	0.0888	-0.1565	0.0689	-0.0847	-0.0049	-0.0454	0.0403	0.0811	0.0427	-0.0852	0.0614	-0.0197	-0.1265	-0.1238	0.1737	0.1569	0.0144	-0.0114	-0.1242	0.1085	-0.0664	-0.0712	0.1402	0.0832	-0.1515	-0.1007	-0.2372	0.0664	0.2627	0.3029	0.1223	-0.1188	0.2007	0.1875	0.1777
GLUCOSE	GpmA-S144A	-0.0169	0.0737	-0.1418	-0.1508	0.1523	0.4314	0.1139	0.3252	0.0586	0.3169	0.0207	0.4022	0.1575	0.286	-0.021	0.3477	0.0535	0.3072	-0.1116	0.2864	-0.1634	0.2043	-0.1549	0.3428	-0.1979	0.1692	-0.137	0.2365	-0.1628	0.1499	-0.0967	0.1689	-0.2135	0.1014	-0.166	0.0379	0.168	0.1485	-0.0429	0.1069	-0.0663	0.0306	-0.0521	0.1872	0.1947	0.1726	-0.035	0.1928
ACETATE	GpmA-S144A	-0.1205	-0.2015	-0.5699	-0.1738	0.5474	0.2693	-0.128	0.1636	0.09	0.1785	-0.2499	0.2365	0.0732	0.3587	-0.1259	0.3485	-0.0081	0.2495	-0.0475	0.2135	-0.0937	0.1688	-0.1815	0.2516	-0.1612	-0.0842	-0.2332	0.3362	0.0842	0.0694	-0.086	0.0012	0.0055	-0.0225	-0.2795	0.1693	0.2406	-0.1277	-0.1981	-0.1461	0.1228	-0.0479	0.1535	0.2456	-0.0142	0.0748	0.0865	0.1314
GLUCOSE	GpmA-S144E	0.1427	-0.0316	0.0064	-0.0762	0.1653	0.0156	-0.0002	-0.0485	-0.0221	0.0151	-0.0654	-0.0597	0.1105	0.0405	-0.0531	0.0119	0.0842	0.0468	0.0065	0.0745	0.0711	-0.0035	-0.0145	0.0175	-0.0148	-0.0696	0.02	0.066	0.0628	0.0747	0.0464	-0.0767	0.0606	-0.0721	0.0464	0.0852	0.0435	-0.132	0.0464	-0.1722	-0.1524	0.1198	0.1258	0.0869	-0.1254	0.171	0.1674	0.1027
ACETATE	GpmA-S144E	0.21	0.223	0.5816	0.1375	0.007	-0.2256	-0.0301	-0.1385	-0.2092	-0.167	-0.0185	-0.1692	0.0167	-0.1813	0.0913	-0.2606	0.0906	-0.0105	0.1203	-0.1262	0.2248	-0.345	0.2443	-0.1739	0.4182	0.1202	0.4483	-0.2595	0.2753	0.1607	0.4414	-0.209	0.2314	-0.1297	0.4956	0.0021	-0.0265	-0.1985	-0.0081	-0.1394	-0.0496	0.0409	0.1797	0.0272	-0.1416	0.0759	0.1913	-0.0416
GLUCOSE	GpmA-S14A	-0.2538	-0.4097	-0.016	-0.3612	0.2595	-0.1175	-0.1282	-0.2704	0.041	-0.2394	-0.2411	-0.2296	0.0551	-0.1106	-0.2385	-0.0881	-0.1214	-0.2082	-0.1176	0.1658	0.1304	0.0912	-0.202	0.0452	-0.0579	-0.3328	-0.0937	0.1564	-0.0086	-0.1475	-0.0747	-0.0625	0.085	-0.0143	0.0108	0.1096	0.1519	-0.1922	0.0165	-0.0813	0.0238	0.0584	0.1071	0.3566	-0.0927	0.2488	0.2788	0.2358
ACETATE	GpmA-S14A	-0.1058	-0.2256	-0.2714	-0.2316	0.464	0.1444	-0.0874	-0.0022	0.1192	0.0748	-0.1942	0.0384	0.0066	0.1992	-0.2263	0.1218	-0.1055	0.1236	-0.1704	0.0639	-0.0598	-0.0116	-0.2411	-0.0151	-0.2416	-0.2684	-0.2981	0.1181	-0.0181	-0.2388	-0.1477	-0.2056	-0.079	-0.2119	-0.2587	0.0861	0.1405	-0.1628	-0.0101	-0.1271	-0.0209	0.1045	0.1383	0.2414	-0.009	0.2301	0.1989	0.2015
GLUCOSE	GpmA-S14E	-0.1195	-0.2253	0.0706	-0.2848	0.1887	-0.0511	-0.079	-0.1845	0.0505	-0.1752	-0.1852	-0.0965	0.0366	-0.0909	-0.2145	-0.0559	-0.1095	-0.1061	-0.1198	0.0815	0.0898	0.0097	-0.1201	-0.011	-0.0274	-0.2275	-0.0159	0.059	0.0145	-0.0968	-0.03	-0.065	0.089	0.0023	0.094	0.0723	0.1223	-0.1907	-0.0054	-0.0031	-0.0158	0.0666	0.1123	0.2936	-0.0307	0.2153	0.2703	0.2263
ACETATE	GpmA-S14E	0.0557	0.078	0.5223	0.0509	-0.0619	-0.1693	-0.0532	-0.1414	-0.1535	-0.08	-0.0057	-0.1134	-0.1639	-0.1043	-0.0151	-0.2091	-0.0776	-0.0207	-0.0273	-0.1512	0.2276	-0.2971	0.228	-0.2107	0.3794	0.0022	0.2919	-0.2453	0.2181	-0.0808	0.2542	-0.2172	0.1933	-0.1669	0.3753	-0.0391	0.026	-0.0953	0.0973	-0.0024	-0.1226	-0.0155	0.001	-0.0177	-0.1234	0.0341	0.1625	-0.0455
GLUCOSE	GpmA-S187A	-0.2307	-0.3463	-0.1775	-0.335	0.3718	-0.0033	-0.006	-0.1808	0.0401	-0.0903	-0.257	-0.1215	0.1001	0.0246	-0.2242	0.0639	0.0027	-0.0063	-0.1001	0.0837	-0.0681	0.1857	-0.3212	0.156	-0.2745	-0.3001	-0.2596	0.2946	-0.1529	-0.1339	-0.2194	-0.1576	-0.1541	-0.1083	-0.2372	0.148	0.2114	-0.1835	-0.0384	-0.2492	0.0675	0.0576	0.1205	0.3347	-0.0859	0.2625	0.195	0.1526
ACETATE	GpmA-S187A	-0.0968	-0.2453	-0.3633	-0.2851	0.5667	0.1961	-0.0051	-0.0065	0.0747	0.1054	-0.1638	0.0973	0.0953	0.2657	-0.1373	0.1646	-0.0544	0.2017	-0.1133	0.119	-0.0221	0.0551	-0.2818	0.0992	-0.253	-0.195	-0.2627	0.2202	0.0624	-0.1333	-0.0997	-0.1484	-0.0532	-0.1332	-0.2665	0.167	0.2562	-0.2115	-0.1079	-0.1924	0.0497	0.1038	0.2037	0.3155	0.0204	0.1676	0.2127	0.1818
GLUCOSE	GpmA-T122A/T127A	-0.2573	-0.3656	-0.1152	-0.4093	0.3998	-0.0089	-0.1113	-0.2305	0.0295	-0.1311	-0.2985	-0.0898	0.0782	0.0048	-0.2723	0.0484	-0.0659	-0.0773	-0.1528	0.1696	0.0595	0.1889	-0.312	0.1721	-0.2156	-0.338	-0.2214	0.3065	-0.1113	-0.1346	-0.204	-0.0757	-0.0929	0.0159	-0.1393	0.1409	0.2278	-0.197	-0.0858	-0.1323	0.1045	0.0923	0.1608	0.4759	-0.033	0.3016	0.2488	0.2812
ACETATE	GpmA-T122A/T127A	-0.2111	-0.3911	-0.6466	-0.3387	0.7515	0.1639	-0.0924	-0.0074	0.1646	0.034	-0.2978	0.0583	0.0584	0.2779	-0.2568	0.2659	-0.1205	0.129	-0.1247	0.2039	-0.1159	0.2191	-0.375	0.251	-0.3741	-0.2132	-0.4364	0.3768	-0.0299	-0.041	-0.281	-0.0524	-0.0929	-0.032	-0.448	0.1939	0.253	-0.1834	-0.1802	-0.2179	0.1019	0.0499	0.2144	0.3189	-0.0009	0.1989	0.154	0.1891
GLUCOSE	GpmA-T122E/T127E	0.2856	0.2204	0.2531	0.0353	0.0586	-0.1162	0.1168	-0.1322	-0.0727	-0.1016	0.0167	-0.0929	0.0637	-0.1317	-0.009	-0.213	0.0783	0.0387	-0.0256	0.0065	0.1046	-0.2856	0.0801	-0.1999	0.1578	0.1794	0.2735	-0.2229	0.1341	0.1878	0.2501	-0.1724	0.1168	-0.0596	0.2423	0.0278	0.084	-0.1925	0.082	-0.0579	-0.1835	0.0207	0.0095	0.0571	-0.1337	0.0684	0.1671	0.0622
ACETATE	GpmA-T122E/T127E	0.1788	-0.0043	0.0217	0.0611	0.1432	-0.1044	0.087	-0.1115	-0.0233	-0.0845	-0.1257	-0.0861	-0.0992	0.0357	-0.1203	-0.0287	0.0316	0.1082	0.0163	-0.1592	0.0567	-0.1479	0.0423	-0.1427	0.0881	-0.1026	0.1312	-0.0651	0.1565	0.0122	0.1275	-0.1752	0.1366	-0.1315	0.0721	0.1875	0.0681	-0.1168	0.0117	-0.3247	-0.1634	-0.0441	0.0185	-0.0327	-0.2258	-0.1338	0.0719	-0.1049
GLUCOSE	GpmA-Y133F	-0.1402	-0.23	-0.0914	-0.3599	0.3393	0.1014	-0.0835	-0.0608	0.0349	-0.1033	-0.2507	0.0289	0.1044	0.0248	-0.1975	0.0931	-0.1021	-0.016	-0.1139	0.2173	0.1175	0.0677	-0.1746	0.0945	-0.1056	-0.2177	-0.1069	0.1886	0.026	-0.0518	-0.063	-0.019	0.0567	0.0128	-0.0146	0.0956	0.1844	-0.2263	-0.0554	-0.0432	0.068	0.041	0.2332	0.3409	-0.0044	0.2091	0.3097	0.2299
ACETATE	GpmA-Y133F	-0.1653	-0.3166	-0.4472	-0.3342	0.6656	0.1157	-0.073	-0.0611	0.0963	0.0369	-0.217	0.0214	0.0335	0.1988	-0.2334	0.1331	-0.1323	0.1275	-0.147	0.152	-0.0298	0.0573	-0.296	0.123	-0.2785	-0.2012	-0.2864	0.2181	0.0384	-0.0978	-0.1416	-0.136	-0.1038	-0.0895	-0.3252	0.1176	0.2443	-0.2217	-0.1313	-0.2013	0.0122	0.0433	0.2087	0.354	-0.0335	0.19	0.2167	0.1624
GLUCOSE	GpmA-Y228F/Y229F	-0.1983	-0.2595	-0.0685	-0.3776	0.3157	0.0307	-0.1134	-0.1555	-0.0009	-0.1151	-0.214	-0.0438	0.0812	-0.0261	-0.234	0.0074	-0.1038	-0.0928	-0.1733	0.2234	0.0937	0.1086	-0.181	0.1115	-0.1234	-0.2302	-0.1154	0.1722	-0.0117	-0.0936	-0.1423	-0.0074	-0.0043	0.0604	-0.0271	0.0862	0.1487	-0.179	-0.0437	0.0093	0.0736	0.104	0.2249	0.3269	-0.0164	0.2397	0.3304	0.2415
ACETATE	GpmA-Y228F/Y229F	-0.0835	-0.117	-0.1304	-0.2243	0.3434	0.0815	-0.0695	-0.0044	-0.0083	0.0849	-0.0222	0.0118	0.0029	0.0966	-0.0843	0.0042	-0.0253	0.1016	-0.1123	0.0858	-0.0789	-0.092	-0.1236	-0.055	-0.2035	-0.1344	-0.1604	-0.01	0.0329	-0.1877	-0.0664	-0.2403	-0.1283	-0.1946	-0.1807	-0.0431	0.042	-0.1772	-0.0355	-0.0148	-0.1623	0.1133	0.1371	0.2062	-0.0027	0.2196	0.14	0.1573
GLUCOSE	GpmA-Y92F	0.1557	0.2287	0.2499	-0.0431	-0.0481	-0.0666	0.0632	-0.0074	-0.0673	-0.0687	0.0372	-0.0288	0.0847	-0.2214	0.0114	-0.2199	0.0275	-0.0266	-0.0408	0.1427	0.1642	-0.3148	0.1654	-0.1846	0.2424	0.3001	0.3266	-0.3039	0.2336	0.2087	0.3333	-0.1058	0.2007	-0.0037	0.3555	-0.0451	0.0132	-0.0755	0.1639	0.1638	-0.0811	0.0216	0.024	0.0912	0.1249	0.041	0.1811	0.0981
ACETATE	GpmA-Y92F	-0.2276	-0.3843	-0.5989	-0.3171	0.6496	0.1447	-0.1813	-0.0019	0.1044	0.0089	-0.3557	0.0939	0.0645	0.2417	-0.2135	0.2538	-0.0732	0.0683	-0.0866	0.2842	0.0168	0.227	-0.2979	0.2092	-0.2255	-0.1811	-0.3016	0.3538	0.0152	0.0491	-0.1549	0.0639	0.0155	0.0296	-0.2964	0.1903	0.2204	-0.2535	-0.1706	-0.154	0.1764	0.0108	0.2346	0.3352	-0.036	0.1516	0.186	0.2394
GLUCOSE	gpmM knockout	0.1048	0.1617	0.1699	0.1048	-0.3093	-0.0433	0.0201	0.1474	-0.0243	0.005	0.2969	0.0363	-0.1031	-0.0848	0.17	-0.0969	-0.0174	-0.1113	-0.0783	-0.1065	0.0833	-0.1105	0.3506	-0.1001	0.199	0.2218	0.1099	-0.2522	0.1425	0.0548	0.0807	0.1429	0.1821	0.1297	0.1423	-0.1788	-0.2916	0.1269	0.2476	0.3496	-0.2198	-0.025	-0.0139	-0.4598	-0.1386	-0.1574	-0.0485	-0.2932
ACETATE	gpmM knockout	0.1269	0.0499	0.1875	0.0547	-0.0565	-0.2765	-0.0479	-0.1641	-0.1234	-0.1541	0.1522	-0.2552	-0.0043	-0.1795	0.0972	-0.2656	0.1642	-0.0965	0.1765	-0.0983	0.0798	-0.1168	0.2406	-0.0947	0.2113	0.036	0.2236	-0.1828	0.1378	0.0739	0.2588	-0.0963	0.0818	-0.0107	0.2635	-0.1146	-0.3495	-0.0859	0.0476	0.031	-0.1673	0.1202	0.2006	-0.2665	-0.3081	-0.0831	-0.0743	-0.243
GLUCOSE	GpmM-S64A	-0.1974	-0.119	0.0239	-0.1985	0.188	-0.0106	-0.2376	-0.1019	-0.0847	-0.0329	-0.173	-0.0317	0.0719	-0.0056	-0.1233	-0.0082	-0.067	0.009	-0.0193	0.1316	0.0645	-0.0103	0.0073	0.0143	0.1159	-0.1136	0.1193	0.1061	0.1318	-0.0011	0.1628	-0.0261	0.0531	0.0207	0.1646	0.0764	0.1916	-0.1502	0.0533	-0.1298	0.122	-0.1055	0.1117	0.3265	0.0789	0.0407	0.0328	-0.0059
ACETATE	GpmM-S64A	0.1403	0.1597	0.1604	0.0911	-0.1892	0.0742	0.0708	0.014	-0.1079	0.0571	0.1856	0.0553	0.1202	-0.0321	0.1633	-0.0141	0.1493	0.0453	0.0183	0.151	0.1036	-0.044	0.0238	-0.0352	0.0041	0.0221	0.1008	-0.0883	-0.0045	-0.0427	0.0872	0.0792	-0.092	0.0694	0.1067	-0.082	0.0216	0.1404	0.122	0.0925	0.0117	-0.1137	-0.1363	0.0174	0.0124	-0.0341	-0.068	-0.1648
GLUCOSE	GpmM-S64E	-0.1304	-0.128	-0.0456	-0.1275	0.1472	0.0422	-0.0775	-0.1135	0.005	-0.0433	-0.0505	-0.0351	0.03	0.0525	0.0085	0.0118	-0.1744	-0.07	-0.1691	0.1611	0.0135	0.2122	-0.0362	0.1059	-0.0814	-0.1079	-0.1299	0.2473	0.0497	0.0081	-0.0403	0.0494	0.046	0.0128	-0.0371	-0.06	0.0252	-0.155	-0.0886	0.0312	0.0557	0.1184	0.1627	0.1533	0.0605	0.0819	-0.0168	0.1567
ACETATE	GpmM-S64E	-0.1824	-0.1008	-0.2682	-0.0569	0.1026	0.0637	-0.1786	0.0347	0.1644	-0.0197	-0.0719	0.0119	-0.027	-0.0268	-0.1168	0.0644	-0.236	-0.1579	-0.1973	0.1756	-0.0844	0.2589	-0.1183	0.2361	-0.2036	-0.0659	-0.3089	0.2541	-0.0564	-0.0518	-0.284	0.203	-0.0462	0.0689	-0.2676	-0.0109	-0.0001	-0.0803	-0.0606	0.1471	0.1697	-0.0487	0.0932	0.0981	0.1413	0.0152	0.0453	-0.0236
GLUCOSE	kdsD knockout	0.067	0.1967	-0.0556	0.1201	0.0682	0.1271	-0.03	0.1623	-0.0801	0.1342	0.0854	0.1753	0.2027	0.1517	0.1773	0.1397	0.2459	0.2195	0.193	0.1025	-0.1058	0.08	-0.1192	0.2188	-0.0434	0.1658	0.0962	0.1331	-0.1064	0.2355	0.0791	0.1583	-0.1914	0.1919	-0.0333	-0.0367	0.1596	0.0038	-0.1539	-0.0984	0.0021	-0.1661	-0.0341	0.0911	0.1481	-0.2361	-0.1713	-0.0702
ACETATE	kdsD knockout	-0.029	0.0436	-0.0715	0.0525	-0.013	0.0335	0.1736	0.1368	0.2297	0.0315	0.1184	0.0316	0.1459	0.0639	0.0789	0.0849	0.1139	0.0364	0.1119	0.1686	-0.0757	0.0666	-0.0462	0.1739	0.024	0.1025	0.107	0.1439	-0.0504	0.1975	0.0792	0.0691	-0.117	0.1155	-0.0364	0.153	0.0605	0.1869	-0.0165	-0.1392	-0.2045	-0.0552	-0.085	-0.0232	-0.1451	-0.1182	-0.0711	-0.075
GLUCOSE	KdsD-S2A	0.0999	0.1648	-0.0577	0.2811	-0.1746	0.0827	0.0473	0.1294	0.105	0.0631	0.213	0.1341	0.0805	0.1177	0.127	0.1088	0.1555	0.0534	0.3	-0.0481	-0.0025	0.1273	-0.0319	0.2282	-0.0554	0.0534	-0.0985	0.1478	-0.1544	0.1738	-0.1563	0.2207	-0.0449	0.1889	-0.1277	0.0381	-0.0419	0.1182	0.0136	0.0442	0.0596	-0.1393	-0.0623	-0.2234	-0.0566	-0.1431	-0.1812	-0.0757
ACETATE	KdsD-S2A	-0.1128	0.0203	-0.1917	0.1141	-0.0588	0.0732	0.002	0.1379	0.0857	0.15	0.0667	0.1437	-0.0571	0.1281	-0.0076	0.1408	-0.0012	0.0692	0.0581	0.0493	-0.0812	0.078	-0.1193	0.1161	-0.1175	0.0151	-0.2398	0.0523	-0.1704	-0.0055	-0.2367	0.1815	-0.106	0.0363	-0.24	0.1201	0.1014	0.0816	0.0899	0.0885	0.2545	-0.2094	-0.0439	0.0062	0.1159	-0.0986	-0.0622	-0.1617
GLUCOSE	KdsD-S2E	0.1489	-0.0101	-0.1153	0.1887	0.0622	0.1145	0.1189	0.0024	0.0613	0.0762	-0.0093	-0.0199	0.1373	0.1738	0.0622	0.1083	0.1178	0.107	0.1934	0.0391	-0.0764	0.2536	-0.1555	0.2478	-0.1478	-0.053	-0.0799	0.3157	-0.0804	0.0784	-0.0828	0.0717	-0.1707	0.0302	-0.1708	0.0411	0.1033	0.0038	-0.2597	-0.3579	-0.014	0.0182	-0.0809	0.1003	0.064	-0.0045	-0.0993	0.1463
ACETATE	KdsD-S2E	0.1435	0.0359	-0.0763	0.0819	-0.0915	0.0671	0.055	0.1419	0.0558	0.088	0.0456	0.0509	0.1173	0.0667	0.0785	0.0917	0.1331	0.0335	0.1124	-0.0173	-0.0254	0.1044	0.0506	0.0536	0.0644	0.1444	0.0407	0.0421	-0.0093	0.1102	0.0432	0.1184	0.0814	0.0006	0.0207	0.0834	0.0478	-0.024	0.0375	-0.232	0.1019	-0.0081	-0.1591	-0.0499	0.2145	-0.141	-0.1093	-0.0484
GLUCOSE	manX knockout	0.1679	0.0961	0.2129	0.0438	-0.3068	-0.141	0.0179	-0.095	-0.0125	-0.0082	0.1926	-0.0693	-0.1794	-0.1081	0.0825	-0.1669	-0.0171	-0.1046	-0.0693	-0.1175	0.2305	-0.2535	0.2673	-0.2946	0.2078	0.0586	0.1283	-0.3566	0.1735	-0.0616	0.1017	-0.024	0.2393	0.0029	0.248	-0.1857	-0.2651	-0.0848	0.1175	0.1265	-0.0943	0.0304	0.0027	-0.2097	-0.0467	-0.3262	-0.1342	-0.3338
ACETATE	manX knockout	0.0881	0.042	0.1806	-0.0433	-0.0905	-0.1042	-0.0566	-0.0708	-0.0983	-0.0006	0.1784	-0.0951	-0.0449	-0.0673	0.1644	-0.1035	0.1206	0.0333	0.0945	-0.076	0.0654	-0.1772	0.2831	-0.1147	0.1355	0.0292	0.1896	-0.1518	0.1531	0.0067	0.2079	-0.0899	0.0823	-0.095	0.2263	-0.2177	-0.2453	-0.0488	-0.0683	-0.077	-0.2066	-0.0386	-0.1583	-0.1324	-0.2118	-0.1442	-0.2685	-0.1417
ACETATE	ManX-S72A	0.0396	0.109	0.0113	0.0588	-0.1075	-0.0084	0.1026	0.1068	-0.0167	0.0259	-0.011	0.0346	0.0235	-0.0438	0.0357	0.0342	0.0943	0.0425	0.0042	-0.0469	-0.1194	-0.0133	-0.1787	0.0235	-0.0786	0.1807	0.0329	-0.0192	-0.1583	0.1337	-0.0192	0.0558	-0.176	0.0202	-0.0846	0.0485	0.2114	0.0496	0.0091	-0.0707	0.2007	-0.1441	-0.1605	0.2112	0.1808	-0.0813	-0.25	-0.0083
GLUCOSE	ManX-S72E	-0.1325	-0.1847	-0.2882	-0.0491	0.2923	0.1506	0.0738	0.0066	0.1782	0.023	-0.1357	0.0751	0.2184	0.2096	-0.0604	0.229	0.0605	0.0625	-0.0226	0.2459	-0.0366	0.2413	-0.3179	0.3579	-0.2241	-0.1328	-0.2374	0.4267	-0.0914	0.0662	-0.2047	0.0869	-0.1643	0.0088	-0.2596	0.1759	0.3168	0.0995	-0.1951	-0.1805	0.1636	-0.0857	0.0346	0.2717	0.1952	-0.0355	-0.0933	0.1214
ACETATE	ManX-S72E	-0.0178	0.0365	-0.0259	0.029	0.0004	0.0724	0.2251	0.025	0.0349	-0.0461	0.0127	0.0657	0.0611	0.0484	-0.0227	0.0493	0.0364	0.0783	-0.0405	-0.0132	0.1029	-0.0764	-0.09	0.0093	0.0028	-0.0975	-0.0486	0.0222	0.0789	-0.0483	-0.0698	-0.0954	-0.0146	0.0331	-0.0209	0.0906	0.0319	0.0384	-0.1193	-0.1126	-0.0421	-0.0418	-0.0924	0.0843	0.0361	-0.0573	0.1267	0.0151
GLUCOSE	MetK-S198A	-0.1452	-0.0649	-0.0329	-0.2133	0.2562	0.063	-0.0255	-0.0557	-0.0062	-0.0675	-0.1424	0.0765	-0.0038	-0.0221	-0.1357	0.05	-0.175	0.0173	-0.0995	0.1731	-0.0495	0.1185	-0.3626	0.2146	-0.2604	-0.0755	-0.1506	0.1828	-0.1933	0.07	-0.1089	0.0985	-0.2289	0.184	-0.1989	0.0178	0.2046	-0.111	-0.2181	-0.0029	0.2451	0.1104	0.0452	0.44	0.1007	0.1945	-0.0483	0.3653
ACETATE	MetK-S198A	-0.1419	-0.1341	-0.2299	-0.1644	0.3111	-0.0379	-0.1619	-0.009	0.0203	-0.1705	-0.2001	-0.0408	-0.0029	-0.0688	-0.1781	-0.0235	-0.1649	-0.1355	0.0182	0.1922	-0.0135	0.1758	-0.2981	0.1971	-0.1387	0.0253	-0.1292	0.2095	-0.0906	0.166	-0.0692	0.1136	0.0033	0.0606	-0.139	0.0879	0.2354	-0.1855	-0.1115	-0.0032	0.2574	-0.0391	0.1425	0.3799	0.3596	0.1029	-0.0208	0.1586
GLUCOSE	MetK-S198E	-0.1293	-0.2489	-0.2033	-0.3725	0.3048	0.2122	0.0264	0.0183	0.1882	0.0772	-0.0516	0.2098	-0.0164	0.1563	-0.0811	0.2194	-0.1308	0.0486	-0.2499	0.2259	0.013	0.1855	-0.1847	0.1817	-0.2345	-0.0991	-0.337	0.2098	-0.0666	-0.0346	-0.1864	0.0625	-0.0103	0.0716	-0.2141	-0.0124	0.0639	0.1235	-0.2538	0.271	0.1129	0.3985	0.258	0.216	0.1922	0.2969	0.0962	0.4318
ACETATE	MetK-S198E	-0.144	-0.1986	-0.3283	-0.2675	0.3627	-0.0171	-0.2118	-0.1334	0.12	-0.1499	-0.2145	0.006	-0.0415	-0.0648	-0.2019	0.0248	-0.1788	-0.1422	-0.0217	0.1944	0.0098	0.1555	-0.1827	0.1558	-0.1137	-0.0733	-0.1808	0.1714	0.0408	0.096	-0.0533	0.0343	0.0348	0.0336	-0.151	-0.0093	0.0398	-0.2393	-0.2277	0.1469	0.2783	0.0954	0.3574	0.2178	-0.0329	0.2138	0.0959	0.1554
GLUCOSE	pck knockout	-0.1189	-0.0935	0.0549	-0.1943	0.1919	-0.1216	-0.09	-0.0912	-0.1171	-0.1122	-0.2216	-0.1181	-0.0606	-0.1105	-0.0321	-0.0724	-0.0112	0.0064	0.0157	0.0543	0.065	-0.0548	-0.0506	-0.0749	0.1463	0.0159	0.2077	-0.0089	0.0178	0.0678	0.2874	-0.103	0.0728	-0.0571	0.2076	0.1112	0.2611	-0.1306	0.0129	-0.2397	-0.0417	-0.068	-0.0079	0.3635	0.051	0.2152	0.1633	0.1435
ACETATE	pck knockout	0.0182	-0.1195	-0.1249	-0.1267	0.0353	0.2334	0.0317	0.1693	0.1162	0.2309	0.0933	0.2118	0.0085	0.2738	0.0797	0.2562	-0.0346	0.1187	-0.0854	-0.0666	-0.04	0.1529	0.0137	0.0619	-0.0325	-0.0257	-0.1535	0.0896	-0.0253	-0.0267	-0.1503	0.0188	0.0718	-0.0746	-0.1485	0.0155	0.1617	0.0771	-0.0654	-0.0546	-0.1045	0.0733	0.0648	0.0522	0.2582	0.06	-0.0933	0.1315
GLUCOSE	Pck-S250A/T252A	0.1442	0.1035	0.0336	0.0644	-0.0434	0.0309	0.1217	0.1378	0.023	-0.0401	-0.1209	0.0226	-0.1022	-0.0615	-0.0779	-0.0846	-0.0706	-0.0284	-0.0776	0.0213	0.0169	0.0139	0.0809	-0.1316	0.1123	0.1568	0.0684	-0.0541	0.0371	0.1152	0.1367	0.0635	0.1347	0.0184	0.0993	0.0191	0.0109	-0.0668	-0.0443	0.0905	0.0675	0.1308	0.0257	-0.0326	-0.1035	0.0686	0.2523	0.1204
ACETATE	Pck-S250A/T252A	0.2622	0.0477	0.1504	0.1875	-0.0828	-0.1696	-0.0585	-0.1047	-0.1455	-0.0839	-0.0674	-0.1496	-0.026	-0.0209	0.0628	-0.1492	-0.0335	-0.0322	0.0085	-0.2117	0.1616	-0.1506	0.1526	-0.2406	0.207	-0.029	0.0977	-0.1805	0.23	-0.002	0.1062	-0.094	0.3636	-0.125	0.2046	0.083	-0.035	-0.2123	0.0723	0.0233	0.0436	0.1825	0.3072	-0.2692	-0.0206	-0.0192	0.3221	-0.0728
GLUCOSE	Pck-S250E/T252E	-0.1508	-0.0432	-0.112	-0.1487	0.3625	0.146	0.0421	0.0152	0.0614	0.0138	-0.2745	0.0769	0.1384	0.0841	-0.1055	0.137	-0.0805	0.0752	-0.0994	0.2584	-0.0324	0.2303	-0.2592	0.2744	-0.1687	-0.0005	-0.1784	0.3244	-0.181	0.1294	-0.113	0.1075	-0.1371	0.0689	-0.137	0.0391	0.3015	-0.0226	-0.2361	-0.1145	0.0906	0.0544	-0.1069	0.4298	0.1879	0.3134	0.1155	0.3984
ACETATE	Pck-S250E/T252E	0.02	-0.1485	-0.0843	-0.0696	0.0622	0.1545	-0.044	0.0441	0.0657	0.144	0.0873	0.1214	0.0044	0.235	0.1058	0.1753	-0.1114	0.0354	0.0263	0.0093	0.0851	0.1569	0.0206	0.0747	-0.0151	-0.0474	-0.1557	0.1438	0.042	-0.0125	-0.103	0.0595	0.1873	-0.0147	-0.1057	0.0096	0.1034	0.0139	-0.0474	-0.0439	-0.0612	0.1059	0.1563	-0.0248	0.1906	0.0882	0.0486	0.0986
GLUCOSE	pgi knockout	0.0835	0.3132	0.193	0.2679	-0.227	-0.0839	-0.0476	0.0684	-0.2353	0.0177	0.0852	-0.0571	0.0724	-0.0861	0.057	-0.1369	0.1535	0.0422	0.1529	-0.1541	-0.0209	-0.1064	0.1887	-0.0757	0.1472	0.183	0.2864	-0.1699	-0.026	0.0979	0.1982	0.0387	0.0148	0.073	0.1626	0.1322	-0.0617	-0.0079	0.432	0.0548	-0.0867	-0.1007	-0.0637	-0.3555	-0.2219	-0.198	0.0101	-0.3638
ACETATE	pgi knockout	0.1627	-0.0445	0.2094	-0.0364	0.0337	-0.1624	0.03	-0.1471	-0.1783	-0.1357	0.0612	-0.1988	0.0528	-0.0943	0.0536	-0.1917	0.056	-0.0038	-0.0093	-0.1836	-0.0128	-0.2003	0.0986	-0.2273	0.0381	-0.1536	0.1785	-0.0981	0.1543	-0.1343	0.186	-0.2812	-0.0131	-0.2452	0.163	-0.0444	-0.0742	-0.0567	0.0001	-0.2008	-0.1568	0.0978	-0.0443	0.0047	-0.1358	0.0396	-0.1463	0.0437
GLUCOSE	Pgi-S105A/T107A	-0.2629	-0.1085	-0.0783	-0.245	0.243	0.1422	-0.0776	-0.0383	0.0179	0.0321	-0.1448	0.0872	0.1333	0.0734	-0.0929	0.1178	-0.1215	0.0429	-0.2101	0.3044	-0.0936	0.2217	-0.1949	0.1929	-0.1286	-0.0765	-0.144	0.3093	-0.0449	-0.0282	-0.0483	0.1094	-0.0814	0.0492	-0.0933	0.1082	0.3431	0.1175	-0.0682	0.0517	0.1837	0.1049	0.1117	0.4178	0.1832	0.4173	0.2543	0.3569
ACETATE	Pgi-S105A/T107A	-0.0552	0.0076	-0.2324	0.0585	0.1003	0.1143	0.1727	0.0412	0.2308	-0.0066	-0.0907	0.0531	0.0884	0.1265	-0.1069	0.1555	-0.0993	-0.0146	-0.0664	0.0824	-0.1358	0.152	-0.1845	0.1299	-0.1748	-0.0875	-0.1937	0.258	-0.127	0.0253	-0.171	0.0958	-0.0764	0.096	-0.2256	0.0863	0.0339	-0.0184	-0.2819	0.043	0.068	0.0506	0.2322	0.0151	0.0214	0.2352	0.3539	0.1762
GLUCOSE	Pgi-S105E/T107E	-0.2772	-0.2435	-0.1256	-0.2295	0.3548	-0.0885	-0.102	-0.2141	0.0383	-0.1245	-0.3251	-0.1514	0.0868	-0.059	-0.2675	-0.0253	-0.0152	-0.0384	-0.1847	0.2159	-0.0045	0.0347	-0.2469	0.054	-0.1209	-0.2478	-0.0848	0.2504	-0.0332	-0.1322	-0.0251	-0.1574	-0.0643	-0.0774	-0.0769	0.0635	0.1919	-0.1278	-0.1532	-0.2869	0.0599	-0.0026	0.0533	0.3943	0.0861	0.2909	0.1491	0.254
ACETATE	Pgi-S105E/T107E	-0.2043	-0.2422	-0.3058	-0.2484	0.2879	0.076	-0.0771	0.0775	0.1282	-0.0015	-0.2078	0.0897	-0.1086	0.0406	-0.1828	0.1078	-0.1422	-0.0443	-0.0218	0.1326	-0.0863	0.1906	-0.3514	0.1461	-0.2694	-0.0062	-0.3174	0.1881	-0.2046	0.0163	-0.2452	0.109	-0.1176	0.0332	-0.3375	0.0647	0.2017	-0.0037	-0.1963	0.01	0.1999	-0.0281	-0.0631	0.3372	0.2108	0.2131	-0.1097	0.26
GLUCOSE	pta knockout	0.1039	0.1429	-0.0908	0.169	-0.0576	-0.0067	0.197	0.0995	0.0049	0.1103	0.0768	0.0098	-0.0598	0.0265	0.0032	0.001	0.0318	0.1906	0.0668	-0.2321	-0.1774	-0.2887	0.0389	-0.1819	-0.0461	0.1125	-0.0007	-0.253	-0.0259	-0.0961	-0.0617	-0.1461	-0.0903	-0.0799	-0.1161	-0.0299	-0.0403	0.048	0.0391	-0.0965	-0.1079	-0.1499	-0.1619	-0.2215	-0.0527	-0.1425	0.0026	-0.2697
GLUCOSE	Pta-S691A	0.2047	0.114	-0.096	0.1582	-0.0408	-0.079	0.171	0.0591	0.0254	-0.0016	0.0635	-0.0495	-0.0978	-0.016	0.0265	-0.045	0.0258	0.117	0.1219	-0.1675	-0.072	-0.2578	0.0708	-0.1224	0.0174	0.1437	0.0384	-0.2033	0.0858	0.0371	-0.0028	-0.1131	0.0341	-0.0725	-0.039	0.0142	-0.1182	-0.0796	-0.0574	-0.0265	0.0032	0.013	0.0435	-0.2416	-0.0795	-0.1255	0.0977	-0.1638
GLUCOSE	pykA knockout	0.5883	0.327	0.2522	0.199	-0.2762	-0.1145	0.0411	0.0487	-0.1011	-0.0723	0.2383	-0.0687	-0.0486	-0.1724	0.1976	-0.1937	0.0041	-0.0314	0.1644	-0.1783	0.2494	-0.3434	0.4197	-0.2905	0.4247	0.3104	0.452	-0.406	0.3458	0.2833	0.4474	0.0427	0.4224	0.0417	0.4618	-0.156	-0.1497	-0.0998	0.0302	0.0162	-0.0387	0.1262	0.1162	-0.1917	-0.0481	-0.0622	0.022	-0.0383
FRUCTOSE	pykA knockout	0.5758	0.4013	0.2979	0.3355	-0.4451	-0.0796	0.0329	0.1244	-0.1878	0.0574	0.2613	0.0017	-0.0314	-0.0819	0.2491	-0.1015	0.1606	0.0913	0.1766	-0.4434	0.0371	-0.3848	0.3504	-0.3595	0.3278	0.2199	0.402	-0.4757	0.1282	0.0869	0.347	-0.0567	0.2166	-0.1165	0.3292	-0.0657	-0.2155	-0.0707	0.1808	-0.035	-0.1201	-0.0651	0.0127	-0.3903	-0.0874	-0.1971	-0.124	-0.2259
GLUCOSE	PykA-S157A	0.0181	0.0051	0.0109	0.058	-0.1397	-0.1131	-0.1372	-0.0635	0.0545	-0.1205	0.0746	-0.1331	-0.0812	-0.1673	0.0111	-0.1759	-0.1633	-0.2418	0.0334	0.1123	0.2698	-0.0388	0.1813	-0.0399	0.1524	-0.0212	0.0735	-0.0587	0.3093	0.0303	0.0534	0.1294	0.3324	0.1082	0.1503	-0.1045	-0.1165	-0.0099	0.0695	0.2181	0.0277	-0.0716	0.0276	-0.083	0.056	-0.0593	0.0696	0.0372
FRUCTOSE	PykA-S157A	0.271	0.3272	0.1629	0.2417	-0.2493	0.0869	0.0942	0.1793	-0.17	0.2209	0.2181	0.1127	0.0091	0.1053	0.1737	0.0429	0.1395	0.3036	0.1241	-0.2617	-0.1963	-0.2614	0.073	-0.2133	0.0159	0.0657	0.2113	-0.2811	-0.0478	-0.0702	0.1779	-0.2172	-0.0899	-0.2628	0.0545	-0.0424	-0.11	0.0377	0.1385	-0.143	-0.2931	-0.209	-0.1286	-0.3568	0.0121	-0.2287	-0.1383	-0.2708
GLUCOSE	PykA-S157E	-0.2511	-0.2009	-0.3019	-0.2071	0.2174	0.1999	-0.1727	0.127	0.1125	0.0426	-0.0848	0.1398	0.0499	0.0661	-0.0329	0.1689	-0.1947	-0.1249	-0.0661	0.4542	0.1469	0.3486	-0.0224	0.4439	-0.0262	0.0802	-0.1452	0.4047	0.1344	0.2259	-0.0933	0.3949	0.1289	0.3903	-0.077	0.0094	0.1654	-0.0081	-0.1115	0.2105	0.2458	0.0933	0.1026	0.2549	0.1242	0.1326	0.0508	0.2188
FRUCTOSE	PykA-S157E	-0.3338	-0.2553	-0.4219	-0.2184	0.3038	0.4028	-0.0951	0.2885	0.1227	0.2691	-0.1703	0.334	0.0295	0.4001	-0.1404	0.5263	-0.1177	0.2269	-0.0998	0.1743	-0.3169	0.4057	-0.4152	0.4224	-0.4351	-0.1796	-0.4842	0.4659	-0.3898	-0.1068	-0.4277	0.0862	-0.3308	-0.073	-0.503	0.0545	0.1775	0.2058	-0.1123	0.0261	0.113	-0.0588	-0.0579	0.1011	0.2072	0.1403	-0.1815	0.1096
GLUCOSE	PykA-S350A	-0.0155	-0.0877	-0.0686	0.0646	0.0397	-0.0989	-0.1465	-0.1439	0.0504	-0.1177	0.001	-0.1395	-0.0596	-0.1427	0.0182	-0.1252	-0.2022	-0.2863	-0.003	0.2623	0.3597	0.0937	0.2157	0.0951	0.2323	-0.043	0.04	0.0694	0.3223	0.1568	0.0439	0.241	0.3163	0.2691	0.1827	-0.1176	-0.0354	-0.0887	-0.0636	0.1706	0.1007	0.0539	0.1655	0.0472	-0.0732	0.0383	0.1973	0.096
FRUCTOSE	PykA-S350A	0.0996	0.0318	-0.0883	0.0297	-0.0264	0.0689	-0.0182	0.0773	-0.0419	0.105	0.0754	0.0848	-0.0586	0.1243	0.0679	0.119	-0.0723	0.1332	0.0171	0.0039	-0.0088	-0.0619	-0.0353	-0.004	-0.0153	-0.0834	0.0109	0.0067	0.0371	0.0182	0.049	-0.0774	0.0618	-0.0634	0.0231	-0.0663	-0.0247	0.0169	-0.0099	-0.032	-0.1442	-0.0247	0.0342	-0.0835	0.0453	-0.1651	-0.0566	-0.0229
GLUCOSE	PykA-S350E	-0.1614	-0.1657	-0.0659	-0.08	0.1704	-0.1786	-0.1793	-0.2161	0.0894	-0.2664	-0.1411	-0.215	0.03	-0.216	-0.0732	-0.1665	-0.2136	-0.3345	-0.0014	0.4721	0.3778	0.1539	0.0316	0.2608	0.1459	0.0017	0.0156	0.1979	0.2748	0.2445	0.029	0.2848	0.2598	0.3552	0.1687	-0.016	0.1517	-0.1079	-0.0894	0.151	0.1888	0.0089	0.0712	0.2914	0.0091	0.0891	0.1748	0.1736
FRUCTOSE	PykA-S350E	-0.3667	-0.4295	-0.2631	-0.4175	0.4946	0.0337	-0.1128	-0.1729	0.0525	-0.0677	-0.333	-0.0448	-0.0319	0.0747	-0.2579	0.1004	-0.2179	-0.0448	-0.2088	0.3425	0.0137	0.2104	-0.3607	0.1673	-0.2049	-0.3005	-0.2483	0.2893	-0.0637	-0.1199	-0.1345	-0.1271	-0.0593	-0.063	-0.1517	0.0582	0.2898	-0.116	-0.1899	-0.0456	0.1752	0.1248	0.1928	0.5321	0.1136	0.3262	0.2519	0.3747
GLUCOSE	PykA-S40A	-0.1097	-0.3176	-0.049	-0.0514	0.1223	-0.2722	-0.1044	-0.4121	0.051	-0.3097	-0.1662	-0.4283	-0.0232	-0.2066	-0.153	-0.2332	-0.1966	-0.3776	-0.0417	0.0493	0.2466	0.0924	0.028	-0.0704	0.0634	-0.3778	-0.039	0.116	0.2352	-0.192	-0.0591	-0.067	0.2799	-0.0208	0.0796	0.0213	-0.0499	-0.2845	0.0358	-0.1457	0.0731	0.057	0.0867	0.0836	-0.242	0.0746	0.2375	0.0703
FRUCTOSE	PykA-S40A	-0.2406	-0.3899	-0.225	-0.279	0.2863	-0.0329	-0.1523	-0.2199	-0.0011	-0.1239	-0.2742	-0.1795	-0.0253	0.0169	-0.2522	0.0193	-0.1969	-0.086	-0.1586	0.1238	-0.0037	0.1658	-0.1957	-0.0187	-0.1767	-0.3878	-0.2226	0.2196	0.0076	-0.296	-0.1932	-0.1844	0.0303	-0.1802	-0.1757	0.1178	0.1882	-0.143	0.0135	-0.266	0.0385	0.0118	0.0566	0.2244	-0.0758	0.1681	0.1923	0.1253
GLUCOSE	PykA-S40E	-0.2272	-0.2973	-0.4919	-0.1575	0.3076	0.2239	-0.0538	0.0711	0.0969	0.115	-0.163	0.0968	0.1002	0.2622	-0.0944	0.2957	-0.0058	0.0154	-0.0204	0.3608	-0.1261	0.4543	-0.3165	0.4475	-0.3202	-0.1629	-0.3872	0.5387	-0.2128	0.0888	-0.3212	0.2392	-0.2072	0.1722	-0.4197	0.0713	0.1727	-0.0141	-0.2049	-0.1095	0.1755	0.0175	0.1604	0.2609	-0.052	0.102	0.0104	0.1867
FRUCTOSE	PykA-S40E	0.0547	-0.0053	-0.1905	0.0798	0.0422	0.2833	0.1608	0.1756	0.0419	0.3064	0.0314	0.2398	0.0843	0.3327	0.114	0.3194	0.0998	0.2284	0.0072	0.0453	-0.1495	0.2452	-0.0119	0.2488	-0.1111	0.0371	-0.1473	0.295	-0.0966	0.0819	-0.0906	0.1119	-0.0865	-0.0507	-0.187	-0.0237	-0.0479	0.0697	-0.1696	-0.1487	-0.0327	0.0414	-0.0873	-0.0112	0.02	-0.0041	-0.0776	0.0013
GLUCOSE	pykF knockout	0.0512	-0.1427	-0.2776	-0.1089	0.247	0.2709	0.0029	-0.0088	0.0339	0.2665	-0.1364	0.1574	-0.0155	0.3079	-0.1201	0.2792	0.073	0.2476	-0.0559	0.1542	-0.0959	0.2484	-0.2519	0.1843	-0.2897	-0.1515	-0.2689	0.3426	-0.1218	-0.0703	-0.2003	0.0192	-0.1624	-0.0309	-0.2587	0.0148	0.2118	-0.032	-0.3278	-0.2487	-0.0918	0.176	0.0695	0.2826	-0.0441	0.2192	0.1138	0.1966
FRUCTOSE	pykF knockout	0.2362	0.3261	0.0911	0.2255	-0.2042	0.1243	-0.0135	0.2121	-0.0927	0.1428	0.0987	0.2037	-0.0693	0.003	0.1591	0.0641	0.157	0.1141	0.1093	-0.055	0.023	0.015	0.1187	-0.0239	0.0767	0.2694	0.0469	-0.0578	0.0022	0.2011	0.0276	0.1335	0.0304	0.1347	0.0719	-0.0772	0.007	0.0469	-0.0251	0.0966	-0.1917	0.0165	-0.1619	-0.1766	-0.0995	-0.0685	-0.0161	-0.052
GLUCOSE	PykF-S198A	-0.2058	-0.1163	-0.304	-0.1996	0.4264	0.3177	-0.0838	0.065	0.0172	0.2023	-0.1614	0.1996	0.131	0.2684	-0.1364	0.3005	-0.0245	0.1577	-0.0825	0.3778	-0.0614	0.3594	-0.2209	0.4575	-0.2853	-0.0115	-0.2865	0.4805	-0.1367	0.1185	-0.2312	0.167	-0.1873	0.1709	-0.2665	0.0862	0.237	-0.0333	-0.1258	0.05	-0.0148	0.0307	0.1494	0.3472	0.0576	0.3306	0.1052	0.1939
FRUCTOSE	PykF-S198A	-0.3477	-0.3301	-0.2607	-0.3476	0.3643	0.0627	-0.2061	-0.0516	0.0544	-0.0887	-0.193	0.0398	-0.0305	0.0421	-0.1055	0.1303	-0.2007	-0.1391	-0.0792	0.275	0.1762	0.2386	-0.0902	0.2471	-0.0394	-0.1428	-0.2422	0.355	0.0555	0.0621	-0.1967	0.1722	0.1713	0.2492	-0.0784	0.0214	0.1556	-0.1384	-0.0675	0.2176	0.1745	0.0273	0.1889	0.3237	0.126	0.1669	0.1391	0.2116
GLUCOSE	PykF-S198E	-0.3271	-0.1921	-0.2454	-0.2249	0.388	0.1559	-0.0976	-0.0644	0.0608	-0.0402	-0.2379	0.032	0.1335	0.1062	-0.2228	0.1509	-0.1134	-0.0083	-0.1302	0.4959	0.023	0.3693	-0.225	0.4748	-0.2272	-0.0902	-0.2133	0.5318	-0.0017	0.1056	-0.1323	0.1747	-0.1143	0.1992	-0.1883	0.2055	0.2973	-0.0471	-0.0767	0.0374	0.1771	0.0735	0.1796	0.4599	0.0971	0.2445	0.2232	0.2635
FRUCTOSE	PykF-S198E	-0.3977	-0.3987	-0.3195	-0.3661	0.4557	0.017	-0.1817	-0.1727	0.1081	-0.1791	-0.2646	-0.0612	0.0186	0.0184	-0.1728	0.0862	-0.2556	-0.2066	-0.1401	0.5228	0.187	0.3563	-0.1915	0.3925	-0.1091	-0.141	-0.2514	0.4911	0.0852	0.1315	-0.1758	0.1805	0.0473	0.2601	-0.1462	0.136	0.2353	-0.0827	-0.1429	0.0159	0.2419	0.1375	0.2492	0.4781	0.0862	0.2611	0.2561	0.3428
GLUCOSE	PykF-S36A	-0.278	-0.3154	-0.3847	-0.2438	0.3804	0.3189	-0.0138	0.0315	0.1345	0.248	-0.1537	0.1976	0.0747	0.3368	-0.1514	0.3829	-0.031	0.1643	-0.1011	0.3228	-0.1142	0.4755	-0.3742	0.4583	-0.4152	-0.1863	-0.4321	0.6054	-0.2228	-0.0322	-0.3616	0.2357	-0.2224	0.1252	-0.4255	0.0074	0.2331	0.0681	-0.3136	-0.1106	-0.0024	0.0375	-0.0344	0.2986	0.1674	0.153	-0.0181	0.1935
FRUCTOSE	PykF-S36A	-0.1165	-0.0985	-0.0843	-0.1547	0.1468	-0.0427	-0.1533	-0.0344	-0.049	-0.0781	-0.0397	0.0232	-0.0827	-0.0748	0.0521	-0.056	-0.0865	-0.0786	0.0165	0.325	0.2591	0.1616	0.1393	0.141	0.1658	0.1788	0.0601	0.1311	0.2345	0.2799	0.1367	0.2886	0.2583	0.3465	0.1571	-0.0868	0.1123	-0.0669	-0.1906	0.1529	-0.0058	0.2075	0.0689	0.2114	-0.0336	0.1449	0.1476	0.195
GLUCOSE	PykF-S36E	-0.2183	-0.3917	-0.3428	-0.2179	0.3088	0.2	-0.0878	-0.1034	0.1299	0.1773	-0.119	0.0563	-0.0005	0.262	-0.1327	0.2663	-0.0664	0.0304	-0.0165	0.3116	0.0212	0.4255	-0.2733	0.3638	-0.3237	-0.2484	-0.3916	0.5278	-0.1489	-0.0835	-0.3479	0.2515	-0.1358	0.1192	-0.3423	-0.0151	0.1528	0.0338	-0.3118	-0.2132	-0.0678	0.0516	-0.0511	0.2465	0.0582	0.1003	-0.0265	0.1253
FRUCTOSE	PykF-S36E	-0.1553	-0.1442	-0.1784	-0.2504	0.2251	0.1766	-0.1222	0.0735	0.009	0.1435	-0.058	0.2115	-0.0712	0.1221	-0.0056	0.1552	-0.0451	0.0711	-0.0023	0.3682	0.1264	0.2937	-0.0023	0.2408	-0.0062	0.0972	-0.0989	0.2831	0.1157	0.1862	0.0195	0.2308	0.1224	0.239	-0.0193	-0.1308	0.1624	0.0255	-0.2834	0.087	-0.0406	0.2484	0.0741	0.2802	0.0979	0.1945	0.0679	0.274
GLUCOSE	PykF-S84A	-0.1905	-0.2677	-0.1739	-0.1322	0.3168	0.029	-0.0736	-0.1854	-0.0208	0.0087	-0.2319	-0.1316	0.1073	0.1574	-0.1578	0.1086	0.005	0.071	-0.0497	0.0871	-0.0677	0.2653	-0.3216	0.2134	-0.3287	-0.3664	-0.2909	0.4381	-0.1613	-0.1969	-0.2461	-0.0696	-0.1961	-0.0858	-0.3019	0.1865	0.2827	-0.1579	-0.1011	-0.3087	0.0842	0.009	0.1029	0.3189	-0.0793	0.2307	0.1216	0.1076
FRUCTOSE	PykF-S84A	-0.4397	-0.6284	-0.2784	-0.4581	0.457	-0.1018	-0.1928	-0.3721	0.1427	-0.2439	-0.3171	-0.244	-0.0669	-0.0186	-0.2433	-0.0029	-0.2538	-0.3119	-0.186	0.25	0.1823	0.2923	-0.2359	0.1155	-0.1456	-0.4305	-0.3657	0.405	0.019	-0.2123	-0.3486	-0.0194	0.1041	-0.0033	-0.1897	0.0727	0.1302	-0.1562	-0.12	-0.0931	0.144	0.1551	0.1757	0.3871	-0.0571	0.2231	0.2302	0.2807
GLUCOSE	PykF-S84E	-0.3173	-0.3148	-0.2358	-0.1579	0.3701	0.0959	-0.0574	-0.161	0.0108	0.029	-0.2333	-0.0147	0.0476	0.1877	-0.1982	0.2113	-0.1058	0.0506	-0.0995	0.2524	-0.0102	0.421	-0.3118	0.4571	-0.2844	-0.216	-0.3156	0.5604	-0.0982	0.0029	-0.2739	0.123	-0.1477	0.1532	-0.2929	0.2715	0.2626	-0.0302	-0.0845	-0.19	0.125	-0.0009	0.1326	0.271	0.0361	0.1674	0.004	0.1316
FRUCTOSE	PykF-S84E	-0.3829	-0.4363	-0.2964	-0.4199	0.3656	0.1259	-0.1822	-0.1033	0.0658	-0.027	-0.1936	0.02	0	0.1583	-0.1469	0.2228	-0.2309	-0.0725	-0.1431	0.316	0.1296	0.3759	-0.2852	0.3303	-0.2516	-0.244	-0.3621	0.5021	-0.0634	-0.063	-0.3212	0.1914	-0.0289	0.1811	-0.2746	0.1991	0.176	0.0454	-0.0897	-0.0178	0.1889	0.0444	0.1824	0.3406	0.1749	0.1695	0.0417	0.236
GLUCOSE	PykF-T355A	0.236	0.3224	0.0012	0.1787	0.0306	0.2422	0.1659	0.1871	-0.1145	0.3078	0.1297	0.2455	0.0902	0.1745	0.1713	0.1065	0.2338	0.3197	0.0744	0.186	-0.0555	-0.0127	0.185	0.0871	0.0766	0.3149	0.1301	0.0104	0.0958	0.244	0.1725	0.0281	0.0067	-0.0168	0.0724	-0.0335	0.0201	-0.0138	0.0021	-0.0122	-0.281	0.0158	-0.0782	-0.0503	-0.0809	0.0651	0.0145	-0.054
FRUCTOSE	PykF-T355A	0.3142	0.2407	0.1496	0.2082	-0.1598	-0.0886	0.0715	0.034	-0.1229	-0.0284	0.1392	-0.0443	0.0123	-0.0963	0.2118	-0.1155	0.091	0.0312	0.237	-0.1008	0.2026	-0.2153	0.4007	-0.1763	0.4238	0.1636	0.3891	-0.1812	0.32	0.2115	0.3176	0.001	0.366	0.0275	0.409	0.0202	-0.065	-0.1695	0.1203	-0.114	-0.1803	-0.0997	0.0302	-0.173	-0.1519	-0.1268	0.0929	-0.1955
GLUCOSE	PykF-T424A/T426A	-0.21	-0.1738	-0.2461	-0.1853	0.4266	0.1789	-0.0973	-0.0405	-0.0227	0.0763	-0.272	0.1049	0.1087	0.2354	-0.2559	0.2245	-0.0648	0.1691	-0.1592	0.2843	-0.1233	0.363	-0.2948	0.4246	-0.2462	-0.139	-0.2131	0.5187	-0.0438	0.0445	-0.125	0.0837	-0.1267	0.0875	-0.2166	0.3075	0.4053	-0.0805	-0.0796	-0.1289	0.1574	0.0772	0.1968	0.454	0.0254	0.3051	0.2183	0.2347
FRUCTOSE	PykF-T424A/T426A	-0.3167	-0.3699	-0.2566	-0.4113	0.4726	0.1065	-0.1677	-0.114	0.0286	-0.0453	-0.2767	0.0384	0.0014	0.1506	-0.2402	0.163	-0.144	-0.0207	-0.1773	0.2485	-0.0059	0.3389	-0.2651	0.2761	-0.2029	-0.2074	-0.2731	0.4508	-0.0519	-0.0379	-0.2053	0.0791	-0.0468	0.0733	-0.2136	0.203	0.2305	-0.1663	-0.0642	-0.0468	0.1768	0.1795	0.2578	0.4387	0.0131	0.3567	0.2318	0.329
GLUCOSE	PykF-T424E/T426E	-0.1727	0.0354	-0.163	-0.09	0.335	0.2867	0.0406	0.0955	-0.0214	0.1614	-0.1718	0.235	0.1527	0.2536	-0.175	0.2725	0.0265	0.2412	-0.1586	0.3279	-0.1811	0.3086	-0.2373	0.4864	-0.2653	0.0375	-0.1405	0.4647	-0.1576	0.176	-0.1054	0.1557	-0.2581	0.1343	-0.2391	0.2927	0.3888	0.0154	-0.0441	0.0213	0.1881	0.0802	0.2018	0.3748	0.1955	0.2388	0.1543	0.1987
FRUCTOSE	PykF-T424E/T426E	-0.0414	0.1411	0.0298	-0.0443	0.0872	0.1299	-0.1359	0.1359	-0.259	0.1069	-0.0593	0.2103	0.036	0.1224	-0.007	0.1434	0.0818	0.2162	-0.0223	0.0923	-0.1393	0.0642	0.0038	0.2314	-0.0747	0.1536	0.0692	0.143	-0.0442	0.1069	0.0842	0.0666	-0.1234	0.0641	-0.0485	0.198	0.1411	-0.0646	0.1385	0.0883	0.0467	-0.0613	0.1043	0.1554	0.1397	-0.0152	-0.0108	0.02
GLUCOSE	sucB knockout	0.2873	0.4715	0.1338	0.2924	-0.2336	0.0425	0.1529	0.1969	-0.0746	0.0938	0.1401	0.116	0.0954	-0.0848	0.1226	-0.017	0.2021	0.1339	0.0876	-0.127	-0.1058	-0.1758	0.248	-0.1013	0.0616	0.2359	0.162	-0.1915	0.03	0.0827	0.0748	-0.1081	-0.0089	-0.122	0.1305	-0.0424	-0.2359	-0.0816	0.1511	0.0989	-0.1126	-0.0115	-0.0311	-0.2436	0.036	-0.0063	0.0197	-0.1863
FRUCTOSE	sucB knockout	-0.1287	-0.1569	-0.2269	-0.0771	0.1704	0.1265	0.0556	0.0796	0.1065	0.088	-0.0586	0.0313	0.1552	0.1717	-0.0124	0.2342	0.0922	0.0618	0.015	0.048	-0.0696	0.2809	-0.0021	0.2201	-0.1799	-0.144	-0.2563	0.3124	-0.1441	-0.1204	-0.2686	-0.0213	-0.1585	-0.1319	-0.2094	0.075	-0.0777	0.0362	-0.0128	-0.1206	-0.0106	0.0737	-0.0012	-0.0129	0.009	0.1299	-0.0581	-0.0665
GLUCOSE	SucB-S105A	0.1283	0.3157	-0.0038	0.0761	-0.0105	0.403	0.0267	0.5179	-0.0188	0.37	0.0758	0.464	0.1099	0.3258	0.099	0.3214	0.1144	0.4278	0.0221	0.1191	-0.1611	0.1564	-0.0327	0.3221	-0.0917	0.3406	0.0328	0.1807	-0.04	0.2813	0.1102	0.1608	-0.0748	0.0297	-0.0655	0.0098	0.1685	0.0703	-0.1354	-0.0001	-0.0633	0.0728	-0.0338	0.0792	0.1669	0.0733	-0.0986	0.1201
FRUCTOSE	SucB-S105A	0.0198	0.091	-0.2163	0.0439	0.1303	0.3294	-0.0141	0.4692	-0.0037	0.3283	0.0441	0.4159	0.1339	0.4068	0.1929	0.4354	0.2056	0.3954	0.1081	0.0196	-0.0949	0.1625	0.0138	0.3182	-0.0933	0.0904	-0.0889	0.2413	-0.027	0.1363	0.0096	0.1614	-0.0427	0.0401	-0.1133	0.1186	0.119	0.0518	-0.1866	-0.0768	0.0014	-0.0223	-0.0463	0.0566	0.0775	0.0496	-0.1131	0.0905
GLUCOSE	SucB-S105E	0.0209	0.1609	0.0485	0.0266	-0.0763	0.0318	-0.0737	0.1862	0.0104	0.054	-0.001	0.0344	0.1573	-0.0509	-0.0023	-0.0389	0.1298	0.0726	0.0716	0.2231	-0.079	-0.0657	0.0047	0.0294	-0.0356	0.1295	0.0359	-0.0328	0.0858	0.0157	0.0966	-0.0878	-0.0051	-0.1945	0.0319	-0.0494	0.0269	-0.0396	-0.005	-0.043	-0.0486	-0.04	0.0313	0.0872	0.0189	0.1388	0.136	0.0989
FRUCTOSE	SucB-S105E	-0.1469	-0.1422	-0.354	-0.2493	0.3046	0.2718	0.0248	0.2277	0.122	0.2205	-0.0537	0.2579	0.1992	0.2813	-0.051	0.3426	0.1213	0.2742	0.0117	0.2498	-0.2238	0.2579	-0.3128	0.3538	-0.4238	-0.0391	-0.3309	0.3809	-0.2077	-0.0401	-0.2475	0.0266	-0.2777	-0.1036	-0.3864	0.0835	0.2196	0.0461	-0.2789	-0.1316	0.065	0.0538	0.0309	0.3445	0.2507	0.2656	-0.0481	0.2306
GLUCOSE	SucB-S115A	0.2905	0.4208	0.0802	0.1106	-0.028	0.2451	0.1908	0.2964	-0.0321	0.2745	0.0549	0.2942	0.1412	0.166	0.0558	0.1068	0.1215	0.3861	-0.0579	0.0987	-0.0717	-0.1602	0.0751	0.0206	0.0264	0.2864	0.1232	-0.0776	0.1216	0.174	0.1888	-0.1044	0.0106	-0.1477	0.093	0.0441	0.0526	-0.033	0.0157	-0.0328	-0.1436	0.068	0.0257	0.0428	0.0713	0.1077	0.1227	0.0851
FRUCTOSE	SucB-S115A	0.3178	0.3956	0.0513	0.2253	-0.0114	0.2191	0.1365	0.3787	-0.1276	0.339	0.0753	0.3352	0.1374	0.2857	0.132	0.2435	0.3109	0.5268	0.088	-0.088	-0.1687	-0.1332	0.1727	0.0507	0.0768	0.2345	0.1801	-0.0321	0.0697	0.1541	0.2415	-0.1031	-0.0159	-0.176	0.0943	0.168	0.0379	-0.058	-0.0343	-0.1636	-0.1694	0.0304	0.0318	-0.0012	-0.053	0.1261	0.0284	-0.0001
GLUCOSE	SucB-S115E	0.3375	0.4178	0.148	0.2084	-0.0789	0.1318	0.2714	0.1562	-0.0442	0.1664	0.1238	0.1662	0.1983	0.0912	0.1219	0.0029	0.2301	0.3129	0.0353	-0.0505	-0.0872	-0.2539	0.1086	-0.1095	0.0518	0.2159	0.1783	-0.1709	0.0845	0.1052	0.1445	-0.1572	-0.0143	-0.1391	0.1195	0.1586	-0.0194	0.0017	0.066	-0.0917	-0.1745	0.0239	-0.0525	-0.0752	-0.1124	0.0404	0.0891	-0.0724
FRUCTOSE	SucB-S115E	0.1869	0.1292	-0.0815	0.0026	0.1363	0.2276	0.2491	0.118	0.0235	0.2033	0.0636	0.1727	0.2425	0.2354	0.0917	0.2084	0.2605	0.3476	0.0439	-0.0343	-0.1324	-0.0449	0.0107	0.0084	-0.1451	-0.0308	-0.0358	0.068	-0.0241	-0.0655	-0.0376	-0.1827	-0.1306	-0.2326	-0.0926	0.2721	0.0541	0.0028	-0.0299	-0.1989	-0.0711	0.1387	0.0318	0.1155	-0.0476	0.1807	0.0901	0.0441
GLUCOSE	SucB-S130A	-0.1382	0.0082	-0.0984	-0.1939	0.3144	0.3398	-0.0857	0.2133	-0.0435	0.2174	-0.2592	0.3551	0.1265	0.3002	-0.1379	0.3438	0.0111	0.361	-0.2268	0.1232	-0.1241	0.1829	-0.2819	0.2909	-0.2814	-0.0417	-0.1908	0.3246	-0.1303	-0.0381	-0.1008	-0.0069	-0.1809	-0.0177	-0.1696	0.2289	0.3136	-0.0581	-0.1162	0.0155	0.0827	0.033	0.1031	0.4209	0.1649	0.247	0.1571	0.2503
FRUCTOSE	SucB-S130A	-0.3944	-0.3832	-0.3594	-0.3589	0.4075	0.2657	-0.0588	0.1594	0.1328	0.1483	-0.2512	0.2163	0.1	0.3618	-0.1495	0.4363	-0.0197	0.2145	-0.1568	0.1175	-0.1137	0.2866	-0.3448	0.2736	-0.3735	-0.3191	-0.4253	0.4779	-0.2247	-0.2653	-0.3408	-0.0414	-0.175	-0.1578	-0.3567	0.243	0.2374	0.0443	-0.148	-0.0893	0.0763	0.0048	-0.0027	0.3254	0.1058	0.236	0.0546	0.1946
GLUCOSE	SucB-S130E	-0.1149	0.0266	-0.1868	-0.1333	0.2386	0.3401	0.11	0.3194	0.0258	0.3062	-0.1028	0.3723	0.2467	0.3662	-0.0364	0.4273	0.1227	0.4567	-0.1055	0.0668	-0.2345	0.1519	-0.2898	0.3298	-0.3125	0.0073	-0.1978	0.34	-0.1695	0.0149	-0.0966	-0.0144	-0.2653	-0.0989	-0.2545	0.2561	0.2976	0.1161	-0.0917	-0.1199	0.077	-0.0721	0.0277	0.2293	0.2005	0.0719	-0.0272	0.0968
FRUCTOSE	SucB-S130E	-0.2482	-0.2461	-0.4032	-0.3081	0.348	0.4457	0.0057	0.3485	0.1301	0.3422	-0.144	0.4265	0.1343	0.5047	-0.0567	0.5969	0.0383	0.4039	-0.1524	0.1097	-0.2185	0.3368	-0.332	0.3989	-0.4268	-0.1387	-0.4273	0.5019	-0.2264	-0.1291	-0.2894	0.0456	-0.2523	-0.1016	-0.4349	0.1647	0.2563	0.2135	-0.2544	-0.076	0.0732	0.1075	0.0147	0.2843	0.2706	0.2314	-0.0921	0.2334
GLUCOSE	SucB-S158A	-0.0574	-0.0065	-0.0863	-0.2314	0.2675	0.1535	-0.1438	0.0397	-0.0774	0.1006	-0.2606	0.2133	0.0503	0.1198	-0.1834	0.1402	-0.0256	0.2301	-0.1681	0.14	-0.0667	0.1132	-0.2208	0.1834	-0.2009	-0.0341	-0.1129	0.1691	-0.0303	0.0203	-0.056	-0.0425	-0.1207	0.0445	-0.086	0.088	0.1834	-0.2514	-0.1814	-0.0301	0.0639	0.1258	0.1375	0.4623	0.0278	0.3133	0.1956	0.2454
FRUCTOSE	SucB-S158A	-0.3488	-0.412	-0.4328	-0.3175	0.4623	0.1823	-0.1532	-0.0064	0.1034	0.1039	-0.2976	0.1172	0.1305	0.2852	-0.1934	0.3433	-0.0497	0.1194	-0.1223	0.1616	-0.1198	0.3262	-0.3775	0.3476	-0.3921	-0.3575	-0.4726	0.5092	-0.1734	-0.2327	-0.4112	-0.0251	-0.2018	-0.093	-0.3795	0.1734	0.1547	-0.1187	-0.2399	-0.1788	0.0995	0.0405	0.0789	0.3686	0.0206	0.2911	0.1026	0.1977
GLUCOSE	SucB-S158E	0.0387	-0.0713	0.0354	-0.2068	0.2102	-0.0449	-0.0802	-0.1325	-0.0677	-0.0896	-0.2255	-0.0475	0.0408	-0.0495	-0.1365	-0.0646	-0.057	0.0591	-0.0639	-0.0934	0.0648	-0.1135	-0.1263	-0.2066	-0.0375	-0.2063	-0.0319	-0.0834	0.0939	-0.1655	0.0162	-0.3177	0.0813	-0.1994	0.0599	0.1218	0.0514	-0.319	-0.0115	-0.1219	0.1609	0.1598	0.217	0.3133	-0.1071	0.3228	0.3384	0.1991
FRUCTOSE	SucB-S158E	-0.2809	-0.3745	-0.3885	-0.2912	0.4325	0.2387	-0.118	0.0718	0.0803	0.1534	-0.25	0.1786	0.1161	0.378	-0.159	0.4184	-0.0265	0.2292	-0.1478	0.0932	-0.1369	0.2835	-0.3249	0.2982	-0.373	-0.343	-0.4373	0.4806	-0.1582	-0.2506	-0.3616	-0.0992	-0.1587	-0.2024	-0.3905	0.1749	0.1968	-0.0374	-0.1942	-0.2392	0.0772	0.0682	0.0367	0.3259	0.0897	0.2439	0.0393	0.1594
GLUCOSE	talB knockout	-0.0554	-0.1006	0.1651	-0.2909	-0.0685	0.0176	-0.1127	0.0076	-0.0197	-0.0229	0.0383	0.0688	-0.0975	-0.076	-0.0606	-0.0477	-0.1358	-0.1064	-0.1528	0.1135	0.2453	-0.0599	0.1267	-0.1152	0.0882	0.0959	0.0601	-0.1521	0.0819	0.0033	0.1021	0.0991	0.1326	0.1234	0.172	-0.0569	-0.1094	-0.0105	0.0798	0.3362	0.1266	0.2358	0.1645	-0.0497	-0.0211	0.0702	0.0072	-0.0154
ACETATE	talB knockout	-0.113	-0.1903	-0.2649	-0.2667	0.3638	0.1006	-0.0086	0.0561	0.1138	-0.0202	-0.2291	0.108	0.1302	0.0794	-0.0921	0.1286	-0.1128	0.0545	-0.0997	0.2276	0.0484	0.0417	-0.3077	0.1698	-0.1281	0.0507	-0.1294	0.1912	-0.001	0.1439	-0.0789	-0.0138	-0.0024	0.0781	-0.0909	0.177	0.2432	-0.1454	-0.0663	0.1824	0.2985	0.098	0.2371	0.1693	0.1248	0.1669	0.1341	0.182
GLUCOSE	TalB-S226A	-0.0633	-0.021	0.1695	-0.199	0.0968	-0.2694	-0.103	-0.1448	-0.0947	-0.2484	-0.1087	-0.1767	-0.0867	-0.2819	-0.0988	-0.254	-0.078	-0.1568	-0.0591	0.1715	0.1347	-0.0482	0.0163	-0.0676	0.1465	0.2136	0.2026	-0.0968	0.033	0.1775	0.2121	-0.0159	0.1568	0.0865	0.2233	0.1232	0.171	-0.0874	-0.0087	0.0964	0.1613	0.3139	0.2234	0.1643	-0.0042	0.2635	0.2507	0.2019
ACETATE	TalB-S226A	-0.0522	-0.0897	0.0772	-0.1535	0.0783	-0.0229	0.1887	-0.1374	0.0671	-0.1088	-0.0442	-0.0371	0.085	-0.0582	-0.117	-0.0698	-0.0118	-0.0527	-0.138	0.0933	0.029	0.0182	0.0073	0.021	0.0096	-0.0265	-0.0172	0.0158	0.0037	-0.0743	-0.0331	-0.0479	0.0274	-0.0056	0.0514	0.0757	0.0622	0.0929	-0.1788	-0.0366	0.0644	0.2502	0.2153	0.1843	0.0504	0.2839	0.1576	0.2268
GLUCOSE	TalB-T33E/T34E/S37E	-0.1279	-0.118	-0.1455	-0.2598	0.2494	0.1723	0.0095	0.0508	0.1032	0.0753	-0.0385	0.1914	0.0981	0.1092	-0.0808	0.1695	-0.0686	0.0438	-0.0787	0.127	0.0514	0.1571	-0.2197	0.1655	-0.1685	0.0204	-0.1906	0.1301	-0.1663	0.0566	-0.1709	0.1838	-0.0491	0.1874	-0.1545	0.2134	0.123	0.1291	-0.0206	0.3082	0.2095	0.2054	0.1381	0.2087	0.1986	0.2377	0.1371	0.1593
ACETATE	TalB-T33E/T34E/S37E	0.079	-0.1753	-0.1178	-0.096	0.079	-0.1089	-0.1926	-0.2221	-0.021	-0.1355	-0.1183	-0.1381	0.0592	-0.0956	-0.0659	-0.059	-0.0094	-0.2014	-0.0131	0.0776	0.1051	0.0158	-0.1142	0.0052	-0.0993	-0.0834	-0.1386	0.0224	0.0072	0.0015	-0.0883	0.1277	0.0831	0.0507	-0.032	0.0166	-0.07	-0.186	-0.0013	0.1242	0.3562	0.1924	0.315	0.0615	0.0036	0.0779	0.1015	0.0458
GLUCOSE	TpiA-S177A	-0.0917	-0.3837	-0.2687	-0.2794	0.2056	0.0996	-0.0465	-0.0403	0.019	0.0809	-0.1194	-0.0294	-0.0072	0.1617	-0.0044	0.153	0.0232	0.0586	-0.0396	-0.0698	-0.1393	0.0848	-0.2057	-0.0209	-0.2752	-0.412	-0.3106	0.1422	-0.0055	-0.356	-0.1767	-0.2008	-0.0622	-0.3398	-0.2897	0.0479	0.012	-0.0409	-0.0125	-0.2374	0.0673	0.1655	0.1165	0.1484	0.0459	0.2164	0.0247	0.2222
GLYCEROL	TpiA-S177A	0.0981	0.213	0.173	0.2691	-0.3601	0.1744	0.0365	0.1968	-0.0924	0.2184	0.2652	0.0884	0.1316	0.1141	0.2489	0.042	0.1234	0.0819	0.0794	-0.1808	-0.1823	0.0239	0.1734	0.025	0.052	0.0283	0.1414	-0.0509	-0.063	-0.0766	0.0236	0.0542	-0.0277	-0.0368	0.035	-0.0709	-0.107	0.1939	0.214	0.0594	-0.2016	-0.1648	-0.1927	-0.3957	-0.0515	-0.3144	-0.2317	-0.3031
GLUCOSE	TpiA-S177E	0.1843	0.3323	0.2538	0.242	-0.3707	-0.149	-0.1536	0.0749	-0.2579	-0.1037	0.0854	-0.0572	0.0218	-0.2119	0.124	-0.1895	0.0387	-0.0862	0.2165	-0.0291	-0.0525	-0.2195	0.2122	-0.1198	0.2413	0.267	0.34	-0.2977	-0.0052	0.192	0.2088	0.1543	0.1083	0.0771	0.2942	-0.0869	-0.0595	-0.0406	0.2358	0.0737	-0.0442	-0.2453	-0.0246	-0.2548	-0.1649	-0.2095	-0.0212	-0.2826
GLYCEROL	TpiA-S177E	0.1171	0.3207	0.5608	0.2267	-0.4759	-0.1529	-0.0127	-0.0179	-0.2415	-0.0001	0.1972	-0.0643	-0.0554	-0.1735	0.1541	-0.2263	0.1817	-0.0099	0.0934	-0.2338	-0.0361	-0.2217	0.3255	-0.2348	0.278	0.1181	0.4228	-0.3536	-0.0326	-0.0372	0.2825	-0.0873	0.0164	-0.0806	0.38	-0.09	-0.1355	0.1408	0.2198	0.169	-0.1712	-0.0604	-0.125	-0.0996	-0.0921	-0.0817	-0.1027	-0.162
GLUCOSE	TpiA-S24A	-0.1194	-0.3003	-0.351	-0.326	0.2938	0.2693	-0.0472	0.0768	0.0395	0.1489	-0.2386	0.1965	0.0298	0.2736	-0.1181	0.3472	-0.1002	0.1828	-0.2093	0.052	-0.01	0.1578	-0.3243	0.0783	-0.3173	-0.3759	-0.394	0.3007	0.0033	-0.2716	-0.2185	-0.0973	-0.0522	-0.1696	-0.2951	0.0207	0.1646	-0.0684	-0.2479	-0.1508	0.0555	0.2204	0.1542	0.2697	0.0704	0.2249	0.1123	0.2972
GLYCEROL	TpiA-S24A	-0.1271	0.0944	-0.1392	0.1826	-0.0344	0.2541	0.0673	0.1865	0.1659	0.1613	0.0955	0.1191	0.1669	0.1305	0.0928	0.1551	0.0548	-0.0146	0.0692	0.085	-0.217	0.3211	-0.0584	0.3282	-0.1448	0.0451	-0.1023	0.315	-0.2075	0.0355	-0.18	0.2715	-0.2187	0.1326	-0.2157	0.1263	-0.0021	0.127	0.1258	-0.0053	0.0086	-0.2378	-0.2904	-0.1482	0.0927	-0.132	-0.1393	-0.1984
GLUCOSE	TpiA-S24E	-0.2693	-0.5562	-0.3889	-0.3546	0.3311	0.0642	-0.147	-0.092	0.1613	-0.0691	-0.2046	-0.0361	-0.0477	0.1722	-0.1236	0.2078	-0.1756	-0.167	-0.0893	0.0897	0.1888	0.2837	-0.188	0.1228	-0.1417	-0.473	-0.3925	0.3344	0.0357	-0.196	-0.2711	0.1588	0.12	0.0473	-0.1927	-0.0813	0.0047	0.0331	-0.2553	-0.0812	0.1553	0.1402	0.2354	0.1247	-0.0499	0.1393	0.1152	0.2062
GLYCEROL	TpiA-S24E	-0.206	-0.2093	-0.4794	-0.1018	0.3901	0.2046	0.047	0.1617	0.2669	0.0512	-0.1404	0.1433	0.1497	0.2318	-0.0315	0.3229	-0.0045	0.0552	-0.0491	0.1516	-0.0627	0.3189	-0.3161	0.372	-0.2934	-0.1149	-0.4223	0.4858	-0.1732	0.0706	-0.3421	0.181	-0.1084	0.1132	-0.337	0.1361	0.1777	-0.0651	-0.1806	-0.0113	0.1347	-0.1441	-0.0929	0.1527	0.069	0.019	-0.06	0.0787
GLUCOSE	TpiA-T179A	-0.191	-0.4742	-0.3428	-0.3704	0.3583	0.2166	-0.0911	0.0153	0.1327	0.0543	-0.2491	0.0788	0.0201	0.2694	-0.107	0.2879	-0.1269	0.0503	-0.1505	0.008	0.0452	0.1566	-0.2672	0.067	-0.2636	-0.4605	-0.3715	0.325	0.0223	-0.309	-0.214	-0.0347	0.0386	-0.1759	-0.2688	0.1189	0.1416	-0.0594	-0.127	-0.2188	0.1519	0.1266	0.0794	0.2238	0.12	0.1539	0.0408	0.295
GLYCEROL	TpiA-T179A	0.127	0.2798	0.5434	0.1507	-0.3449	-0.2789	0.0332	-0.0811	-0.2194	-0.169	0.0988	-0.2329	-0.0129	-0.3474	0.1178	-0.4019	0.1037	-0.0926	0.075	-0.1602	0.0298	-0.3774	0.2674	-0.3188	0.32	0.1992	0.542	-0.4539	0.1436	0.0892	0.4618	-0.1988	0.1137	-0.0691	0.4572	-0.0142	-0.1305	-0.0502	0.2647	0.1527	-0.1164	0.0146	0.0425	-0.0432	-0.1427	-0.0315	0.0419	-0.0692
GLUCOSE	TpiA-T179E	0.0428	0.0996	0.2505	0.2117	-0.2157	-0.3419	-0.0826	-0.1324	-0.0316	-0.2653	0.0056	-0.2959	0.0343	-0.2878	0.0959	-0.3144	0.072	-0.2475	0.2772	0.0039	0.1937	-0.2459	0.2222	-0.1249	0.394	0.0334	0.3285	-0.2441	0.1653	0.1668	0.1908	0.0685	0.2408	0.0719	0.4008	-0.0803	-0.1106	-0.0285	0.1332	-0.0083	-0.004	-0.324	0.0616	-0.2449	-0.2403	-0.2329	0.0717	-0.3003
GLYCEROL	TpiA-T179E	-0.1469	-0.0086	0.0872	-0.0725	0.1435	-0.0291	-0.0848	-0.0217	0.0638	-0.1134	-0.1459	-0.0076	0.1279	-0.0238	-0.0575	-0.0036	0.0407	-0.0061	-0.007	0.0834	0.0858	-0.0231	-0.0461	0.0972	0.0217	-0.0411	0.0583	0.1051	-0.0623	0.0552	0.0153	0.0491	0.0486	0.0738	0.1359	0.1465	0.1864	-0.1083	0.0246	0.1444	0.099	-0.1767	-0.1736	0.3597	0.143	0.0929	-0.0129	0.115
P-value
		GLUCOSE	GLUCOSE	ACETATE	GLUCOSE	ACETATE	GLUCOSE	PYRUVATE	GLUCOSE	PYRUVATE	GLUCOSE	PYRUVATE	GLUCOSE	PYRUVATE	GLUCOSE	PYRUVATE	GLUCOSE	PYRUVATE	GLUCOSE	PYRUVATE	GLUCOSE	PYRUVATE	GLUCOSE	PYRUVATE	GLUCOSE	PYRUVATE	GLUCOSE	PYRUVATE	GLUCOSE	PYRUVATE	GLUCOSE	PYRUVATE	GLUCOSE	PYRUVATE	GLUCOSE	PYRUVATE	GLUCOSE	GLUCOSE	ACETATE	GLUCOSE	GLUCOSE	ACETATE	GLUCOSE	ACETATE	GLUCOSE	ACETATE	GLUCOSE	ACETATE	GLUCOSE
		aceA knockout	AceA-S398A	AceA-S398A	AceA-S398E	AceA-S398E	AceE-S2A	AceE-S2A	AceE-S2E	AceE-S2E	AceE-S430A	AceE-S430A	AceE-S430E	AceE-S430E	AceE-S465A	AceE-S465A	AceE-S465E	AceE-S465E	AceE-Y556F	AceE-Y556F	AceF-S318A	AceF-S318A	AceF-S318E	AceF-S318E	AceF-S530A	AceF-S530A	AceF-S530E	AceF-S530E	AceF-S578A	AceF-S578A	AceF-S578E	AceF-S578E	AceF-S60A	AceF-S60A	AceF-S60E	AceF-S60E	acnB knockout	AcnB-S622A	AcnB-S622A	AcnB-T242A/S244A/S245A	Adk-S30A	Adk-S30A	ahpC knockout	ahpC knockout	AhpC-S146A	AhpC-S146A	AhpC-S84A	AhpC-S84A	AhpC-S84E
GLUCOSE	aceA knockout	1	1.06041e-32	3.36112e-05	8.72846e-21	1.54958e-10	0.163819	0.0112802	0.0482262	0.00376823	0.000609526	2.8811e-07	0.0551208	0.397062	0.583396	3.83692e-05	0.862584	3.37397e-05	2.07001e-05	0.000337762	2.92502e-07	0.865169	6.95409e-05	3.53293e-06	0.000796971	0.00968581	1.12605e-06	1.753e-08	1.50178e-07	0.0362484	0.000329316	1.69858e-07	0.460479	0.102977	0.0102314	0.000213906	0.366238	0.0807654	0.384605	0.266233	0.000538945	0.0539836	0.00642638	0.453559	0.000227246	0.521672	0.294052	0.333318	0.375814
GLUCOSE	AceA-S398A	1.06041e-32	1	1.2806e-10	1.69278e-48	1.78105e-16	0.0712342	0.00106886	3.8908e-07	0.00101575	0.000106999	7.20824e-06	4.9473e-06	0.217793	0.796858	0.000793873	0.734707	9.65747e-07	2.30692e-08	0.000389202	0.00222021	0.0346714	8.56067e-05	5.4447e-05	0.40543	0.0139368	1.01693e-17	7.18768e-10	7.61131e-07	0.860477	1.36354e-08	2.35494e-06	0.65401	0.153184	0.721624	0.000583701	0.752583	0.77259	0.821042	0.321304	0.543618	0.0249381	0.0381227	0.130243	0.000234397	0.975389	0.0101855	0.184777	0.000899697
ACETATE	AceA-S398A	3.36112e-05	1.2806e-10	1	5.94955e-06	2.46535e-15	9.92556e-08	0.106963	0.0025474	0.000263698	0.000266205	0.0434478	0.000765399	0.416685	7.27208e-10	0.0148262	4.98777e-12	0.130114	0.0869606	0.0801275	1.60555e-06	0.00127229	1.44449e-09	1.36507e-08	2.34073e-06	5.47788e-19	0.000292965	1.32579e-27	2.2959e-13	0.0146844	0.015566	1.66095e-16	0.00298608	0.00589565	0.33447	2.28032e-31	0.722103	0.163396	0.959168	0.0103829	0.782501	0.357226	0.968619	0.111109	0.0540188	0.143988	0.176917	0.611233	0.18595
GLUCOSE	AceA-S398E	8.72846e-21	1.69278e-48	5.94955e-06	1	7.1985e-17	0.681563	0.0081273	0.0650885	0.0372516	0.00542789	0.000303776	0.471972	0.0838393	0.756188	0.00169505	0.305597	3.31242e-05	0.0155832	0.000270212	0.000474167	0.134644	0.046204	8.43796e-05	0.626383	0.00237656	0.00012626	6.54174e-06	0.00793565	0.689378	0.000449442	0.00276241	0.336938	0.784115	0.763439	0.00342591	0.86133	0.0904153	0.765993	0.144723	0.0756991	0.0781964	6.01551e-05	0.0156384	4.05905e-09	0.00996808	4.5329e-06	0.183823	3.11136e-08
ACETATE	AceA-S398E	1.54958e-10	1.78105e-16	2.46535e-15	7.1985e-17	1	0.0860772	0.0164194	0.422014	0.040968	0.274148	3.06105e-13	0.291041	0.887035	0.00131623	6.21045e-06	0.000406302	0.00223005	0.564145	0.000165214	0.000128041	0.265809	0.00461979	1.13419e-06	0.000815026	0.00135942	0.00441372	8.57659e-09	1.27274e-07	0.804141	0.900416	0.0140174	0.640783	0.840943	0.783561	3.13273e-06	0.0307302	1.6859e-05	0.0250604	0.021031	0.545859	0.0221309	0.146182	0.00173283	8.88683e-08	0.207651	0.000140477	0.034646	1.00738e-06
GLUCOSE	AceE-S2A	0.163819	0.0712342	9.92556e-08	0.681563	0.0860772	1	0.186794	2.14092e-36	0.651182	3.27484e-64	0.351144	3.13467e-82	0.00838282	1.1643e-63	0.0849924	1.80021e-90	0.0941981	8.82056e-44	0.261795	0.0822761	1.67816e-06	1.44865e-12	0.0230837	3.60921e-11	1.04787e-08	0.529809	7.78962e-07	2.07412e-16	3.68171e-05	0.0456077	7.66672e-05	6.51743e-05	6.57263e-05	0.71639	2.7237e-10	0.0672619	0.00498562	0.0013261	0.254517	0.643907	0.632708	0.956288	0.24774	0.986205	0.00317735	0.529315	0.0276302	0.131681
PYRUVATE	AceE-S2A	0.0112802	0.00106886	0.106963	0.0081273	0.0164194	0.186794	1	0.796756	1.58873e-11	0.138924	1.4129e-13	0.213588	5.51973e-06	0.591969	0.000197224	0.667238	0.000371782	0.0293985	0.150354	0.02782	0.97788	0.0134255	0.877906	0.0320837	0.621218	0.966287	0.556904	0.192653	0.315381	0.759955	0.33258	0.0362437	0.784838	0.0669563	0.834013	0.00305608	0.712417	6.61591e-05	0.326311	0.754869	0.034776	0.967258	0.188539	0.0217677	0.10809	0.037698	0.727342	0.142985
GLUCOSE	AceE-S2E	0.0482262	3.8908e-07	0.0025474	0.0650885	0.422014	2.14092e-36	0.796756	1	0.931751	2.95632e-26	0.0512621	2.57569e-52	0.0688611	4.88231e-25	0.00133666	1.58988e-35	0.00186463	4.79864e-29	0.382297	0.37268	7.17578e-08	0.0104239	0.627761	0.000131924	0.0364644	2.50801e-06	0.636879	0.012405	0.00187187	0.0278617	0.920933	0.0012177	0.023102	0.899101	0.0013706	0.506012	0.0485338	0.000418748	0.661292	0.0819186	0.182166	0.238051	0.00252852	0.0330383	0.022867	0.431998	0.000279156	0.401408
PYRUVATE	AceE-S2E	0.00376823	0.00101575	0.000263698	0.0372516	0.040968	0.651182	1.58873e-11	0.931751	1	0.024292	0.460623	0.0426566	0.0362405	0.554862	0.00171578	0.81819	0.0067661	2.99694e-05	0.0311649	0.159614	0.0826799	0.365749	0.0148259	0.639751	0.0586071	0.0770521	4.68847e-06	0.0976268	0.40765	0.950676	0.000172548	0.918296	0.164411	0.478852	0.0080063	0.718002	0.189719	0.00383162	0.557747	0.0819706	0.848265	0.565508	0.359199	0.658086	0.00736932	0.431458	0.683993	0.626187
GLUCOSE	AceE-S430A	0.000609526	0.000106999	0.000266205	0.00542789	0.274148	3.27484e-64	0.138924	2.95632e-26	0.024292	1	0.00360826	2.38241e-50	0.105843	9.4047e-66	0.000724	3.83203e-48	0.000993567	1.91276e-60	0.540513	0.634383	2.11189e-07	2.15616e-06	0.371883	3.52721e-06	1.80171e-05	0.731702	0.00179709	1.65762e-07	0.00116061	0.0939094	0.0209722	0.0363452	8.02186e-05	0.299767	7.36482e-07	0.551314	0.471769	0.00621369	0.291899	0.267983	0.0210798	0.96511	0.0578191	0.154749	0.150018	0.843209	0.000604878	0.589731
PYRUVATE	AceE-S430A	2.8811e-07	7.20824e-06	0.0434478	0.000303776	3.06105e-13	0.351144	1.4129e-13	0.0512621	0.460623	0.00360826	1	0.323015	4.29049e-09	0.820719	1.63748e-27	0.511435	4.59681e-08	0.162508	0.000165093	0.652767	0.906745	0.36975	1.73624e-08	0.804522	0.0210039	0.00119496	0.000235422	0.146202	0.184865	0.170963	0.0108852	0.00155998	0.583939	0.124215	0.0304949	0.164485	0.0333801	5.66322e-05	0.70191	0.759585	3.82802e-06	0.847939	0.0186671	1.66998e-06	0.471218	0.0206271	0.000101754	9.4173e-05
GLUCOSE	AceE-S430E	0.0551208	4.9473e-06	0.000765399	0.471972	0.291041	3.13467e-82	0.213588	2.57569e-52	0.0426566	2.38241e-50	0.323015	1	0.267221	3.7715e-50	0.0425169	2.4526e-72	0.0061204	5.72264e-58	0.408508	0.798582	3.0246e-07	3.54905e-05	0.222632	2.80148e-07	6.17129e-05	0.127896	0.00234176	1.45999e-06	8.44858e-05	0.860746	0.0492207	0.00507208	0.000716705	0.641355	5.00772e-06	0.0714078	0.00579354	0.00615806	0.0787361	0.165691	0.626153	0.7123	0.15398	0.754587	0.00450162	0.945327	0.00275386	0.415784
PYRUVATE	AceE-S430E	0.397062	0.217793	0.416685	0.0838393	0.887035	0.00838282	5.51973e-06	0.0688611	0.0362405	0.105843	4.29049e-09	0.267221	1	0.0770476	3.00831e-12	0.0985385	2.69255e-14	0.227992	0.0270482	0.181295	0.958638	0.89342	0.8653	0.0784986	0.452595	0.981329	0.849365	0.0675771	0.715208	0.699803	0.914585	0.24994	0.478503	0.668774	0.917647	0.34956	0.161098	0.326586	0.839275	0.804145	0.969847	0.102375	0.509949	0.726289	0.909199	0.720573	0.840455	0.437837
GLUCOSE	AceE-S465A	0.583396	0.796858	7.27208e-10	0.756188	0.00131623	1.1643e-63	0.591969	4.88231e-25	0.554862	9.4047e-66	0.820719	3.7715e-50	0.0770476	1	0.044409	3.82271e-81	0.0264525	5.05081e-54	0.395948	0.68739	5.17769e-05	4.27155e-10	0.0166506	6.51603e-10	4.9778e-07	0.0072178	2.53458e-08	1.70632e-18	0.000713448	0.0175242	0.000185834	0.0231321	0.0108221	0.211323	6.58865e-11	0.0266692	0.0474995	0.00683065	0.0723379	0.236536	0.348493	0.68876	0.649696	0.637185	0.245721	0.802686	0.0174437	0.345398
PYRUVATE	AceE-S465A	3.83692e-05	0.000793873	0.0148262	0.00169505	6.21045e-06	0.0849924	0.000197224	0.00133666	0.00171578	0.000724	1.63748e-27	0.0425169	3.00831e-12	0.044409	1	0.190856	1.25193e-17	0.00206935	5.16861e-09	0.0516587	0.978041	0.26475	4.27622e-06	0.878745	0.00273048	0.00616128	0.000104857	0.18856	0.54397	0.0943183	0.000238782	0.861472	0.705556	0.989281	0.0022281	0.626809	0.16369	0.120228	0.791157	0.966811	0.0573101	0.408789	0.033798	0.000975255	0.376515	0.0632857	0.0275562	0.00703318
GLUCOSE	AceE-S465E	0.862584	0.734707	4.98777e-12	0.305597	0.000406302	1.80021e-90	0.667238	1.58988e-35	0.81819	3.83203e-48	0.511435	2.4526e-72	0.0985385	3.82271e-81	0.190856	1	0.14688	5.80878e-43	0.130164	0.410433	1.35586e-06	1.95698e-14	0.00215044	1.32885e-14	1.4532e-09	0.0178139	1.96957e-10	4.09446e-24	5.79764e-07	0.0570841	9.36879e-07	0.000218942	0.000114455	0.880145	1.9044e-13	0.0314426	0.00673115	0.000634295	0.0178631	0.751628	0.892779	0.732865	0.639601	0.607429	0.00303357	0.276545	0.00756671	0.0995595
PYRUVATE	AceE-S465E	3.37397e-05	9.65747e-07	0.130114	3.31242e-05	0.00223005	0.0941981	0.000371782	0.00186463	0.0067661	0.000993567	4.59681e-08	0.0061204	2.69255e-14	0.0264525	1.25193e-17	0.14688	1	3.88434e-05	6.11004e-14	0.00170347	0.00120886	0.0462312	0.429411	0.465888	0.97727	0.0551523	0.0234991	0.0681583	0.00378262	0.433173	0.0438573	0.0648654	0.00109605	0.00517763	0.638588	0.942253	0.321265	0.121685	0.951745	0.213753	0.090088	0.0763644	0.972047	0.00749267	0.145718	0.31131	0.0264096	0.049303
GLUCOSE	AceE-Y556F	2.07001e-05	2.30692e-08	0.0869606	0.0155832	0.564145	8.82056e-44	0.0293985	4.79864e-29	2.99694e-05	1.91276e-60	0.162508	5.72264e-58	0.227992	5.05081e-54	0.00206935	5.80878e-43	3.88434e-05	1	0.780199	0.00493628	4.86908e-08	0.295389	0.192035	0.00567521	0.000132135	0.5178	0.366758	0.00650519	0.0054985	0.258157	0.567204	0.219306	0.000233028	0.00252584	0.000464769	0.00404725	0.00616726	0.20528	0.248749	0.0693113	0.04071	0.76383	0.369094	0.604556	0.250274	0.310374	0.0213014	0.718321
PYRUVATE	AceE-Y556F	0.000337762	0.000389202	0.0801275	0.000270212	0.000165214	0.261795	0.150354	0.382297	0.0311649	0.540513	0.000165093	0.408508	0.0270482	0.395948	5.16861e-09	0.130164	6.11004e-14	0.780199	1	0.536614	0.431253	0.418881	0.0110322	0.87334	0.00881981	0.00255506	0.000112624	0.116375	0.941049	0.0013341	0.00393459	0.57994	0.582822	0.900138	0.00102914	0.986689	0.0832	0.571107	0.837222	0.0147131	0.414087	0.0977627	0.427493	0.00256029	0.0299296	0.0648782	0.00887015	0.00372202
GLUCOSE	AceF-S318A	2.92502e-07	0.00222021	1.60555e-06	0.000474167	0.000128041	0.0822761	0.02782	0.37268	0.159614	0.634383	0.652767	0.798582	0.181295	0.68739	0.0516587	0.410433	0.00170347	0.00493628	0.536614	1	0.0155343	1.07216e-17	0.366104	6.07803e-25	0.252033	0.0001402	0.0745146	1.91903e-19	0.291661	1.65953e-08	0.0836032	2.88308e-24	0.981792	3.16626e-20	0.206697	0.636592	0.0260496	0.19902	0.151482	0.0513412	0.219348	0.483045	0.672405	9.95789e-06	0.147921	0.0405054	0.0981488	0.0511509
PYRUVATE	AceF-S318A	0.865169	0.0346714	0.00127229	0.134644	0.265809	1.67816e-06	0.97788	7.17578e-08	0.0826799	2.11189e-07	0.906745	3.0246e-07	0.958638	5.17769e-05	0.978041	1.35586e-06	0.00120886	4.86908e-08	0.431253	0.0155343	1	0.185108	2.38003e-11	0.0527095	2.17454e-20	0.827651	0.0180308	0.161022	1.13088e-20	0.041318	0.00457818	0.14766	2.93804e-35	0.0174489	8.42436e-17	0.554172	0.785288	0.376083	0.075804	0.536332	0.861208	0.559713	0.738644	0.555875	0.337075	0.0548034	0.0344435	0.384938
GLUCOSE	AceF-S318E	6.95409e-05	8.56067e-05	1.44449e-09	0.046204	0.00461979	1.44865e-12	0.0134255	0.0104239	0.365749	2.15616e-06	0.36975	3.54905e-05	0.89342	4.27155e-10	0.26475	1.95698e-14	0.0462312	0.295389	0.418881	1.07216e-17	0.185108	1	0.0101643	6.5503e-51	7.57707e-06	0.550142	1.59839e-10	5.25965e-62	0.000228809	0.00162756	2.87226e-11	3.7899e-27	0.011829	4.51087e-17	5.01191e-08	0.878249	0.144536	0.0359748	0.000324182	0.837503	0.738399	0.0199343	0.770974	0.0170171	0.331963	0.00465314	0.0249006	0.0813295
PYRUVATE	AceF-S318E	3.53293e-06	5.4447e-05	1.36507e-08	8.43796e-05	1.13419e-06	0.0230837	0.877906	0.627761	0.0148259	0.371883	1.73624e-08	0.222632	0.8653	0.0166506	4.27622e-06	0.00215044	0.429411	0.192035	0.0110322	0.366104	2.38003e-11	0.0101643	1	0.0112658	9.3005e-55	3.46441e-07	5.7844e-29	6.12472e-06	4.51198e-28	0.00217423	5.84024e-23	0.221743	2.50249e-23	0.626613	1.48702e-36	0.0835726	0.022455	0.806215	0.0195271	0.674094	0.0114317	0.752907	0.273555	1.52454e-05	0.329884	0.064974	0.563248	0.000284283
GLUCOSE	AceF-S530A	0.000796971	0.40543	2.34073e-06	0.626383	0.000815026	3.60921e-11	0.0320837	0.000131924	0.639751	3.52721e-06	0.804522	2.80148e-07	0.0784986	6.51603e-10	0.878745	1.32885e-14	0.465888	0.00567521	0.87334	6.07803e-25	0.0527095	6.5503e-51	0.0112658	1	0.000193908	0.000100375	5.58672e-05	3.70495e-62	0.00690552	1.19983e-11	2.50916e-05	1.28283e-38	0.000209218	3.7613e-26	1.73323e-06	0.395196	0.0102323	0.00854993	0.000241636	0.285208	0.563559	0.52958	0.926065	0.0725239	0.1531	0.177745	0.030166	0.205758
PYRUVATE	AceF-S530A	0.00968581	0.0139368	5.47788e-19	0.00237656	0.00135942	1.04787e-08	0.621218	0.0364644	0.0586071	1.80171e-05	0.0210039	6.17129e-05	0.452595	4.9778e-07	0.00273048	1.4532e-09	0.97727	0.000132135	0.00881981	0.252033	2.17454e-20	7.57707e-06	9.3005e-55	0.000193908	1	2.40293e-06	1.72034e-40	2.06113e-09	1.01232e-31	6.0752e-06	6.82594e-31	0.749826	2.66963e-38	0.378413	1.0847e-78	0.462391	0.407289	0.514761	0.0129266	0.988964	0.461105	0.523121	0.805796	0.00931216	0.0164305	0.00775623	0.229845	0.00191346
GLUCOSE	AceF-S530E	1.12605e-06	1.01693e-17	0.000292965	0.00012626	0.00441372	0.529809	0.966287	2.50801e-06	0.0770521	0.731702	0.00119496	0.127896	0.981329	0.0072178	0.00616128	0.0178139	0.0551523	0.5178	0.00255506	0.0001402	0.827651	0.550142	3.46441e-07	0.000100375	2.40293e-06	1	4.33336e-14	0.0867827	0.0111081	5.1419e-50	3.2188e-12	4.44338e-08	0.157189	1.95412e-09	9.10293e-06	0.16915	0.841277	0.382236	0.935304	0.184667	0.0964706	0.588351	0.012618	0.0416193	0.70349	0.302631	0.0134367	0.019757
PYRUVATE	AceF-S530E	1.753e-08	7.18768e-10	1.32579e-27	6.54174e-06	8.57659e-09	7.78962e-07	0.556904	0.636879	4.68847e-06	0.00179709	0.000235422	0.00234176	0.849365	2.53458e-08	0.000104857	1.96957e-10	0.0234991	0.366758	0.000112624	0.0745146	0.0180308	1.59839e-10	5.7844e-29	5.58672e-05	1.72034e-40	4.33336e-14	1	8.29772e-15	2.96943e-10	7.4545e-09	1.02829e-78	0.305581	2.20291e-06	0.810119	1.21746e-55	0.413517	0.724334	0.123547	0.00267126	0.521059	0.163684	0.500203	0.547939	0.0556408	0.0155481	0.0761797	0.750309	0.00123254
GLUCOSE	AceF-S578A	1.50178e-07	7.61131e-07	2.2959e-13	0.00793565	1.27274e-07	2.07412e-16	0.192653	0.012405	0.0976268	1.65762e-07	0.146202	1.45999e-06	0.0675771	1.70632e-18	0.18856	4.09446e-24	0.0681583	0.00650519	0.116375	1.91903e-19	0.161022	5.25965e-62	6.12472e-06	3.70495e-62	2.06113e-09	0.0867827	8.29772e-15	1	0.000430203	0.057307	3.14366e-13	1.35398e-21	0.00259234	3.96445e-11	3.00841e-11	0.0670207	0.00490484	0.0225674	0.000132353	0.377091	0.35247	0.137307	0.436931	0.0016197	0.205032	0.0130348	0.426326	0.00893496
PYRUVATE	AceF-S578A	0.0362484	0.860477	0.0146844	0.689378	0.804141	3.68171e-05	0.315381	0.00187187	0.40765	0.00116061	0.184865	8.44858e-05	0.715208	0.000713448	0.54397	5.79764e-07	0.00378262	0.0054985	0.941049	0.291661	1.13088e-20	0.000228809	4.51198e-28	0.00690552	1.01232e-31	0.0111081	2.96943e-10	0.000430203	1	0.0749772	1.73611e-15	0.280787	4.35857e-43	0.805808	7.40652e-24	0.636448	0.83867	0.0754936	0.139277	0.44682	0.336079	0.551269	0.430515	0.156618	0.195187	0.292126	0.00270285	0.25294
GLUCOSE	AceF-S578E	0.000329316	1.36354e-08	0.015566	0.000449442	0.900416	0.0456077	0.759955	0.0278617	0.950676	0.0939094	0.170963	0.860746	0.699803	0.0175242	0.0943183	0.0570841	0.433173	0.258157	0.0013341	1.65953e-08	0.041318	0.00162756	0.00217423	1.19983e-11	6.0752e-06	5.1419e-50	7.4545e-09	0.057307	0.0749772	1	2.65887e-08	1.74838e-14	0.0218141	4.81814e-21	4.11573e-05	0.762391	0.840601	0.497401	0.165677	0.162939	0.668461	0.353451	0.85558	0.897585	0.41291	0.394645	0.0205351	0.345421
PYRUVATE	AceF-S578E	1.69858e-07	2.35494e-06	1.66095e-16	0.00276241	0.0140174	7.66672e-05	0.33258	0.920933	0.000172548	0.0209722	0.0108852	0.0492207	0.914585	0.000185834	0.000238782	9.36879e-07	0.0438573	0.567204	0.00393459	0.0836032	0.00457818	2.87226e-11	5.84024e-23	2.50916e-05	6.82594e-31	3.2188e-12	1.02829e-78	3.14366e-13	1.73611e-15	2.65887e-08	1	0.0348725	3.37812e-09	0.289224	4.14617e-39	0.848836	0.66434	0.0473651	0.0268515	0.574591	0.269562	0.759106	0.752054	0.450108	0.0875978	0.659338	0.393791	0.293222
GLUCOSE	AceF-S60A	0.460479	0.65401	0.00298608	0.336938	0.640783	6.51743e-05	0.0362437	0.0012177	0.918296	0.0363452	0.00155998	0.00507208	0.24994	0.0231321	0.861472	0.000218942	0.0648654	0.219306	0.57994	2.88308e-24	0.14766	3.7899e-27	0.221743	1.28283e-38	0.749826	4.44338e-08	0.305581	1.35398e-21	0.280787	1.74838e-14	0.0348725	1	0.870225	6.28228e-52	0.18382	0.427698	0.697043	0.0133587	0.0254742	0.0163504	0.76129	0.89723	0.323444	0.774662	0.597805	0.96955	0.0147221	0.734506
PYRUVATE	AceF-S60A	0.102977	0.153184	0.00589565	0.784115	0.840943	6.57263e-05	0.784838	0.023102	0.164411	8.02186e-05	0.583939	0.000716705	0.478503	0.0108221	0.705556	0.000114455	0.00109605	0.000233028	0.582822	0.981792	2.93804e-35	0.011829	2.50249e-23	0.000209218	2.66963e-38	0.157189	2.20291e-06	0.00259234	4.35857e-43	0.0218141	3.37812e-09	0.870225	1	0.675639	4.59499e-30	0.252079	0.132033	0.112284	0.192224	0.45196	0.471485	0.174428	0.248598	0.067398	0.993636	0.418032	0.00888246	0.530199
GLUCOSE	AceF-S60E	0.0102314	0.721624	0.33447	0.763439	0.783561	0.71639	0.0669563	0.899101	0.478852	0.299767	0.124215	0.641355	0.668774	0.211323	0.989281	0.880145	0.00517763	0.00252584	0.900138	3.16626e-20	0.0174489	4.51087e-17	0.626613	3.7613e-26	0.378413	1.95412e-09	0.810119	3.96445e-11	0.805808	4.81814e-21	0.289224	6.28228e-52	0.675639	1	0.674823	0.902331	0.513993	0.263068	0.092936	0.00438761	0.615415	0.894636	0.782874	0.796682	0.269775	0.229442	0.331409	0.349398
PYRUVATE	AceF-S60E	0.000213906	0.000583701	2.28032e-31	0.00342591	3.13273e-06	2.7237e-10	0.834013	0.0013706	0.0080063	7.36482e-07	0.0304949	5.00772e-06	0.917647	6.58865e-11	0.0022281	1.9044e-13	0.638588	0.000464769	0.00102914	0.206697	8.42436e-17	5.01191e-08	1.48702e-36	1.73323e-06	1.0847e-78	9.10293e-06	1.21746e-55	3.00841e-11	7.40652e-24	4.11573e-05	4.14617e-39	0.18382	4.59499e-30	0.674823	1	0.9957	0.14854	0.0468196	0.0110493	0.780673	0.576446	0.953051	0.680221	0.181484	0.0181363	0.104074	0.119419	0.0428433
GLUCOSE	acnB knockout	0.366238	0.752583	0.722103	0.86133	0.0307302	0.0672619	0.00305608	0.506012	0.718002	0.551314	0.164485	0.0714078	0.34956	0.0266692	0.626809	0.0314426	0.942253	0.00404725	0.986689	0.636592	0.554172	0.878249	0.0835726	0.395196	0.462391	0.16915	0.413517	0.0670207	0.636448	0.762391	0.848836	0.427698	0.252079	0.902331	0.9957	1	3.20705e-12	0.0117962	2.16821e-11	0.2773	0.206539	0.223485	0.17004	0.109666	0.643428	0.386145	0.0345329	0.826005
GLUCOSE	AcnB-S622A	0.0807654	0.77259	0.163396	0.0904153	1.6859e-05	0.00498562	0.712417	0.0485338	0.189719	0.471769	0.0333801	0.00579354	0.161098	0.0474995	0.16369	0.00673115	0.321265	0.00616726	0.0832	0.0260496	0.785288	0.144536	0.022455	0.0102323	0.407289	0.841277	0.724334	0.00490484	0.83867	0.840601	0.66434	0.697043	0.132033	0.513993	0.14854	3.20705e-12	1	0.0779352	0.722011	0.141493	0.0937273	0.410652	0.928481	1.68463e-06	0.0362293	0.114361	0.444267	0.0171376
ACETATE	AcnB-S622A	0.384605	0.821042	0.959168	0.765993	0.0250604	0.0013261	6.61591e-05	0.000418748	0.00383162	0.00621369	5.66322e-05	0.00615806	0.326586	0.00683065	0.120228	0.000634295	0.121685	0.20528	0.571107	0.19902	0.376083	0.0359748	0.806215	0.00854993	0.514761	0.382236	0.123547	0.0225674	0.0754936	0.497401	0.0473651	0.0133587	0.112284	0.263068	0.0468196	0.0117962	0.0779352	1	0.126528	0.163037	0.209243	0.793871	0.00328976	0.099654	0.32981	0.394409	0.0272579	0.603302
GLUCOSE	AcnB-T242A/S244A/S245A	0.266233	0.321304	0.0103829	0.144723	0.021031	0.254517	0.326311	0.661292	0.557747	0.291899	0.70191	0.0787361	0.839275	0.0723379	0.791157	0.0178631	0.951745	0.248749	0.837222	0.151482	0.075804	0.000324182	0.0195271	0.000241636	0.0129266	0.935304	0.00267126	0.000132353	0.139277	0.165677	0.0268515	0.0254742	0.192224	0.092936	0.0110493	2.16821e-11	0.722011	0.126528	1	0.0142223	0.956835	0.00512421	0.0413891	4.28577e-05	0.395892	0.000539988	0.375867	1.68706e-07
GLUCOSE	Adk-S30A	0.000538945	0.543618	0.782501	0.0756991	0.545859	0.643907	0.754869	0.0819186	0.0819706	0.267983	0.759585	0.165691	0.804145	0.236536	0.966811	0.751628	0.213753	0.0693113	0.0147131	0.0513412	0.536332	0.837503	0.674094	0.285208	0.988964	0.184667	0.521059	0.377091	0.44682	0.162939	0.574591	0.0163504	0.45196	0.00438761	0.780673	0.2773	0.141493	0.163037	0.0142223	1	0.00648862	0.801171	0.162391	0.0734419	0.188	0.427403	0.422328	0.778947
ACETATE	Adk-S30A	0.0539836	0.0249381	0.357226	0.0781964	0.0221309	0.632708	0.034776	0.182166	0.848265	0.0210798	3.82802e-06	0.626153	0.969847	0.348493	0.0573101	0.892779	0.090088	0.04071	0.414087	0.219348	0.861208	0.738399	0.0114317	0.563559	0.461105	0.0964706	0.163684	0.35247	0.336079	0.668461	0.269562	0.76129	0.471485	0.615415	0.576446	0.206539	0.0937273	0.209243	0.956835	0.00648862	1	0.236261	0.00131071	0.000108992	0.0358377	0.140762	0.901584	0.062973
GLUCOSE	ahpC knockout	0.00642638	0.0381227	0.968619	6.01551e-05	0.146182	0.956288	0.967258	0.238051	0.565508	0.96511	0.847939	0.7123	0.102375	0.68876	0.408789	0.732865	0.0763644	0.76383	0.0977627	0.483045	0.559713	0.0199343	0.752907	0.52958	0.523121	0.588351	0.500203	0.137307	0.551269	0.353451	0.759106	0.89723	0.174428	0.894636	0.953051	0.223485	0.410652	0.793871	0.00512421	0.801171	0.236261	1	1.85507e-10	0.0100839	0.850506	3.62886e-10	0.00559026	6.2068e-12
ACETATE	ahpC knockout	0.453559	0.130243	0.111109	0.0156384	0.00173283	0.24774	0.188539	0.00252852	0.359199	0.0578191	0.0186671	0.15398	0.509949	0.649696	0.033798	0.639601	0.972047	0.369094	0.427493	0.672405	0.738644	0.770974	0.273555	0.926065	0.805796	0.012618	0.547939	0.436931	0.430515	0.85558	0.752054	0.323444	0.248598	0.782874	0.680221	0.17004	0.928481	0.00328976	0.0413891	0.162391	0.00131071	1.85507e-10	1	0.0456911	0.959142	0.000113953	2.92395e-11	0.00751882
GLUCOSE	AhpC-S146A	0.000227246	0.000234397	0.0540188	4.05905e-09	8.88683e-08	0.986205	0.0217677	0.0330383	0.658086	0.154749	1.66998e-06	0.754587	0.726289	0.637185	0.000975255	0.607429	0.00749267	0.604556	0.00256029	9.95789e-06	0.555875	0.0170171	1.52454e-05	0.0725239	0.00931216	0.0416193	0.0556408	0.0016197	0.156618	0.897585	0.450108	0.774662	0.067398	0.796682	0.181484	0.109666	1.68463e-06	0.099654	4.28577e-05	0.0734419	0.000108992	0.0100839	0.0456911	1	0.000113368	2.20204e-13	0.452403	1.44237e-15
ACETATE	AhpC-S146A	0.521672	0.975389	0.143988	0.00996808	0.207651	0.00317735	0.10809	0.022867	0.00736932	0.150018	0.471218	0.00450162	0.909199	0.245721	0.376515	0.00303357	0.145718	0.250274	0.0299296	0.147921	0.337075	0.331963	0.329884	0.1531	0.0164305	0.70349	0.0155481	0.205032	0.195187	0.41291	0.0875978	0.597805	0.993636	0.269775	0.0181363	0.643428	0.0362293	0.32981	0.395892	0.188	0.0358377	0.850506	0.959142	0.000113368	1	0.293164	0.735503	0.0788311
GLUCOSE	AhpC-S84A	0.294052	0.0101855	0.176917	4.5329e-06	0.000140477	0.529315	0.037698	0.431998	0.431458	0.843209	0.0206271	0.945327	0.720573	0.802686	0.0632857	0.276545	0.31131	0.310374	0.0648782	0.0405054	0.0548034	0.00465314	0.064974	0.177745	0.00775623	0.302631	0.0761797	0.0130348	0.292126	0.394645	0.659338	0.96955	0.418032	0.229442	0.104074	0.386145	0.114361	0.394409	0.000539988	0.427403	0.140762	3.62886e-10	0.000113953	2.20204e-13	0.293164	1	2.92255e-05	1.40075e-25
ACETATE	AhpC-S84A	0.333318	0.184777	0.611233	0.183823	0.034646	0.0276302	0.727342	0.000279156	0.683993	0.000604878	0.000101754	0.00275386	0.840455	0.0174437	0.0275562	0.00756671	0.0264096	0.0213014	0.00887015	0.0981488	0.0344435	0.0249006	0.563248	0.030166	0.229845	0.0134367	0.750309	0.426326	0.00270285	0.0205351	0.393791	0.0147221	0.00888246	0.331409	0.119419	0.0345329	0.444267	0.0272579	0.375867	0.422328	0.901584	0.00559026	2.92395e-11	0.452403	0.735503	2.92255e-05	1	0.00152865
GLUCOSE	AhpC-S84E	0.375814	0.000899697	0.18595	3.11136e-08	1.00738e-06	0.131681	0.142985	0.401408	0.626187	0.589731	9.4173e-05	0.415784	0.437837	0.345398	0.00703318	0.0995595	0.049303	0.718321	0.00372202	0.0511509	0.384938	0.0813295	0.000284283	0.205758	0.00191346	0.019757	0.00123254	0.00893496	0.25294	0.345421	0.293222	0.734506	0.530199	0.349398	0.0428433	0.826005	0.0171376	0.603302	1.68706e-07	0.778947	0.062973	6.2068e-12	0.00751882	1.44237e-15	0.0788311	1.40075e-25	0.00152865	1
ACETATE	AhpC-S84E	0.683775	0.138021	0.152028	0.0216922	0.000943071	0.678319	0.567662	0.159301	0.32351	0.381026	0.0725394	0.854816	0.79948	0.376398	0.0123375	0.619265	0.0462043	0.860018	0.0347098	0.0632562	0.0399612	0.792884	0.219583	0.498518	0.850278	0.0652991	0.217292	0.124158	0.216361	0.559634	0.920933	0.483242	0.00671856	0.936017	0.760074	0.00386149	0.498162	0.777728	0.520442	0.287162	0.96734	1.20846e-07	3.4265e-18	0.110018	0.261726	2.58186e-05	4.66999e-19	0.000135241
GLUCOSE	FbaA-Y248F	0.697544	0.0254805	5.48973e-07	0.22298	0.00616599	1.25326e-21	0.909532	5.94349e-23	0.40144	1.43023e-07	0.763036	1.01361e-29	0.0508007	1.06741e-11	0.18331	8.9561e-24	0.885467	4.58424e-08	0.887542	0.000340277	0.300837	2.86165e-06	0.983285	2.6675e-13	0.114327	0.000811147	0.00727472	5.00863e-07	0.197995	6.33162e-06	0.202057	2.62e-13	0.200715	1.28136e-06	0.0062878	0.994428	0.0307372	0.18686	0.000974975	0.0118572	0.388472	0.938804	0.693197	0.426172	0.0198424	0.554127	0.053445	0.564383
GLYCEROL	FbaA-Y248F	6.30585e-05	9.32172e-09	4.86853e-06	4.77547e-06	2.94205e-16	0.00976229	0.0124479	0.00340813	0.0396392	0.000349105	4.52263e-08	0.0193414	0.153849	0.310264	6.27585e-05	0.477345	0.000551424	0.00105848	0.0423992	2.34367e-05	0.00151167	0.00417635	0.00388481	0.00836315	0.479672	0.618048	0.00369843	0.000585268	0.60313	0.000755433	0.194893	0.0365122	0.0365824	5.45109e-05	0.448532	0.194709	0.000643742	0.0263263	3.82535e-05	0.796907	0.00177981	0.0214054	0.0463519	2.74065e-14	0.755567	0.00015858	0.099445	5.43246e-07
GLUCOSE	fbaB knockout	3.9241e-30	1.37124e-05	0.383815	0.194799	0.901008	0.0696435	0.72639	0.00960463	0.00155563	0.0879056	0.0675092	0.00865001	0.885113	0.263027	9.21371e-05	0.0846562	0.28146	9.99973e-05	0.0437477	0.131396	0.132499	0.176809	0.000347362	0.866254	0.00641664	1.30769e-07	7.0719e-05	0.294921	5.72018e-05	7.14854e-08	7.167e-09	0.806523	0.000485635	0.869602	0.000661559	0.663965	0.304475	0.169093	0.0407652	0.00312457	0.778141	0.000673674	0.0220233	0.939644	0.304192	0.276555	0.799898	0.0739846
GLYCEROL	fbaB knockout	1.33536e-06	0.489535	0.00126066	0.0649969	1.30628e-06	0.388488	0.530495	0.492371	0.462664	0.621902	0.000634669	0.244885	0.634157	0.562772	0.00087001	0.865895	0.332659	0.0191273	0.0263323	0.00213711	0.0439691	0.737517	1.77744e-07	0.1418	0.0101098	0.774167	0.135034	0.114299	0.382475	0.785162	0.33599	0.103327	0.0011865	0.139013	0.0130618	0.0365072	0.00170616	0.0267865	0.43275	0.352843	0.371326	0.558291	0.343908	0.000108135	0.998102	0.715887	0.00811425	0.725168
GLUCOSE	FbaB-S345A	5.71059e-05	3.65107e-05	1.33116e-09	9.63038e-06	5.55204e-13	2.21232e-11	0.0592722	3.69809e-05	0.227441	0.00269274	2.13035e-05	1.68914e-10	0.672325	6.28205e-11	0.0980845	5.63963e-21	0.00832899	0.000996384	0.0931648	1.05277e-05	0.981729	6.36515e-20	1.06507e-05	3.17021e-23	0.000192343	0.0247095	2.24639e-09	1.2447e-26	0.0188456	0.0575644	3.8383e-05	1.08664e-07	0.238564	3.76695e-07	2.17268e-05	0.285523	0.00010569	0.757532	1.12041e-06	0.674209	0.0196499	0.0481014	0.0443534	2.04824e-06	0.0397433	0.00380469	0.536616	8.83267e-05
GLYCEROL	FbaB-S345A	0.000239174	0.000376103	2.56799e-05	0.00103943	2.17642e-18	0.9046	0.0726692	0.892162	0.35325	0.161407	5.40966e-08	0.388783	0.769621	0.0628698	0.000942579	0.0137561	0.355415	0.453369	0.469567	0.000629112	0.184891	0.00326435	4.55129e-05	2.38843e-06	0.0711509	0.643863	0.0022273	1.36542e-07	0.406265	0.00630013	0.0921696	0.0384285	0.902107	0.00914463	0.051097	0.00499802	7.5058e-09	0.039417	0.000291419	0.352178	0.00415753	0.615208	0.821515	7.30198e-11	0.0358435	0.028246	0.746128	0.00361619
GLUCOSE	FbaB-S345E	0.17145	0.27385	1.87821e-13	0.00678385	2.26433e-07	1.33281e-30	0.766088	2.78418e-24	0.122759	2.79714e-13	0.11662	1.79865e-30	0.107982	6.75512e-26	0.627549	2.11141e-42	0.393405	7.9463e-14	0.0909778	0.0111152	3.26729e-05	1.44168e-11	2.68959e-05	2.06649e-16	1.24247e-05	0.736801	1.44284e-09	2.35651e-15	0.00165141	0.298311	0.00019987	2.11846e-06	0.00104527	0.0324813	4.49929e-10	0.597868	0.00054064	0.0266975	1.72014e-05	0.764121	0.200467	0.442316	0.144843	0.0329387	0.00340046	0.375365	0.168679	0.0369867
GLYCEROL	FbaB-S345E	0.212826	0.00291883	0.734164	0.0159577	1.87371e-05	1.62326e-07	0.0452465	1.11168e-06	0.589601	2.47402e-07	0.000332898	0.000996704	0.332734	0.000174699	0.0533439	0.00104833	0.142966	0.000234926	0.833286	0.0174198	3.84995e-05	0.601782	0.205055	0.240973	0.0254079	0.412032	0.302074	0.588266	0.00846636	0.00024931	0.0542674	0.388405	0.014974	0.000818896	0.015962	0.302314	0.019484	0.00277266	9.16076e-05	0.720438	0.000610921	0.0711225	0.000311745	1.16389e-10	0.118694	0.0205957	0.0609627	0.000614729
GLUCOSE	FbaB-Y254F	3.7831e-06	5.66526e-16	0.427803	0.0474907	0.461089	2.20237e-05	0.213972	4.51147e-13	0.306947	0.000116228	0.152349	1.5763e-15	0.683751	0.011959	0.0247798	0.000346734	0.209301	2.17032e-11	0.950879	0.69408	0.504251	0.00178271	0.185756	0.89851	0.328215	1.52084e-11	0.00233944	0.00602518	0.396684	1.47504e-06	0.000122141	0.560151	0.684675	0.147529	0.0629916	0.437983	0.00569464	0.475666	0.0547545	0.0233343	0.908277	0.906227	0.866906	0.100383	0.00580273	0.85123	0.888184	0.642682
GLYCEROL	FbaB-Y254F	0.460939	0.73429	0.849965	0.257278	0.0113988	0.00392338	0.709028	0.32036	0.0939459	0.188174	0.200951	0.700728	0.70685	0.724029	0.831763	0.927357	0.0281944	0.15647	0.864381	0.283775	0.35438	0.296064	0.220394	0.158346	0.393419	0.374615	0.831633	0.295291	0.288991	0.0176095	0.206475	0.757546	0.658682	0.655973	0.901773	0.0434273	0.0882543	0.332843	0.00453291	0.169367	0.104252	0.457091	0.60748	0.0482589	0.446891	0.956861	0.822525	0.513507
GLUCOSE	gnd knockout	2.19859e-17	6.68267e-08	7.41966e-09	3.32951e-08	3.51101e-14	0.12618	0.377694	0.639631	0.0128934	0.86219	1.65696e-06	0.168334	0.761957	0.0380432	3.0612e-05	0.000355384	0.000949055	0.723963	0.00128636	9.36036e-11	0.121705	7.97404e-10	1.46437e-11	5.4157e-16	1.07651e-07	0.282	1.29261e-09	1.82712e-16	0.00386278	0.200519	3.52896e-06	0.0287312	0.000679234	0.000271438	5.76328e-07	0.0747637	0.000555735	0.490362	0.000125699	0.0305591	0.0345116	0.263699	0.729516	9.11652e-11	0.0054447	0.000296115	0.766076	0.000109208
FRUCTOSE	gnd knockout	8.25523e-15	4.50692e-12	2.09216e-06	6.32352e-08	9.94978e-09	0.45069	0.386659	0.287842	3.97015e-08	0.448996	0.00135917	0.719019	0.882913	0.117308	5.52337e-05	0.00480846	0.0506494	0.0835035	0.0350199	0.0146427	0.0615919	1.21423e-06	4.8808e-11	0.00039302	4.37158e-08	7.98695e-06	1.97414e-13	1.49864e-09	7.36482e-07	0.0183424	3.33518e-13	0.915694	0.000134088	0.859393	1.12039e-08	0.806197	0.199271	0.0255817	0.0270602	0.241662	0.0548762	0.687784	0.980413	0.000149479	0.0138734	0.00274192	0.38302	0.0255254
GLUCOSE	Gnd-S304A	0.00972764	0.00176616	0.00457419	0.0679494	0.786453	0.391922	0.251526	0.20593	0.317258	0.738897	0.765685	0.185838	0.631146	0.065578	0.162221	0.00231158	0.270827	0.795976	0.737922	0.681982	0.0183614	1.70104e-06	0.000559758	3.1365e-05	0.000410656	0.679764	8.26221e-05	2.64388e-06	5.34926e-05	0.436036	0.00031932	0.000271266	0.00126142	0.0240517	8.13805e-06	0.557732	0.00310778	0.0163411	0.0138171	0.0935249	0.0586609	0.491393	0.015369	0.120067	0.243011	0.260808	2.59997e-06	0.786886
FRUCTOSE	Gnd-S304A	0.265873	0.733091	8.24646e-05	0.353392	0.0148721	1.85633e-06	0.0241898	2.02054e-05	0.781873	0.00497151	0.517504	1.3256e-06	0.49377	0.00206109	0.602879	9.61519e-07	0.21159	0.251398	0.665985	4.83711e-06	0.955738	6.1665e-06	0.898893	3.3038e-11	0.389433	0.392536	0.00738049	1.1505e-07	0.139087	0.00374659	0.0951808	1.13738e-07	0.292372	4.37288e-05	0.100199	0.0556336	0.855607	0.76559	0.000108708	0.0116925	0.518053	0.388286	0.221387	0.0818168	0.00828148	0.0611441	0.59001	0.00247174
GLUCOSE	Gnd-S304E	0.000210669	3.2766e-14	0.373337	0.0476311	1.469e-05	6.29974e-08	0.00626883	7.76631e-19	0.929508	2.24607e-07	1.38897e-05	3.68335e-19	0.748113	0.0366095	8.5522e-05	0.000272044	0.0133933	1.6993e-06	0.386509	0.272449	0.0129944	0.0746185	0.0702254	0.468265	0.678624	1.23533e-13	0.0928872	0.00277106	0.110127	0.000635938	0.174968	0.00302744	0.00167361	0.00856147	0.685599	0.248073	0.91	0.000270493	0.991687	0.000106406	0.103369	0.251025	0.000990155	0.112522	0.000719443	0.01489	0.000421826	0.207325
FRUCTOSE	Gnd-S304E	0.000840308	2.73474e-10	2.18031e-07	5.38582e-10	3.42261e-22	0.00233399	0.00473273	0.266902	0.730386	0.947443	2.76282e-07	0.207666	0.549051	0.000444251	0.00743518	3.10841e-05	0.00511174	0.299956	0.0034031	3.70347e-08	0.331921	6.33561e-08	2.55303e-07	4.45854e-10	0.000108443	0.00225939	9.68008e-06	4.72175e-16	0.867084	0.440759	0.021989	0.139635	0.770945	0.0861858	0.00168381	0.0582989	3.72253e-05	0.099695	0.00327604	0.853502	0.00615286	2.98981e-05	9.85548e-05	2.66495e-15	0.391913	6.26055e-09	0.000516917	7.40061e-12
GLUCOSE	Gnd-S35A	0.151821	0.00245203	0.531586	0.714834	0.772976	2.67262e-06	0.0845683	4.79416e-11	0.513373	0.000126692	0.343577	1.70397e-13	0.137347	0.000669221	0.154441	7.53474e-06	0.622231	2.85139e-06	0.44005	7.40081e-11	1.45794e-06	0.814852	0.1515	0.871956	0.0310266	0.0183636	0.0953425	0.0421359	1.38678e-06	0.680209	0.0191479	0.501284	0.000679302	0.949669	0.0452818	0.919335	0.878417	0.187616	0.488889	0.0242545	0.751171	0.994948	0.209464	0.0136633	0.128258	0.411117	0.000803538	0.124831
FRUCTOSE	Gnd-S35A	0.589194	0.136481	0.0115725	0.0351609	0.000169529	0.0294303	0.0554978	0.470563	0.167917	0.219528	0.623817	0.0903175	0.175224	0.0284375	0.24367	0.0902687	0.498007	0.133528	0.890932	5.59008e-13	0.000419942	0.00018767	0.488838	5.28185e-09	0.43684	0.00361251	0.446474	2.12276e-06	4.23894e-05	2.29906e-08	0.00346204	3.64174e-05	0.00240736	6.90876e-06	0.303546	0.701343	0.00876507	0.213918	0.000637667	0.658297	0.28312	0.00335725	0.00511455	4.3412e-07	0.299614	0.00411884	0.0444406	1.00022e-05
GLUCOSE	Gnd-S35E	4.82532e-06	9.7376e-15	0.0371108	7.68407e-05	2.50629e-06	0.000474974	0.0161563	7.43694e-10	0.340671	8.08896e-05	0.000140947	6.75382e-09	0.465398	0.122131	8.14602e-05	0.0405935	0.168779	1.28211e-05	0.238627	0.0593248	0.199086	0.0391946	0.0314431	0.890835	0.360839	3.26747e-12	0.000527749	0.00146574	0.363019	6.67506e-05	0.00508663	0.00224087	0.0214893	0.000471288	0.117602	0.914025	0.446592	0.0075369	0.259728	0.222439	0.0316331	0.227862	0.00381817	0.147753	0.126914	0.0215159	0.000761008	0.334225
FRUCTOSE	Gnd-S35E	3.4571e-08	1.31775e-14	3.43591e-07	1.78394e-11	7.52857e-20	0.155624	0.0044019	0.0374579	0.457036	0.136341	1.08573e-06	0.958133	0.497087	0.0909101	0.0022939	0.0133218	0.0131901	0.332607	0.00775568	5.35249e-09	0.410814	1.15667e-07	6.82072e-06	3.88505e-09	0.00679338	0.000125712	9.52989e-05	2.51318e-14	0.519647	0.998923	0.0262149	0.688918	0.723462	0.44363	0.0117012	0.0857036	0.00665882	0.0472255	0.072783	0.694045	0.00145381	0.000754005	0.000264017	8.99929e-12	0.971788	7.95723e-07	0.000378966	1.92686e-08
GLUCOSE	Gnd-S86A	6.64443e-05	1.15308e-06	0.0199242	0.000228359	0.000767211	0.309576	0.239398	0.700637	0.586667	0.145055	0.0710953	0.081709	0.0156024	0.16127	0.27488	0.000152484	0.00652374	0.320991	0.0117889	0.000432804	0.634602	0.000265979	0.62087	0.110747	0.53531	0.00451894	2.73724e-05	0.00218948	0.338288	0.00988786	2.57564e-05	0.87546	0.766195	0.488982	0.0110951	0.718455	0.744088	0.0924963	0.0638705	0.934214	0.0157136	0.729807	0.245379	0.198516	0.989278	0.452014	0.0253674	0.285452
FRUCTOSE	Gnd-S86A	0.328791	0.118791	0.0152987	0.00337691	3.12805e-06	0.0283687	0.112992	0.116989	0.216337	0.0872321	0.172037	0.00310819	0.415494	0.000637252	0.610458	0.0056946	0.731649	0.00448812	0.630415	3.93311e-11	0.0974782	0.000110198	0.399718	8.36611e-10	0.93628	0.0550623	0.933868	3.20808e-07	0.0290793	5.59385e-07	0.00855538	0.0012903	0.103636	0.000109663	0.906076	0.815356	0.0045278	0.62283	1.80502e-05	0.873257	0.436691	0.0012446	0.00174786	2.9809e-11	0.103189	7.85825e-05	0.101855	1.74174e-06
GLUCOSE	Gnd-S86E	0.627224	0.00566351	0.119164	0.00047015	1.90221e-06	0.738426	0.267521	0.00210368	0.262373	0.298622	0.0295965	0.0276184	0.765867	0.938895	0.2322	0.276185	0.0644391	0.607711	0.167868	0.0429153	0.0717081	0.00711985	0.13764	0.0687179	0.8688	0.549643	0.215031	0.00811697	0.026849	0.0893418	0.474807	0.253592	0.170693	0.863365	0.673012	0.959079	0.657175	0.00437338	0.755211	0.126499	0.448172	1.48821e-05	3.26457e-07	0.106244	0.814392	7.23493e-05	0.00196777	7.78107e-05
FRUCTOSE	Gnd-S86E	0.0102918	0.39893	0.684868	0.302855	0.00759777	0.0270131	0.384792	0.187077	0.00459197	0.0139226	0.314825	0.00276518	0.602934	0.00431999	0.15366	0.0310335	0.808729	7.45595e-06	0.795881	0.00536596	0.0794159	0.165002	0.949403	1.68057e-05	0.230185	0.00253841	0.0672012	0.0128111	0.00266264	8.76972e-07	3.836e-05	0.351722	0.0482403	0.0561885	0.0276328	0.988122	0.0026308	0.283522	1.97759e-05	0.30109	0.301999	0.000614197	0.0212516	8.16467e-07	0.305549	0.00129994	0.237609	1.2164e-05
GLUCOSE	gpmA knockout	1.1471e-10	0.805447	0.245053	0.0551545	0.587079	0.750633	0.0142774	0.565441	0.254161	0.526897	0.316973	0.944231	0.624806	0.986602	0.937189	0.702938	0.0578391	0.0574315	0.299722	0.0188673	0.673622	0.0345686	0.186885	0.0120399	0.146659	0.91057	0.594836	0.0975874	0.947898	0.689306	0.0726974	2.32606e-05	0.459778	0.000216714	0.951467	0.427069	0.519767	0.54867	0.934679	0.00086119	0.244749	4.53868e-07	0.0375711	0.414289	0.70361	0.00676195	0.21079	0.000279479
ACETATE	gpmA knockout	0.609287	0.000195988	9.4817e-05	0.00247162	5.91612e-28	0.851226	0.972931	0.203187	0.10636	0.0552064	0.00898691	0.224458	0.7557	0.135555	0.00825974	0.247162	0.154521	0.934609	0.446353	0.498275	0.17264	0.473806	0.152023	0.30252	0.740955	0.0331061	0.0370752	0.0033164	0.00807323	0.80909	0.847974	0.0364278	0.0677704	0.264908	0.231497	0.0506156	0.247699	0.0418192	0.16143	0.0008418	0.374207	0.000206839	3.40492e-05	0.0885939	0.111238	0.00490079	0.0115024	0.0129651
GLUCOSE	GpmA-S144A	0.776174	0.215859	0.0168072	0.0109221	0.0101622	2.66679e-14	0.0553113	2.02831e-08	0.325194	4.81976e-08	0.727935	1.8246e-12	0.00782073	9.52025e-07	0.724939	1.70741e-09	0.368721	1.27242e-07	0.060418	9.15203e-07	0.00579227	0.000530463	0.00893785	2.99166e-09	0.00079705	0.00425075	0.0209098	5.70592e-05	0.00594999	0.0114529	0.103975	0.00431047	0.000290081	0.0882042	0.00502598	0.598664	0.0188769	0.0459986	0.551073	0.136774	0.375272	0.671175	0.485714	0.00879328	0.0086308	0.0158333	0.639523	0.0069247
ACETATE	GpmA-S144A	0.0424227	0.000636701	7.40786e-26	0.00329683	1.33825e-23	4.15779e-06	0.0310877	0.00571546	0.130445	0.00253509	2.04218e-05	5.68637e-05	0.218962	4.78978e-10	0.0339376	1.57355e-09	0.891314	2.0963e-05	0.425227	0.000290296	0.115029	0.00433479	0.00213685	1.78034e-05	0.00649637	0.157124	7.28653e-05	6.21845e-09	0.157238	0.243823	0.148121	0.98452	0.926037	0.706301	1.70667e-06	0.0179486	0.000702648	0.0866724	0.00549376	0.0415121	0.0994787	0.506386	0.0391062	0.000539672	0.849939	0.298829	0.247084	0.0670954
GLUCOSE	GpmA-S144E	0.0160877	0.59558	0.91423	0.200507	0.00523064	0.793115	0.99696	0.415236	0.711129	0.80047	0.272103	0.315794	0.0630356	0.496641	0.372525	0.842111	0.157119	0.432156	0.912515	0.210437	0.232565	0.952854	0.807993	0.769251	0.804209	0.242036	0.736596	0.267925	0.291621	0.209439	0.436015	0.197583	0.30898	0.225622	0.436305	0.236098	0.545559	0.0766151	0.519425	0.0160956	0.0405264	0.0952462	0.0915564	0.226983	0.0926132	0.0168589	0.024263	0.152959
ACETATE	GpmA-S144E	0.000367353	0.000150812	4.20806e-27	0.0204712	0.907016	0.00012596	0.613222	0.0195432	0.000386925	0.00478016	0.756021	0.00424858	0.779747	0.00215973	0.124632	8.61192e-06	0.127706	0.859697	0.0428022	0.0335686	0.000133454	2.3379e-09	3.16509e-05	0.00328699	1.87864e-13	0.0429272	1.91625e-15	9.43925e-06	2.46591e-06	0.00666518	5.71879e-15	0.00039052	8.30012e-05	0.0289195	5.18369e-19	0.976963	0.71276	0.00740095	0.910178	0.0520204	0.507378	0.570492	0.0154961	0.706121	0.0573101	0.291837	0.00988181	0.564094
GLUCOSE	GpmA-S14A	1.4994e-05	6.37046e-13	0.788916	3.53622e-10	9.40202e-06	0.0478778	0.0307363	3.78344e-06	0.491511	4.59554e-05	4.02319e-05	9.4491e-05	0.354536	0.0627933	4.89295e-05	0.138525	0.0409645	0.000412339	0.0476809	0.0050906	0.0279974	0.125082	0.00061704	0.448205	0.331263	9.0507e-09	0.115043	0.00829781	0.885182	0.0128223	0.209647	0.293639	0.153105	0.810003	0.855866	0.127198	0.0340468	0.00953557	0.819108	0.258699	0.750248	0.417359	0.151413	3.10546e-07	0.214566	0.000452434	0.000144283	0.000907129
ACETATE	GpmA-S14A	0.0750772	0.000125301	3.46954e-06	8.16969e-05	1.44014e-16	0.0149044	0.141833	0.970366	0.0446672	0.208623	0.00100152	0.519584	0.911518	0.0007369	0.000119529	0.0402099	0.0759532	0.0373928	0.00397712	0.283339	0.314986	0.845283	4.01727e-05	0.799743	3.87753e-05	4.4935e-06	3.07154e-07	0.0468087	0.760745	4.78117e-05	0.0126905	0.000487899	0.184216	0.000322429	1.00857e-05	0.23139	0.0500475	0.0285003	0.88908	0.076557	0.780319	0.146175	0.0633538	0.00067286	0.904549	0.00121123	0.00728328	0.0047237
GLUCOSE	GpmA-S14E	0.0441315	0.00012807	0.235847	1.05795e-06	0.00140335	0.391207	0.184488	0.00179631	0.396296	0.00305367	0.00171937	0.104774	0.538948	0.12638	0.000270595	0.347989	0.0654793	0.0742713	0.0437523	0.170952	0.131069	0.870979	0.0431433	0.8537	0.645219	0.000109864	0.790066	0.321718	0.807952	0.103661	0.614439	0.275051	0.134497	0.969462	0.113796	0.314857	0.0886492	0.0101361	0.940091	0.965361	0.833062	0.35516	0.132259	3.09992e-05	0.681392	0.0025012	0.000233317	0.00146467
ACETATE	GpmA-S14E	0.350011	0.189884	2.78348e-21	0.392926	0.298602	0.00422398	0.371996	0.0170933	0.00958467	0.179027	0.924312	0.0561976	0.00562994	0.0794387	0.799628	0.000389538	0.192406	0.728278	0.647278	0.010708	0.000108982	3.39022e-07	0.000106202	0.000350504	3.7281e-11	0.971137	5.52683e-07	2.92257e-05	0.000211573	0.174365	1.44628e-05	0.000225693	0.00106313	0.00479785	6.23587e-11	0.587298	0.718077	0.201959	0.175925	0.973525	0.100262	0.82937	0.989774	0.806023	0.0980377	0.636191	0.0288824	0.527976
GLUCOSE	GpmA-S187A	8.73042e-05	2.02223e-09	0.00268741	7.08627e-09	9.67832e-11	0.955514	0.919461	0.00222121	0.50134	0.12888	1.15865e-05	0.0407341	0.0922775	0.680016	0.000139173	0.283513	0.963646	0.915283	0.0922826	0.159407	0.252486	0.00167599	3.07139e-08	0.00845187	2.663e-06	2.54623e-07	9.3324e-06	4.30534e-07	0.0098421	0.0240289	0.00019447	0.00779934	0.00931087	0.068365	5.39129e-05	0.0388782	0.00301504	0.0134299	0.594034	0.000441853	0.36631	0.42384	0.106267	1.7362e-06	0.250487	0.00020937	0.00852759	0.0331598
ACETATE	GpmA-S187A	0.103702	2.91595e-05	2.75713e-10	1.02977e-06	1.5932e-25	0.000891521	0.931653	0.912961	0.209337	0.0763083	0.00567224	0.101928	0.109028	5.61393e-06	0.0206108	0.00542999	0.361057	0.000626392	0.0565198	0.0451606	0.711215	0.354833	1.39298e-06	0.0952089	1.59997e-05	0.000956252	7.25512e-06	0.000183836	0.294844	0.0246536	0.0936976	0.0123033	0.371336	0.0248325	5.26744e-06	0.0196219	0.000300044	0.00426666	0.133302	0.00705907	0.506407	0.14882	0.00594149	7.04769e-06	0.785513	0.0191719	0.00403745	0.0109644
GLUCOSE	GpmA-T122A/T127A	1.1284e-05	2.08735e-10	0.0525189	6.73411e-13	2.51703e-12	0.881699	0.061013	8.87261e-05	0.620423	0.0271787	2.96364e-07	0.131139	0.188581	0.935259	3.20021e-06	0.416352	0.268169	0.194156	0.0099076	0.00416157	0.318014	0.0013822	7.88445e-08	0.00362	0.000251358	5.0803e-09	0.000168961	1.36923e-07	0.0610559	0.0232749	0.000540758	0.203268	0.118149	0.789992	0.0188551	0.0493979	0.00136071	0.0078641	0.233138	0.0652158	0.16169	0.199243	0.0305437	2.0357e-12	0.659013	1.82849e-05	0.000733766	6.82237e-05
ACETATE	GpmA-T122A/T127A	0.000341037	8.16692e-12	5.03036e-35	4.71703e-09	7.1254e-53	0.00561415	0.120216	0.900542	0.00541142	0.568331	3.17527e-07	0.327401	0.327166	1.97101e-06	1.17461e-05	5.53166e-06	0.0425132	0.0297963	0.0356367	0.000545552	0.0509661	0.000198339	6.53212e-11	1.86395e-05	7.2948e-11	0.000296334	1.24624e-14	5.21098e-11	0.615719	0.491578	1.49934e-06	0.379072	0.118355	0.590724	2.00548e-15	0.00660955	0.000358976	0.0134628	0.0117293	0.00221077	0.17242	0.48848	0.00375767	5.52743e-06	0.990141	0.00531534	0.0384055	0.00811062
GLUCOSE	GpmA-T122E/T127E	9.84431e-07	0.000180573	1.57883e-05	0.554001	0.325311	0.0503532	0.0491971	0.0258567	0.222073	0.0874337	0.778695	0.118407	0.284349	0.0264416	0.880305	0.000299854	0.188145	0.515445	0.667897	0.913783	0.0785046	9.87108e-07	0.178104	0.000702598	0.00772065	0.00241334	2.89711e-06	0.000151807	0.0238556	0.0014733	2.00549e-05	0.00356099	0.0492463	0.316824	3.66937e-05	0.699229	0.243254	0.00943466	0.254357	0.421443	0.0134169	0.773906	0.899303	0.427724	0.0726835	0.342354	0.0245853	0.387902
ACETATE	GpmA-T122E/T127E	0.00249439	0.942867	0.715825	0.304778	0.015713	0.0791203	0.143832	0.0605469	0.695359	0.155709	0.0341614	0.147819	0.0952388	0.548529	0.042794	0.62989	0.596092	0.0687598	0.784622	0.00719711	0.341158	0.0125769	0.47806	0.0161291	0.138537	0.0843337	0.0270933	0.274365	0.00824905	0.837761	0.0317044	0.00304894	0.0213108	0.0267071	0.225686	0.00865893	0.344235	0.117348	0.870586	3.6357e-06	0.0279353	0.540222	0.805231	0.650123	0.00224374	0.0622887	0.336242	0.144318
GLUCOSE	GpmA-Y133F	0.0180782	9.1691e-05	0.124391	4.11911e-10	4.41729e-09	0.0881398	0.160729	0.307244	0.558062	0.0823042	1.91874e-05	0.627711	0.0791067	0.677556	0.000818228	0.117405	0.0857375	0.787799	0.0551714	0.000224033	0.0478878	0.255803	0.0031486	0.11206	0.0755441	0.000217556	0.0721115	0.00140664	0.662645	0.384855	0.290143	0.749753	0.341364	0.829672	0.806904	0.183509	0.00985896	0.00218663	0.441421	0.548673	0.362765	0.569255	0.00158061	1.07816e-06	0.952975	0.0033565	2.21045e-05	0.00122249
ACETATE	GpmA-Y133F	0.00523746	4.94291e-08	2.29003e-15	7.74961e-09	1.02802e-37	0.0514489	0.219853	0.30482	0.105406	0.535414	0.00022849	0.719144	0.573819	0.000756178	7.1447e-05	0.0248801	0.0257696	0.0316691	0.0131752	0.0103279	0.616561	0.33557	3.77012e-07	0.038357	1.87361e-06	0.000648351	9.20819e-07	0.000212465	0.519402	0.100055	0.016924	0.02185	0.0807242	0.132287	2.0282e-08	0.101705	0.000578543	0.00270271	0.0672858	0.00477345	0.870269	0.547459	0.00482089	3.84948e-07	0.654006	0.00780424	0.00338455	0.0232994
GLUCOSE	GpmA-Y228F/Y229F	0.000777321	9.38669e-06	0.250096	4.69311e-11	5.4192e-08	0.606734	0.0563855	0.00866458	0.987962	0.0526868	0.000281399	0.461871	0.172265	0.661095	6.83602e-05	0.900729	0.0806657	0.118679	0.0033971	0.000146766	0.115011	0.0677303	0.00219595	0.0605675	0.0377504	9.05538e-05	0.0520642	0.00360203	0.844347	0.115505	0.0164427	0.901015	0.942699	0.31047	0.649365	0.230643	0.0380282	0.0158938	0.543902	0.897177	0.325096	0.147988	0.00233634	3.0956e-06	0.826968	0.000739684	5.56247e-06	0.000669921
ACETATE	GpmA-Y228F/Y229F	0.160602	0.0488703	0.0279593	0.000137821	2.80549e-09	0.170991	0.243217	0.941307	0.889265	0.15339	0.709172	0.843074	0.960872	0.104344	0.156364	0.943567	0.670677	0.0873222	0.0587209	0.149429	0.184718	0.121986	0.0373725	0.355883	0.000560661	0.0234494	0.00676738	0.86678	0.580338	0.00148528	0.264965	4.27761e-05	0.0307109	0.000980571	0.00223784	0.549602	0.559554	0.0170379	0.621846	0.83738	0.0290019	0.114834	0.0657165	0.00382949	0.971745	0.0020344	0.0600713	0.0280655
GLUCOSE	GpmA-Y92F	0.00856124	0.00010053	2.03898e-05	0.469524	0.419824	0.263475	0.288262	0.901182	0.258087	0.248486	0.532527	0.628797	0.154426	0.000168597	0.848904	0.00018767	0.644715	0.655369	0.493131	0.0160732	0.00555154	5.93074e-08	0.00521007	0.00178709	3.63839e-05	2.55431e-07	1.75105e-08	1.76478e-07	7.07762e-05	0.000399273	8.49068e-09	0.0749743	0.000668112	0.949955	6.95765e-10	0.531216	0.85522	0.312666	0.0220515	0.0221501	0.27772	0.764276	0.747951	0.204816	0.0937868	0.569591	0.0147232	0.172513
ACETATE	GpmA-Y92F	0.000108786	1.97501e-11	4.91599e-29	4.73194e-08	1.94473e-35	0.0146873	0.00216488	0.973975	0.0791127	0.880867	6.77137e-10	0.114453	0.278392	3.83692e-05	0.000290153	1.49739e-05	0.219061	0.250947	0.145286	1.12621e-06	0.77794	0.000113717	3.12978e-07	0.0003851	0.000126768	0.00218777	2.21122e-07	8.50698e-10	0.798765	0.409573	0.00892357	0.283082	0.794918	0.619703	3.60887e-07	0.0076979	0.00196442	0.000573663	0.0171018	0.0315655	0.0175	0.880764	0.00147981	1.66865e-06	0.630398	0.0343412	0.012197	0.000748182
GLUCOSE	gpmM knockout	0.144963	0.0239436	0.0175769	0.14486	1.08529e-05	0.547953	0.780414	0.039788	0.736097	0.944737	2.50271e-05	0.614031	0.151624	0.238401	0.0175316	0.177868	0.808684	0.121227	0.276331	0.13834	0.24715	0.124181	5.05237e-07	0.163844	0.00527766	0.00183499	0.126072	0.000376225	0.0469293	0.44637	0.261933	0.0462473	0.0108389	0.0706288	0.0471508	0.00106562	6.24771e-08	0.0437311	4.95771e-06	5.63714e-11	0.000428647	0.649343	0.826034	9.034e-19	0.0275441	0.0040379	0.44273	5.2731e-08
ACETATE	gpmM knockout	0.0887923	0.504606	0.0114906	0.464523	0.449747	0.000164336	0.521796	0.0273162	0.097788	0.0383797	0.0408183	0.000524916	0.953751	0.0156336	0.192906	0.000301715	0.0272181	0.196052	0.0174594	0.188219	0.28565	0.117275	0.00110202	0.204896	0.00430275	0.630398	0.00247532	0.0137666	0.0642888	0.323138	0.000436067	0.197184	0.273603	0.88656	0.00033758	0.0687987	1.1138e-08	0.132043	0.450871	0.623961	0.00318327	0.0561993	0.000387704	1.7407e-05	3.21618e-08	0.187773	0.19247	9.45058e-05
GLUCOSE	GpmM-S64A	0.00568356	0.0974596	0.740403	0.00540948	0.00848163	0.882678	0.000822047	0.156376	0.239211	0.648312	0.0155944	0.659761	0.318004	0.938108	0.0859232	0.909858	0.352096	0.900358	0.788614	0.0667633	0.370231	0.886365	0.919192	0.842665	0.106546	0.113747	0.0967188	0.140011	0.0662576	0.988176	0.0229929	0.716709	0.460789	0.774233	0.0214638	0.164866	0.000446698	0.0168142	0.332655	0.0180072	0.0525225	0.0547326	0.076123	1.09801e-09	0.21126	0.459984	0.603977	0.915056
ACETATE	GpmM-S64A	0.0595647	0.0317667	0.0309618	0.222623	0.0107371	0.320644	0.343853	0.852123	0.148143	0.44508	0.0123598	0.460018	0.106877	0.668126	0.0280772	0.850215	0.0448293	0.54459	0.806948	0.0424639	0.165265	0.556013	0.750617	0.637918	0.956637	0.767294	0.17699	0.237383	0.952179	0.568451	0.243132	0.28917	0.217902	0.353202	0.152637	0.193554	0.7321	0.013523	0.0525571	0.142328	0.837912	0.070922	0.0164788	0.783001	0.827765	0.589209	0.233413	0.00862079
GLUCOSE	GpmM-S64E	0.0691581	0.0745452	0.527036	0.0756018	0.0399567	0.558306	0.281675	0.114022	0.945201	0.548178	0.483509	0.625805	0.677149	0.4661	0.905622	0.870091	0.0147281	0.331144	0.0181364	0.0244123	0.851001	0.00289954	0.61565	0.1407	0.258195	0.13322	0.0703497	0.000490626	0.490459	0.910285	0.576217	0.492612	0.523048	0.859213	0.606259	0.275949	0.647915	0.0135588	0.106998	0.570495	0.377606	0.0310795	0.00952075	0.00512848	0.338192	0.136667	0.789786	0.00420426
ACETATE	GpmM-S64E	0.0139691	0.177033	0.000261937	0.446697	0.169177	0.394423	0.0161301	0.642729	0.0269529	0.792353	0.335799	0.873538	0.718484	0.720548	0.117518	0.389271	0.00137923	0.0337332	0.00776586	0.0180342	0.258825	0.000432567	0.112832	0.00137727	0.00596963	0.377937	2.31966e-05	0.000557211	0.450397	0.488311	0.000106748	0.00612547	0.536589	0.356985	0.000270148	0.86294	0.998816	0.159292	0.337424	0.0192579	0.00276203	0.440502	0.101823	0.119536	0.0128787	0.810483	0.427562	0.70823
GLUCOSE	kdsD knockout	0.352341	0.00583738	0.43986	0.0945592	0.343362	0.0765948	0.676919	0.023407	0.265564	0.0613836	0.235153	0.0142099	0.00448835	0.0342693	0.0131683	0.0514612	0.000529045	0.00204575	0.00687293	0.154009	0.140822	0.266039	0.0969972	0.00212249	0.546457	0.0205356	0.181004	0.0636881	0.138871	0.000919153	0.271734	0.02713	0.00736724	0.00720571	0.644342	0.505574	0.00354815	0.952663	0.00495399	0.0735171	0.973279	0.00239325	0.589703	0.0974234	0.0184353	1.37715e-05	0.00630363	0.201815
ACETATE	kdsD knockout	0.697916	0.56029	0.338484	0.482532	0.862355	0.654455	0.0194131	0.0663346	0.00186372	0.673709	0.112377	0.672445	0.0500485	0.392904	0.291214	0.255907	0.12688	0.626422	0.133717	0.0233177	0.310939	0.373041	0.537241	0.0192456	0.748115	0.169812	0.151709	0.0533636	0.500445	0.00770601	0.28917	0.35502	0.116847	0.121553	0.626921	0.0148428	0.337925	0.000963949	0.793437	0.0268582	0.000295336	0.382067	0.136186	0.713211	0.0106522	0.0604321	0.212475	0.234689
GLUCOSE	KdsD-S2A	0.164609	0.0213135	0.422614	6.87953e-05	0.0146459	0.250187	0.511711	0.0714435	0.143957	0.38118	0.00278847	0.0616651	0.263072	0.101321	0.0767537	0.129846	0.029971	0.458304	2.03192e-05	0.504215	0.97211	0.0761195	0.65833	0.00133651	0.441487	0.458754	0.170571	0.0392183	0.0311768	0.015129	0.0291364	0.00192981	0.532737	0.00816838	0.0752358	0.488612	0.44681	0.0603778	0.804343	0.421885	0.345232	0.011063	0.323421	4.01091e-05	0.370278	0.00902468	0.00382049	0.168893
ACETATE	KdsD-S2A	0.130715	0.785971	0.00973872	0.126141	0.43153	0.327464	0.97899	0.0640481	0.251508	0.0438472	0.372183	0.0536797	0.44508	0.0856006	0.919323	0.0586792	0.987402	0.354399	0.437475	0.509514	0.277095	0.296536	0.109555	0.119665	0.115212	0.839863	0.00115025	0.484409	0.0218015	0.941416	0.00133388	0.0144766	0.155474	0.627228	0.00113796	0.0564289	0.107752	0.152251	0.154025	0.160654	5.91172e-06	0.000803992	0.44219	0.921884	0.0417399	0.11789	0.275398	0.0099677
GLUCOSE	KdsD-S2E	0.0378096	0.88821	0.108604	0.00824557	0.388051	0.110896	0.0978133	0.97322	0.394408	0.289489	0.897461	0.782777	0.055654	0.0151127	0.387481	0.131879	0.100872	0.136542	0.00675584	0.587685	0.288494	0.000346386	0.0299554	0.000478377	0.0392031	0.462104	0.266912	6.92769e-06	0.263756	0.275858	0.249722	0.319448	0.0170464	0.675571	0.0169625	0.455931	0.0601819	0.952196	1.61057e-06	1.81684e-11	0.824659	0.740603	0.19948	0.0678566	0.310592	0.935308	0.115224	0.00756753
ACETATE	KdsD-S2E	0.0538947	0.631649	0.307	0.273174	0.22033	0.369471	0.461946	0.0566373	0.455914	0.238887	0.542164	0.496406	0.115749	0.372663	0.293268	0.219644	0.0741543	0.65426	0.131831	0.817689	0.734218	0.162099	0.498638	0.473573	0.389264	0.0525049	0.586876	0.573658	0.901529	0.139659	0.563431	0.112389	0.275716	0.993895	0.781773	0.185982	0.449004	0.674566	0.553167	0.000196631	0.0736598	0.898508	0.00506676	0.429824	0.000144701	0.0248708	0.054837	0.443701
GLUCOSE	manX knockout	0.0189772	0.181285	0.00280807	0.54329	1.28794e-05	0.0493162	0.804076	0.186537	0.86283	0.90927	0.00699232	0.335841	0.0120711	0.132566	0.25178	0.0196664	0.812968	0.145579	0.33557	0.101975	0.00118928	0.00034918	0.000158218	2.90204e-05	0.00355755	0.416042	0.0739221	3.09752e-07	0.0152686	0.392648	0.157258	0.738944	0.00075529	0.967366	0.000472046	0.000670952	9.55108e-07	0.179013	0.032372	0.0211565	0.134609	0.58158	0.965901	0.000118663	0.459624	1.13714e-09	0.0328688	4.40115e-10
ACETATE	manX knockout	0.238134	0.574285	0.0149804	0.562645	0.225645	0.162623	0.449543	0.343244	0.187849	0.993237	0.0162886	0.202827	0.548318	0.367938	0.0270196	0.165726	0.105717	0.656331	0.205884	0.30921	0.381395	0.0170334	0.000112407	0.124305	0.0688625	0.696705	0.0105565	0.0413182	0.0395818	0.928579	0.00497676	0.228728	0.270512	0.203465	0.0021889	0.000487153	8.0614e-05	0.392727	0.27947	0.221998	0.000255996	0.540856	0.00530092	0.0353251	0.000176761	0.021797	1.68372e-06	0.0242077
ACETATE	ManX-S72A	0.596509	0.14416	0.879581	0.431626	0.149694	0.91012	0.16944	0.152419	0.823809	0.728805	0.882824	0.644194	0.753923	0.558286	0.632958	0.647769	0.20673	0.569921	0.955668	0.530404	0.109446	0.85851	0.0160722	0.75306	0.292695	0.0149004	0.659875	0.797955	0.0333337	0.0728233	0.797496	0.455406	0.0177884	0.787427	0.257298	0.442821	0.000713709	0.384689	0.885944	0.262212	0.000386182	0.0218653	0.00467768	0.000722581	0.00141172	0.197665	8.64754e-06	0.895167
GLUCOSE	ManX-S72E	0.0649062	0.00975807	4.40943e-05	0.49556	3.37359e-05	0.035629	0.304959	0.926977	0.012671	0.74943	0.0586461	0.296596	0.0021572	0.00326671	0.401339	0.0012811	0.401111	0.385579	0.753623	0.000530781	0.611167	0.000677937	5.91973e-06	2.78951e-07	0.00163576	0.0641825	0.000832463	4.948e-10	0.203958	0.358074	0.0041021	0.227187	0.0217178	0.90234	0.000247415	0.00129174	3.54675e-09	0.114267	0.000349221	0.000954342	0.00914824	0.119019	0.583728	4.99975e-07	0.00181574	0.518783	0.13897	0.027012
ACETATE	ManX-S72E	0.811832	0.626038	0.729069	0.698016	0.996225	0.33283	0.00231439	0.738317	0.641382	0.537974	0.865566	0.379568	0.413513	0.51765	0.76164	0.510192	0.626364	0.294668	0.587938	0.860103	0.168199	0.306537	0.228003	0.901315	0.97043	0.191624	0.516073	0.766262	0.290991	0.518422	0.350212	0.201474	0.845004	0.65821	0.78007	0.150712	0.613074	0.500703	0.0581522	0.0736919	0.461293	0.507832	0.104857	0.181468	0.526783	0.364156	0.0259779	0.811316
GLUCOSE	MetK-S198A	0.0428269	0.36704	0.647779	0.00275953	0.000300142	0.381425	0.723416	0.439061	0.931733	0.348123	0.0469926	0.287665	0.957934	0.75885	0.0584837	0.487943	0.0143878	0.810164	0.166396	0.0155355	0.492003	0.0990382	1.90288e-07	0.0025927	0.000236035	0.293948	0.0356462	0.0105529	0.00678553	0.330785	0.129823	0.170592	0.00128665	0.0100341	0.00530889	0.746599	0.0001748	0.0780881	6.15847e-05	0.957315	8.14154e-05	0.0444916	0.474552	3.7679e-17	0.109979	0.000363421	0.444747	6.39234e-12
ACETATE	MetK-S198A	0.0567764	0.0719743	0.00185078	0.0270054	2.02165e-05	0.612885	0.0294431	0.904634	0.786304	0.0217714	0.00691485	0.585795	0.969179	0.357311	0.0164753	0.753409	0.0264959	0.0690091	0.807723	0.00953869	0.857236	0.0179381	4.58866e-05	0.0078385	0.0626657	0.735013	0.0829137	0.00464417	0.22512	0.0255089	0.35485	0.127697	0.965041	0.418019	0.061953	0.163256	0.000157046	0.00105414	0.0767818	0.959073	4.57126e-06	0.53555	0.0121536	4.16057e-10	7.23289e-11	0.102321	0.715705	0.0115079
GLUCOSE	MetK-S198E	0.0715131	0.000449675	0.00437275	8.21415e-08	1.47884e-05	0.00290173	0.713782	0.799153	0.00843335	0.283701	0.473357	0.00324242	0.820321	0.0291203	0.259909	0.00206093	0.068282	0.49996	0.0004266	0.00149657	0.856894	0.00942349	0.00974145	0.0110242	0.000967311	0.168145	1.45773e-06	0.00324802	0.355183	0.631484	0.00909145	0.385012	0.88586	0.320172	0.00265313	0.821416	0.245289	0.0498246	2.80565e-06	5.35041e-07	0.0729923	4.36671e-14	3.25985e-05	7.25799e-05	0.0021366	3.51271e-08	0.127142	1.65242e-16
ACETATE	MetK-S198E	0.0530878	0.00736991	6.42917e-06	0.000272801	5.21535e-07	0.818929	0.00420035	0.0733893	0.1077	0.0439724	0.00373489	0.935823	0.578961	0.386305	0.00640952	0.739848	0.0160313	0.0561033	0.772339	0.0087162	0.895826	0.0365823	0.013806	0.0362266	0.127445	0.326854	0.0148718	0.0210165	0.585972	0.198583	0.476135	0.646194	0.642293	0.653332	0.042398	0.883448	0.528982	2.11778e-05	0.000259942	0.0193785	6.69931e-07	0.130303	9.71655e-11	0.000483553	0.56397	0.000619743	0.0923317	0.0133181
GLUCOSE	pck knockout	0.0978455	0.19356	0.445531	0.00650055	0.00719624	0.0903291	0.210847	0.205047	0.103145	0.118351	0.00184613	0.100092	0.400007	0.124198	0.656039	0.314749	0.876354	0.929627	0.828005	0.451026	0.366908	0.446713	0.482316	0.298169	0.0412369	0.825328	0.00357373	0.90178	0.805188	0.346585	4.62881e-05	0.151947	0.311569	0.428157	0.00359771	0.0428702	1.41608e-06	0.0379116	0.814632	1.00504e-05	0.508954	0.216755	0.900384	8.32473e-12	0.419395	7.70171e-05	0.00925383	0.00885031
ACETATE	pck knockout	0.807849	0.108944	0.0939048	0.0893222	0.637396	0.00156842	0.672267	0.0227267	0.119412	0.00176369	0.211795	0.00420891	0.909392	0.000191338	0.286153	0.000498655	0.643903	0.111532	0.253198	0.372823	0.593209	0.0398893	0.85488	0.407684	0.663681	0.731306	0.0391664	0.230225	0.7354	0.721622	0.0433629	0.801235	0.336501	0.318322	0.0459762	0.806653	0.00997977	0.176227	0.300178	0.386799	0.0665271	0.245346	0.256267	0.408369	4.27006e-06	0.341948	0.101554	0.0366006
GLUCOSE	Pck-S250A/T252A	0.0443424	0.149983	0.64117	0.370821	0.546831	0.668065	0.0901091	0.0547229	0.749208	0.578167	0.0921569	0.753674	0.155084	0.392997	0.279222	0.239554	0.326944	0.693067	0.280718	0.768014	0.815112	0.846972	0.260722	0.066743	0.118009	0.028595	0.342193	0.452271	0.607092	0.108684	0.0566809	0.377687	0.0604488	0.798364	0.167354	0.729184	0.842486	0.289591	0.421336	0.0997152	0.284895	0.0170909	0.683784	0.554344	0.100369	0.212652	4.93151e-05	0.0282872
ACETATE	Pck-S250A/T252A	0.0003625	0.523681	0.0433287	0.0114815	0.267845	0.022458	0.434106	0.160777	0.0506657	0.261558	0.367434	0.044496	0.728602	0.780319	0.400671	0.044979	0.654807	0.667181	0.910099	0.00421746	0.0297695	0.0430105	0.0402872	0.00110235	0.00517061	0.698357	0.190709	0.0150552	0.00183828	0.978257	0.154793	0.208074	4.87134e-07	0.0935886	0.00573713	0.188378	0.579998	0.000170141	0.251914	0.71256	0.444557	0.00357626	3.53563e-08	1.42171e-05	0.718368	0.760762	6.84444e-09	0.248779
GLUCOSE	Pck-S250E/T252E	0.0354082	0.548418	0.119095	0.0380145	1.91804e-07	0.04164	0.559259	0.833206	0.393571	0.848432	0.000103145	0.285269	0.0537226	0.242598	0.142275	0.0561538	0.263149	0.296184	0.166653	0.000265078	0.653329	0.0011976	0.000253397	0.000103327	0.0183929	0.994625	0.0125945	3.70363e-06	0.0113215	0.0713685	0.11564	0.134749	0.05594	0.338826	0.0561655	0.478176	2.08665e-08	0.719986	1.38198e-05	0.0371167	0.150561	0.323253	0.0896657	2.33966e-16	0.00270063	5.33816e-09	0.0666325	4.4476e-14
ACETATE	Pck-S250E/T252E	0.789301	0.0459732	0.25906	0.352175	0.405782	0.0378272	0.556795	0.555614	0.379362	0.0530862	0.242473	0.103392	0.95332	0.00144872	0.156317	0.0182367	0.135552	0.636604	0.725332	0.901015	0.254533	0.0349207	0.783601	0.317795	0.839715	0.525993	0.0363199	0.0534111	0.574156	0.867778	0.167552	0.426153	0.0115836	0.844136	0.156548	0.879399	0.100851	0.808149	0.452707	0.487272	0.283252	0.0927137	0.0059035	0.694162	0.000757394	0.162013	0.394941	0.117876
GLUCOSE	pgi knockout	0.245981	8.26102e-06	0.0068548	0.000152511	0.00141651	0.243536	0.508749	0.341781	0.000928909	0.805953	0.2365	0.427645	0.314543	0.231382	0.428328	0.05628	0.0321985	0.557641	0.032818	0.0314697	0.77131	0.138696	0.00825231	0.292819	0.0399656	0.0104499	4.93069e-05	0.0175901	0.718724	0.17339	0.00547073	0.591283	0.837152	0.310739	0.0231436	0.0159737	0.261912	0.900978	1.58824e-16	0.319198	0.16896	0.0667907	0.312781	2.5162e-11	0.000375734	0.00028356	0.873472	7.98788e-12
ACETATE	pgi knockout	0.0286828	0.551661	0.00466491	0.626902	0.652269	0.0289269	0.688191	0.0482096	0.0163041	0.0684831	0.413312	0.00730151	0.480456	0.206847	0.473406	0.00973008	0.454016	0.959912	0.901015	0.0133504	0.863801	0.00685078	0.18676	0.00208613	0.610816	0.0389391	0.0162388	0.189061	0.0381205	0.0715506	0.0121865	0.000125531	0.860677	0.000878297	0.0283766	0.481891	0.239543	0.320611	0.998999	0.00132529	0.00575592	0.12079	0.437967	0.940941	0.0168996	0.531029	0.0100441	0.488576
GLUCOSE	Pgi-S105A/T107A	0.000205007	0.131004	0.276614	0.00055552	0.000620498	0.0474396	0.281121	0.59461	0.803937	0.656282	0.0433634	0.225208	0.0631628	0.307618	0.196598	0.101066	0.090675	0.551975	0.00319133	1.51539e-05	0.192965	0.00183899	0.00632763	0.00690549	0.0732705	0.28786	0.0446664	1.08167e-05	0.532663	0.69544	0.502666	0.127775	0.258138	0.49443	0.194523	0.0488118	1.33131e-10	0.0620247	0.214975	0.34763	0.00336589	0.0562443	0.0761603	1.86591e-15	0.00344371	2.03562e-15	4.2606e-05	2.06793e-11
ACETATE	Pgi-S105A/T107A	0.460479	0.918636	0.00164003	0.43382	0.179299	0.125399	0.0200883	0.581984	0.00177522	0.929696	0.224382	0.477361	0.236908	0.0898132	0.152137	0.0366157	0.183374	0.845067	0.374586	0.269952	0.0683417	0.0410765	0.0128829	0.0814186	0.0186172	0.241609	0.00898434	0.000454141	0.0885411	0.735665	0.0213497	0.199435	0.306422	0.198816	0.00225936	0.171122	0.591494	0.747235	5.25763e-06	0.495622	0.232993	0.422678	3.77621e-05	0.810734	0.708362	0.00015959	1.50634e-10	0.00494998
GLUCOSE	Pgi-S105E/T107E	8.74307e-05	0.000603444	0.0801302	0.00124837	3.59257e-07	0.218399	0.156006	0.00265111	0.594875	0.0828732	3.52998e-06	0.0346141	0.227592	0.412579	0.000156448	0.725134	0.833136	0.593692	0.0097379	0.00243657	0.950404	0.630302	0.000501003	0.453639	0.0923237	0.000478841	0.23841	0.000413532	0.644874	0.0654018	0.728102	0.0279952	0.371917	0.282179	0.285025	0.24869	0.000437886	0.0423006	0.00514685	1.0411e-07	0.342462	0.962429	0.398665	8.49031e-14	0.172053	6.76356e-08	0.0176084	2.75581e-06
ACETATE	Pgi-S105E/T107E	0.00579926	0.00102232	2.83409e-05	0.000747272	8.48546e-05	0.30923	0.30205	0.29969	0.0855408	0.984123	0.0050032	0.230067	0.145748	0.58764	0.0137975	0.148548	0.0562361	0.554053	0.770953	0.0751946	0.248174	0.010154	1.23194e-06	0.0497663	0.000244863	0.934038	1.33726e-05	0.0112324	0.00573664	0.827389	0.000876513	0.144243	0.114997	0.656996	3.37231e-06	0.30504	0.00125805	0.947869	0.00170208	0.874586	0.000408248	0.656432	0.269082	3.8376e-08	0.000189842	0.000646419	0.0541039	2.82979e-05
GLUCOSE	pta knockout	0.148203	0.0462761	0.206634	0.018205	0.424205	0.925986	0.00576879	0.166369	0.946256	0.12467	0.285859	0.891493	0.406646	0.713355	0.964842	0.988588	0.658769	0.00760226	0.353404	0.00109453	0.0130963	4.26298e-05	0.589219	0.0109276	0.522419	0.117376	0.99278	0.000360047	0.719682	0.181307	0.391389	0.0415463	0.209425	0.266679	0.10607	0.586629	0.464227	0.446888	0.477605	0.0790387	0.0867029	0.00620669	0.00988076	4.66729e-05	0.403982	0.00931638	0.96707	6.0613e-07
GLUCOSE	Pta-S691A	0.00409025	0.1127	0.181869	0.0272096	0.571255	0.272138	0.0168568	0.412181	0.724898	0.982426	0.377882	0.491988	0.173862	0.824593	0.713489	0.532131	0.720102	0.103424	0.089649	0.0192605	0.317295	0.000274322	0.325223	0.0883562	0.809555	0.0450949	0.594392	0.00436942	0.233147	0.606903	0.968977	0.115446	0.635566	0.314098	0.588181	0.796356	0.0312367	0.207102	0.297139	0.629961	0.959134	0.813385	0.490753	8.54562e-06	0.207639	0.022136	0.121062	0.0027584
GLUCOSE	pykA knockout	7.85288e-28	1.67269e-08	1.69896e-05	0.000743528	2.28017e-06	0.0540013	0.489761	0.413173	0.0888737	0.224286	4.97542e-05	0.248617	0.414239	0.00357301	0.000812792	0.00103129	0.944952	0.597825	0.00548047	0.00256692	2.12325e-05	2.78653e-09	1.52876e-13	6.30618e-07	7.28207e-14	9.28236e-08	1.04548e-15	1.07148e-12	2.14047e-09	1.21951e-06	2.19962e-15	0.473882	1.02932e-13	0.484125	2.08581e-16	0.0293908	0.0367812	0.181475	0.674652	0.822164	0.605343	0.0786627	0.119315	0.00726745	0.520142	0.38763	0.769071	0.594906
FRUCTOSE	pykA knockout	1.76712e-26	2.05632e-12	3.12791e-07	6.72755e-09	3.17241e-15	0.181044	0.580772	0.0361259	0.00147937	0.334775	8.13031e-06	0.976618	0.598503	0.168599	2.16946e-05	0.087894	0.00670114	0.124812	0.00281733	4.16656e-15	0.533157	1.85224e-11	1.25771e-09	4.33301e-10	1.54871e-08	0.000187404	1.87258e-12	1.92427e-17	0.0307467	0.144152	1.8637e-09	0.340854	0.000234876	0.0498003	1.33079e-08	0.361632	0.00248365	0.344427	0.0114417	0.626793	0.107276	0.366083	0.864992	1.68772e-08	0.242014	0.00575043	0.0961585	0.00149628
GLUCOSE	PykA-S157A	0.761944	0.931352	0.854776	0.33043	0.0184937	0.0568978	0.0207655	0.286237	0.360427	0.0425114	0.210103	0.0249105	0.172518	0.00469876	0.851929	0.00293721	0.00582288	3.80871e-05	0.575222	0.0586414	3.99233e-06	0.51528	0.00215388	0.502932	0.0101326	0.721697	0.216773	0.323883	1.03474e-07	0.610606	0.369994	0.0291851	9.37313e-09	0.0686221	0.0112279	0.146138	0.104876	0.894703	0.334519	0.00219501	0.710933	0.32015	0.712001	0.24867	0.454229	0.410553	0.352175	0.605553
FRUCTOSE	PykA-S157A	3.60164e-06	1.64473e-08	0.00594202	3.83891e-05	2.13702e-05	0.144198	0.113084	0.0024181	0.00406482	0.000174356	0.000212488	0.0577782	0.878343	0.0764981	0.00331486	0.471874	0.0186444	1.80597e-07	0.0365784	7.87426e-06	0.000881563	8.06408e-06	0.220151	0.000293522	0.790175	0.269719	0.000336399	1.4853e-06	0.422391	0.238497	0.0026176	0.000224991	0.130586	7.17662e-06	0.360515	0.556267	0.125707	0.614225	0.0535786	0.0461613	6.2336e-05	0.003358	0.084352	3.04643e-07	0.871333	0.00130386	0.063307	0.000128464
GLUCOSE	PykA-S157E	1.85477e-05	0.000661581	2.13385e-07	0.000442145	0.000222083	0.000704155	0.00349841	0.0323696	0.0582138	0.474943	0.154073	0.0183945	0.402355	0.266868	0.581001	0.00430401	0.000975436	0.0353388	0.266932	7.32823e-16	0.0132086	1.54769e-09	0.707307	3.86918e-15	0.660777	0.177822	0.0143235	1.29196e-12	0.0235341	0.000123146	0.116793	4.90734e-12	0.0298506	9.02841e-12	0.195862	0.89643	0.0208098	0.913798	0.120535	0.00314298	0.000850063	0.194678	0.16938	0.000322084	0.0958144	0.0645222	0.497195	0.00211522
FRUCTOSE	PykA-S157E	8.09004e-09	1.32831e-05	1.10342e-13	0.000207269	1.77263e-07	1.67462e-12	0.109663	7.60911e-07	0.0387575	4.21125e-06	0.00400384	7.90362e-09	0.620374	2.43009e-12	0.0179156	1.22078e-21	0.0475484	0.000114828	0.0932321	0.00320829	4.81047e-08	1.12143e-12	2.90215e-13	1.01481e-13	1.51484e-14	0.0023804	4.24383e-18	1.0489e-16	9.71403e-12	0.0723885	4.66553e-14	0.147465	1.1173e-08	0.219916	1.28589e-19	0.44888	0.0130372	0.00544445	0.117897	0.716826	0.129918	0.414122	0.43882	0.159538	0.00513051	0.0503872	0.0144621	0.127164
GLUCOSE	PykA-S350A	0.794172	0.140569	0.249413	0.278141	0.505595	0.0962532	0.0134728	0.0152075	0.397798	0.0475265	0.987009	0.0187053	0.316777	0.0161275	0.76043	0.0349031	0.000607067	9.28727e-07	0.959471	7.45466e-06	4.2328e-10	0.114939	0.00024971	0.109946	7.73488e-05	0.469951	0.502001	0.243374	2.74292e-08	0.0081316	0.461496	4.0697e-05	5.12388e-08	4.22349e-06	0.00199445	0.101671	0.623252	0.235128	0.377078	0.0170869	0.177226	0.454317	0.0260187	0.512283	0.327169	0.59514	0.00776365	0.182039
FRUCTOSE	PykA-S350A	0.0939667	0.593009	0.137522	0.618568	0.658242	0.247223	0.760665	0.193946	0.481984	0.0772226	0.204976	0.15427	0.32535	0.036319	0.254187	0.0451339	0.224761	0.0247689	0.774154	0.947744	0.882184	0.298336	0.553153	0.945994	0.79713	0.160792	0.854624	0.910939	0.533764	0.760035	0.410644	0.193547	0.299685	0.286815	0.698357	0.357403	0.731319	0.821705	0.890996	0.657387	0.0527932	0.731851	0.647205	0.245637	0.544805	0.0210617	0.449129	0.751099
GLUCOSE	PykA-S350E	0.00639697	0.00513067	0.268333	0.17881	0.00397452	0.00252576	0.00242801	0.000242956	0.132986	5.3116e-06	0.0173773	0.000262207	0.614903	0.000244641	0.218476	0.00490757	0.000287984	7.50149e-09	0.980691	3.62386e-17	4.59139e-11	0.00939891	0.59547	8.46963e-06	0.0138728	0.977228	0.792979	0.000795902	2.58339e-06	3.10414e-05	0.626514	1.05906e-06	9.18079e-06	7.16386e-10	0.00436872	0.823877	0.0342034	0.148058	0.213828	0.0351418	0.0109304	0.902171	0.340928	3.57294e-05	0.903092	0.215439	0.0186102	0.0152261
FRUCTOSE	PykA-S350E	1.82588e-10	3.54781e-14	7.0211e-06	2.07721e-13	6.23406e-19	0.571239	0.0575271	0.00347376	0.378523	0.255423	8.84693e-09	0.452203	0.591988	0.209324	1.0758e-05	0.0911541	0.000214807	0.451775	0.000396504	3.08927e-09	0.818286	0.000355742	3.761e-10	0.00470456	0.000511488	2.44599e-07	2.31076e-05	7.06566e-07	0.284973	0.0434561	0.0234418	0.0323287	0.319237	0.289818	0.0104405	0.418589	3.95577e-05	0.119788	0.00784338	0.526566	0.0183445	0.0822746	0.00932037	1.19911e-15	0.127752	3.26513e-06	0.000625458	6.75987e-08
GLUCOSE	PykA-S40A	0.064868	4.49163e-08	0.41117	0.388619	0.0394576	3.24875e-06	0.0790961	4.56459e-13	0.391839	9.91314e-08	0.00498275	4.22233e-14	0.697603	0.000457928	0.00982528	7.23961e-05	0.000864314	4.68036e-11	0.48445	0.408309	2.64347e-05	0.1201	0.63833	0.236647	0.286632	4.54436e-11	0.513134	0.0508197	6.26053e-05	0.00114959	0.321099	0.260519	1.65418e-06	0.727532	0.18101	0.767156	0.488204	0.000104065	0.619735	0.0421548	0.328176	0.428629	0.245998	0.244981	0.00103274	0.299816	0.00128698	0.32895
FRUCTOSE	PykA-S40A	4.17997e-05	9.50852e-12	0.000131027	1.79285e-06	9.27796e-07	0.580278	0.0101748	0.000187438	0.985249	0.0368586	2.72676e-06	0.00239545	0.670722	0.776686	1.69323e-05	0.746408	0.000851415	0.148113	0.00740343	0.0371067	0.950095	0.00508494	0.000913433	0.753856	0.00280839	1.26039e-11	0.00015499	0.000191974	0.897953	3.74516e-07	0.00106872	0.00180913	0.611364	0.00230107	0.00296012	0.101122	0.00840874	0.0548726	0.851547	0.000170526	0.60695	0.870003	0.44887	0.00160808	0.310809	0.0188038	0.00950943	0.0808149
GLUCOSE	PykA-S40E	0.000111888	3.33064e-07	1.03249e-18	0.00783718	1.22601e-07	0.000141903	0.36615	0.23202	0.103044	0.0529475	0.00589468	0.103711	0.0919884	7.57082e-06	0.112536	3.86278e-07	0.922595	0.796519	0.73235	3.71883e-10	0.0336562	7.15881e-16	5.03342e-08	2.16216e-15	3.4211e-08	0.00593486	1.36655e-11	8.99775e-23	0.000304214	0.135654	3.1018e-08	4.64441e-05	0.000440892	0.00359685	1.5133e-13	0.321612	0.015783	0.850532	0.00406452	0.127679	0.0181471	0.808075	0.0310155	0.000229881	0.486545	0.155861	0.889359	0.0089803
FRUCTOSE	PykA-S40E	0.358178	0.929717	0.001257	0.179903	0.47841	1.214e-06	0.00660627	0.00298442	0.481534	1.37865e-07	0.598051	4.44266e-05	0.156757	9.13327e-09	0.0550634	3.70587e-08	0.0933323	0.000103136	0.904161	0.446763	0.0116685	2.94204e-05	0.842132	2.2285e-05	0.0614489	0.533122	0.0129554	4.14236e-07	0.104376	0.168574	0.127885	0.0596569	0.145871	0.39425	0.00155125	0.7421	0.506156	0.351354	0.0177471	0.0380505	0.662091	0.565295	0.24232	0.876283	0.788843	0.954839	0.298943	0.985363
GLUCOSE	pykF knockout	0.390331	0.0160866	2.02623e-06	0.0667953	2.56391e-05	3.63582e-06	0.960998	0.882753	0.569787	5.25419e-06	0.0215054	0.00786535	0.795433	1.19138e-07	0.0431057	1.75389e-06	0.219767	2.43542e-05	0.348021	0.00927087	0.106898	2.29847e-05	1.74217e-05	0.00181035	6.76538e-07	0.0105697	4.28539e-06	3.06864e-09	0.0402021	0.237665	0.000685268	0.747447	0.00608441	0.604289	1.00991e-05	0.837678	0.00295207	0.668451	2.89111e-06	0.00045436	0.219256	0.0138543	0.352414	6.26998e-05	0.555977	0.00207721	0.127206	0.00587299
FRUCTOSE	pykF knockout	5.81119e-05	1.84898e-08	0.125552	0.00012625	0.000534902	0.036235	0.82117	0.000319208	0.118948	0.0160163	0.0969746	0.000550905	0.244677	0.959828	0.00721025	0.282032	0.00803203	0.0547324	0.0657835	0.355718	0.699327	0.801102	0.0455865	0.688096	0.197276	4.12393e-06	0.430697	0.331487	0.970078	0.000650121	0.642691	0.024447	0.610119	0.0232218	0.226942	0.283423	0.92217	0.530687	0.727208	0.178941	0.00973479	0.819317	0.0293979	0.0135062	0.182434	0.340992	0.830108	0.470585
GLUCOSE	PykF-S198A	0.000482052	0.0502573	1.74889e-07	0.000718007	5.60651e-14	4.41362e-08	0.159119	0.275128	0.773245	0.000603628	0.00642204	0.000717249	0.0272636	4.46598e-06	0.0214898	2.43737e-07	0.68117	0.00776042	0.165551	4.58743e-11	0.302718	4.39014e-10	0.000174368	4.26173e-16	1.01455e-06	0.846872	9.11362e-07	8.16414e-18	0.0212186	0.0460119	8.38283e-05	0.00478846	0.00152351	0.00386875	5.27466e-06	0.231021	0.00085022	0.656116	0.0797115	0.487647	0.843565	0.670176	0.0447267	6.59759e-07	0.44089	2.34713e-06	0.158809	0.00660816
FRUCTOSE	PykF-S198A	1.71242e-09	1.20743e-08	8.53828e-06	1.74261e-09	2.44048e-10	0.292049	0.000471946	0.386277	0.361108	0.135705	0.00107775	0.504392	0.608819	0.479924	0.0758991	0.0281528	0.000668068	0.0189733	0.182979	2.54311e-06	0.00288356	4.84791e-05	0.129192	2.54785e-05	0.508547	0.016061	3.71512e-05	7.38642e-10	0.351367	0.296721	0.000861927	0.00361158	0.00379368	2.15594e-05	0.187485	0.766453	0.0298405	0.0631606	0.348262	0.00224279	0.0188232	0.704794	0.0108801	3.92389e-06	0.0910003	0.0197123	0.0619147	0.00298353
GLUCOSE	PykF-S198E	1.66526e-08	0.00113723	2.89746e-05	0.000132414	1.22687e-11	0.00848938	0.10056	0.279108	0.30744	0.499734	5.12475e-05	0.591301	0.0244765	0.0738423	0.000153422	0.0108944	0.0562068	0.889209	0.0282366	4.96708e-19	0.699119	1.32971e-10	0.000131309	2.2545e-17	0.00011222	0.129259	0.00029345	3.86937e-22	0.977277	0.0755266	0.0258205	0.00313952	0.0542885	0.000733366	0.00143726	0.00394674	2.44047e-05	0.529206	0.286603	0.603953	0.0170649	0.307426	0.0155469	1.34427e-11	0.193511	0.000570923	0.00252125	0.000198016
FRUCTOSE	PykF-S198E	3.3617e-12	2.92564e-12	3.68647e-08	1.95842e-10	5.73889e-16	0.775278	0.00210648	0.00351074	0.0688192	0.00245246	6.16298e-06	0.303758	0.754444	0.757673	0.00347888	0.147537	1.29513e-05	0.000458131	0.0181716	2.51292e-21	0.00154764	6.3565e-10	0.00118519	6.71217e-12	0.0664557	0.0174624	1.81147e-05	1.19601e-18	0.152134	0.0267425	0.00295034	0.00226435	0.426829	8.96837e-06	0.0136836	0.0579398	0.000928788	0.26855	0.0462436	0.825818	0.00103575	0.0552881	0.000718775	1.57755e-12	0.248653	0.000227744	0.00050291	9.33033e-07
GLUCOSE	PykF-S36A	1.95169e-06	5.60079e-08	1.89326e-11	3.2843e-05	3.27449e-11	3.93071e-08	0.816995	0.597056	0.0233726	2.36693e-05	0.00945957	0.000812713	0.209266	5.85092e-09	0.0106097	2.38261e-11	0.60321	0.00551978	0.08906	2.62086e-08	0.0546039	1.99831e-17	7.21673e-11	3.70516e-16	2.9142e-13	0.00161403	2.38433e-14	8.62599e-30	0.000152663	0.588666	3.38949e-10	6.027e-05	0.000157149	0.0349553	6.42228e-14	0.918765	0.00103776	0.362436	8.05953e-06	0.123865	0.974914	0.603028	0.645883	2.23107e-05	0.0243066	0.0327321	0.80875	0.00673376
FRUCTOSE	PykF-S36A	0.0498531	0.0976608	0.156361	0.00902204	0.0132715	0.473871	0.00967802	0.563473	0.410959	0.189267	0.504931	0.696939	0.164639	0.208805	0.381827	0.346927	0.145822	0.186841	0.781407	2.06642e-08	9.7731e-06	0.00634209	0.018824	0.0174333	0.0051035	0.00249365	0.312987	0.027126	6.59606e-05	1.65379e-06	0.0211901	7.51402e-07	1.0435e-05	1.95691e-09	0.0079906	0.227644	0.118078	0.370564	0.00760539	0.0328217	0.937845	0.00360252	0.356617	0.00300764	0.653498	0.0433256	0.0473191	0.0062962
GLUCOSE	PykF-S36E	0.000209844	7.53591e-12	2.98006e-09	0.000215085	1.08608e-07	0.000700835	0.140084	0.0820669	0.0285879	0.00270647	0.0450169	0.344894	0.992808	7.64645e-06	0.0253489	5.35896e-06	0.264784	0.610002	0.782122	8.22591e-08	0.72227	6.49325e-14	2.94166e-06	2.58567e-10	2.36574e-08	2.28606e-05	7.61715e-12	9.00604e-22	0.0120158	0.160328	1.68184e-09	1.79745e-05	0.0221069	0.0447542	3.14457e-09	0.83389	0.0329697	0.651186	9.12601e-06	0.00276584	0.364628	0.473719	0.494162	0.000513177	0.43618	0.162911	0.722918	0.0808939
FRUCTOSE	PykF-S36E	0.00873339	0.0150406	0.00254884	1.95935e-05	0.000130189	0.00281775	0.0395607	0.217138	0.87984	0.0155176	0.330225	0.000331611	0.23191	0.0397393	0.925646	0.00877985	0.449407	0.232538	0.969448	1.51863e-10	0.033281	4.68757e-07	0.969209	4.11491e-05	0.917326	0.102238	0.0960726	1.23603e-06	0.0514574	0.00161958	0.743407	8.65635e-05	0.0392437	4.7049e-05	0.746382	0.0684579	0.0232826	0.733495	5.9621e-05	0.226506	0.587342	0.00046333	0.321214	7.25557e-05	0.189907	0.00643989	0.36371	0.000106146
GLUCOSE	PykF-S84A	0.00125605	4.74714e-06	0.00328079	0.0258478	4.84695e-08	0.62705	0.21599	0.00170127	0.727327	0.884557	7.96714e-05	0.0265585	0.0711231	0.00789131	0.00773053	0.0675252	0.933519	0.232938	0.403682	0.143154	0.255519	5.80847e-06	2.96403e-08	0.000292059	1.39387e-08	1.87964e-10	6.07966e-07	9.48542e-15	0.00645368	0.000848867	2.7504e-05	0.242342	0.00089468	0.14903	2.14589e-07	0.00903376	6.23427e-05	0.0337274	0.159461	1.1315e-05	0.259531	0.900233	0.167989	5.51117e-06	0.288503	0.00117366	0.10301	0.13423
FRUCTOSE	PykF-S84A	7.4348e-15	1.28662e-32	1.87813e-06	3.83008e-16	4.62681e-16	0.0869606	0.00108987	9.37256e-11	0.0161232	3.2488e-05	4.72282e-08	3.21859e-05	0.260882	0.754438	3.39504e-05	0.960991	1.49162e-05	7.96704e-08	0.00164734	2.02447e-05	0.00203442	5.31086e-07	5.96799e-05	0.0517494	0.0140555	3.05583e-14	2.0434e-10	1.23866e-12	0.749733	0.000315245	1.5437e-09	0.74505	0.0797993	0.955577	0.00132075	0.312497	0.0695801	0.0357027	0.0947967	0.195707	0.0530659	0.0303626	0.017973	2.26913e-08	0.445468	0.0017183	0.00182342	7.0615e-05
GLUCOSE	PykF-S84E	4.62676e-08	5.92821e-08	6.00454e-05	0.00769069	1.19447e-10	0.106688	0.335053	0.0065356	0.856508	0.626563	7.20932e-05	0.804801	0.424476	0.00148108	0.000784772	0.000336059	0.0750598	0.396031	0.0943218	1.67693e-05	0.863586	1.24974e-13	8.04751e-08	4.57193e-16	1.10297e-06	0.000244398	5.48845e-08	6.97428e-25	0.0987083	0.96153	2.78448e-06	0.0382615	0.0126882	0.00969537	5.05325e-07	0.000123707	0.00020775	0.686389	0.240177	0.00781977	0.09361	0.989627	0.0751139	0.000127338	0.629917	0.0193043	0.9578	0.0667059
FRUCTOSE	PykF-S84E	2.37264e-11	1.24906e-14	3.60672e-07	1.47467e-13	2.07595e-10	0.0340103	0.00204604	0.082287	0.2691	0.651081	0.00104023	0.737113	0.999421	0.00750846	0.0131818	0.000153569	8.58253e-05	0.223275	0.0158428	5.29621e-08	0.0290288	5.83605e-11	1.02503e-06	1.17997e-08	1.78457e-05	3.2321e-05	3.19274e-10	1.52063e-19	0.286815	0.290119	3.09556e-08	0.0011925	0.628141	0.00218652	2.61819e-06	0.00526167	0.0138659	0.544095	0.21235	0.804476	0.0108524	0.537637	0.0139994	1.10004e-06	0.0185507	0.0178564	0.577037	0.00089668
GLUCOSE	PykF-T355A	5.92819e-05	2.72722e-08	0.983657	0.00250086	0.607754	3.70548e-05	0.0050701	0.00153821	0.0538841	1.19527e-07	0.0288927	2.87991e-05	0.129302	0.00317485	0.00377883	0.0731182	6.97557e-05	3.59212e-08	0.211439	0.00164074	0.351467	0.831393	0.00174434	0.143036	0.19809	5.86734e-08	0.0283501	0.861126	0.10716	3.223e-05	0.00354788	0.637809	0.910333	0.777596	0.224152	0.641685	0.780276	0.853713	0.977285	0.865126	0.000127216	0.826412	0.295169	0.485294	0.278912	0.365641	0.846634	0.453097
FRUCTOSE	PykF-T355A	6.30576e-08	4.16209e-05	0.0116191	0.000411716	0.00694882	0.1365	0.229528	0.568587	0.0384027	0.633424	0.0189058	0.457356	0.836127	0.105283	0.000324781	0.051897	0.125994	0.600704	5.47052e-05	0.0900955	0.000591732	0.000257743	2.22991e-12	0.00287662	8.31896e-14	0.00570431	1.05467e-11	0.00217384	3.51055e-08	0.000332526	4.46229e-08	0.987037	1.97423e-10	0.644872	7.04693e-13	0.779432	0.366346	0.022502	0.0938761	0.11252	0.0151522	0.16556	0.686738	0.0156008	0.0411966	0.0773884	0.213733	0.0061675
GLUCOSE	PykF-T424A/T426A	0.000366934	0.00330689	2.74816e-05	0.00170804	5.48207e-14	0.00247493	0.101793	0.496273	0.703741	0.20007	3.30068e-06	0.0774485	0.0672502	6.16769e-05	1.2654e-05	0.000135716	0.276593	0.00426389	0.00717532	1.11369e-06	0.0378292	2.8361e-10	4.19775e-07	7.34403e-14	2.72359e-05	0.0191136	0.000298393	5.80007e-21	0.462074	0.454956	0.0351856	0.15931	0.0327557	0.141096	0.000234792	1.22425e-05	4.14571e-09	0.281459	0.2689	0.0726054	0.034366	0.283372	0.00791269	2.63181e-11	0.734096	1.44648e-05	0.00315292	0.00095835
FRUCTOSE	PykF-T424A/T426A	4.91125e-08	1.22927e-10	1.19752e-05	5.07741e-13	3.31262e-17	0.0730642	0.00461214	0.0549005	0.631278	0.446852	2.19754e-06	0.519641	0.981364	0.0110546	4.3238e-05	0.00590276	0.0151739	0.728265	0.00271087	2.27417e-05	0.921771	4.59255e-09	5.9253e-06	2.31254e-06	0.000580404	0.000434512	2.99583e-06	1.28331e-15	0.383209	0.524899	0.000497477	0.183983	0.432486	0.218113	0.000288207	0.00443385	0.00118859	0.0252779	0.372485	0.515582	0.0172962	0.0120617	0.000458779	1.40845e-10	0.860677	3.08204e-07	0.00168959	2.64448e-06
GLUCOSE	PykF-T424E/T426E	0.00350013	0.551929	0.00588887	0.130314	7.0956e-09	8.92983e-07	0.495588	0.108147	0.719874	0.00639749	0.00368624	6.37738e-05	0.00994539	1.51826e-05	0.00309226	3.15864e-06	0.657078	4.00052e-05	0.00740898	1.52531e-08	0.00219014	1.11387e-07	5.35534e-05	2.84204e-18	5.84306e-06	0.529406	0.0178561	1.28037e-16	0.00779457	0.00291429	0.076157	0.00857952	1.05845e-05	0.0236086	4.67954e-05	3.28835e-05	1.94448e-08	0.836704	0.54043	0.767259	0.0112404	0.264896	0.00645492	6.74274e-08	0.00836212	0.000772117	0.0381103	0.00534961
FRUCTOSE	PykF-T424E/T426E	0.487011	0.0173243	0.617026	0.457159	0.142472	0.0285989	0.021958	0.0220106	9.80037e-06	0.072061	0.319258	0.000360065	0.545659	0.0392047	0.906139	0.0155653	0.169014	0.000241032	0.708622	0.120698	0.0188714	0.280996	0.949466	8.3036e-05	0.209247	0.00952826	0.245257	0.015858	0.457803	0.0721873	0.156886	0.263193	0.0376554	0.281574	0.415468	0.00551805	0.0490979	0.387868	0.0534433	0.219695	0.532447	0.394533	0.162246	0.030022	0.0607888	0.833119	0.885258	0.781914
GLUCOSE	sucB knockout	8.43827e-07	4.00346e-17	0.02414	5.28547e-07	7.06292e-05	0.475176	0.0098789	0.000850085	0.209933	0.114882	0.0181904	0.0508144	0.10855	0.154145	0.038949	0.775393	0.000612791	0.0240277	0.140936	0.0323315	0.0749714	0.00294394	2.36906e-05	0.0885003	0.301195	5.94552e-05	0.00622239	0.00118102	0.614173	0.164556	0.208713	0.0688124	0.881525	0.0398584	0.0278839	0.555724	0.000898975	0.274849	0.0349323	0.168813	0.131119	0.873239	0.677328	0.000600936	0.630648	0.930804	0.792468	0.00913045
FRUCTOSE	sucB knockout	0.0300701	0.00806938	0.000114348	0.195198	0.00397599	0.0330958	0.350357	0.180912	0.0731735	0.139245	0.325511	0.599463	0.00880685	0.00369387	0.834898	6.75678e-05	0.120963	0.299328	0.800762	0.420423	0.242012	1.50975e-06	0.972328	0.000184712	0.00233643	0.0151485	1.22319e-05	7.56105e-08	0.0150971	0.0426339	4.40768e-06	0.720795	0.00744811	0.0262877	0.000381024	0.297698	0.280125	0.628437	0.858754	0.0931305	0.887244	0.305868	0.987445	0.857529	0.904099	0.0702474	0.436963	0.355511
GLUCOSE	SucB-S105A	0.0306024	5.41226e-08	0.948542	0.200998	0.859628	1.62206e-12	0.654036	6.91079e-21	0.752915	1.21159e-10	0.202848	1.43214e-16	0.0642869	1.90713e-08	0.0957881	3.02177e-08	0.0541486	4.59464e-14	0.711005	0.0448413	0.00651419	0.00826236	0.583082	2.81443e-08	0.123162	3.80316e-09	0.581899	0.00223966	0.501906	1.4546e-06	0.0637215	0.00660734	0.208694	0.617738	0.271207	0.891831	0.0185234	0.346988	0.0591757	0.999373	0.397109	0.311687	0.651664	0.270825	0.0246912	0.308699	0.186506	0.094331
FRUCTOSE	SucB-S105A	0.740039	0.126224	0.000240329	0.461185	0.0281528	1.30523e-08	0.812743	5.96778e-17	0.950816	1.46473e-08	0.458924	2.64684e-13	0.0239726	9.6393e-13	0.00108331	1.44714e-14	0.000488363	4.57319e-12	0.0689409	0.741799	0.110488	0.00606731	0.816865	4.20249e-08	0.116721	0.128449	0.135097	3.9794e-05	0.650264	0.0216059	0.872364	0.00640775	0.47329	0.50111	0.0564257	0.0987042	0.0976086	0.488813	0.00899121	0.286032	0.985525	0.756816	0.53633	0.432269	0.299677	0.491365	0.129579	0.208516
GLUCOSE	SucB-S105E	0.726265	0.00659823	0.415736	0.655375	0.199831	0.593667	0.215662	0.00161933	0.861665	0.36442	0.987114	0.563247	0.00789529	0.39276	0.968782	0.51356	0.0287748	0.222665	0.228882	0.00014991	0.18452	0.269585	0.936811	0.621504	0.549861	0.0290996	0.54721	0.5817	0.149466	0.792654	0.104293	0.14015	0.931625	0.000981899	0.591976	0.492414	0.70856	0.596405	0.944826	0.550653	0.515636	0.578797	0.67529	0.225592	0.800922	0.0529636	0.0678612	0.168743
FRUCTOSE	SucB-S105E	0.0132	0.0165113	8.26688e-10	2.13342e-05	1.64486e-07	3.34721e-06	0.67735	0.000107952	0.0398481	0.00018035	0.366903	1.07282e-05	0.000736634	1.45364e-06	0.391411	3.05531e-09	0.0410647	2.72254e-06	0.844374	2.05478e-05	0.00014239	1.077e-05	7.27345e-08	8.44013e-10	8.30671e-14	0.512092	1.10864e-08	3.0812e-11	0.000425073	0.501205	2.47041e-05	0.655071	2.0063e-06	0.081391	1.51409e-11	0.245917	0.00203408	0.538134	7.86295e-05	0.0667228	0.384545	0.454996	0.679448	8.13735e-07	0.000663242	0.000174879	0.519896	0.00118052
GLUCOSE	SucB-S115A	6.32212e-07	1.29844e-13	0.17785	0.0627883	0.638085	2.9566e-05	0.00123141	3.63585e-07	0.590451	2.64847e-06	0.357037	4.47798e-07	0.0172577	0.00505039	0.349004	0.0723223	0.0406974	1.56556e-11	0.331048	0.0968196	0.228636	0.0068331	0.207043	0.729751	0.657524	9.20863e-07	0.0380019	0.192508	0.0405099	0.00326606	0.00139328	0.0788723	0.858661	0.012733	0.117885	0.540385	0.465625	0.659032	0.827357	0.648781	0.0537615	0.344949	0.73094	0.552238	0.339869	0.133983	0.099929	0.237082
FRUCTOSE	SucB-S115A	4.36876e-08	4.46388e-12	0.389322	0.000128155	0.847912	0.000198403	0.0213556	4.08299e-11	0.0316042	4.54376e-09	0.205696	6.96961e-09	0.0205616	9.8162e-07	0.0261016	3.35275e-05	8.80223e-08	1.12187e-21	0.139205	0.13895	0.00436453	0.0247924	0.0035147	0.39423	0.196752	6.62213e-05	0.00231636	0.589564	0.241387	0.00930674	3.91792e-05	0.0829863	0.789437	0.00292457	0.112869	0.0189142	0.598695	0.437923	0.634092	0.0223082	0.022633	0.673487	0.670906	0.986375	0.478318	0.0789374	0.704755	0.999104
GLUCOSE	SucB-S115E	5.39531e-09	1.98859e-13	0.0125453	0.00040598	0.184903	0.0263908	3.47737e-06	0.00837441	0.457622	0.00492637	0.037114	0.00498873	0.000778086	0.125275	0.040101	0.961698	9.10914e-05	7.25045e-08	0.554107	0.396762	0.142472	1.47872e-05	0.0675052	0.0654716	0.384465	0.000246452	0.00256959	0.00387395	0.155626	0.0768124	0.0147988	0.00794999	0.810739	0.0190038	0.0441381	0.0267477	0.787629	0.982311	0.359596	0.202522	0.0188288	0.740403	0.483107	0.296382	0.132062	0.57522	0.232985	0.314434
FRUCTOSE	SucB-S115E	0.00155472	0.0295232	0.170743	0.965285	0.0215937	0.000108835	2.16911e-05	0.0468658	0.693216	0.000566893	0.28543	0.00351307	3.60866e-05	6.19914e-05	0.123061	0.000406064	8.69928e-06	1.7346e-09	0.460875	0.564947	0.0256368	0.451415	0.858102	0.887619	0.0144001	0.605535	0.547808	0.253259	0.686252	0.271069	0.527886	0.00199124	0.0278055	7.59097e-05	0.119466	0.00011892	0.452887	0.970289	0.677823	0.005318	0.341754	0.0531876	0.670866	0.107943	0.524245	0.0114793	0.227825	0.540519
GLUCOSE	SucB-S130A	0.0197971	0.889973	0.0978546	0.00102276	6.19263e-08	4.19667e-09	0.149711	0.000294339	0.465689	0.000222011	9.66639e-06	7.32724e-10	0.0331457	2.51842e-07	0.0201097	2.66323e-09	0.852225	3.63677e-10	0.00011553	0.0379574	0.0366295	0.00196748	1.37937e-06	6.0909e-07	1.4463e-06	0.48429	0.00123297	2.15205e-08	0.0280801	0.522951	0.0898789	0.907769	0.00220882	0.766571	0.00414142	0.00128949	8.03119e-06	0.437547	0.105595	0.829563	0.26815	0.647133	0.167368	9.00127e-10	0.0264922	0.000500651	0.0346814	0.00041794
FRUCTOSE	SucB-S130A	5.24273e-12	2.28137e-11	4.40659e-10	4.66507e-10	8.74295e-13	5.64616e-06	0.323235	0.00711202	0.0252086	0.0123719	1.84058e-05	0.00024002	0.0925553	3.29e-10	0.0116297	1.26082e-14	0.741194	0.000270719	0.00811182	0.0479058	0.055711	8.99069e-07	2.37984e-09	2.85905e-06	7.88275e-11	3.83634e-08	6.69827e-14	1.30134e-17	0.000133999	5.84331e-06	3.74432e-09	0.487022	0.00308784	0.00770033	6.00259e-10	0.000618784	0.000831057	0.553962	0.0389365	0.214503	0.307141	0.947025	0.971745	3.44401e-06	0.156165	0.00089525	0.465119	0.00639899
GLUCOSE	SucB-S130E	0.0530063	0.655051	0.00156352	0.0247061	4.84638e-05	4.02667e-09	0.0641388	3.71229e-08	0.665135	1.40266e-07	0.0837029	9.07266e-11	2.61201e-05	1.92201e-10	0.54173	4.9135e-14	0.0387944	4.88733e-16	0.0760206	0.26181	6.58485e-05	0.010349	6.74674e-07	1.24366e-08	7.5479e-08	0.902518	0.000803991	4.07055e-09	0.00417931	0.803216	0.104261	0.808429	5.80388e-06	0.0961257	1.41822e-05	0.000302147	2.39309e-05	0.119736	0.202426	0.0951382	0.303133	0.316368	0.711074	0.00126469	0.00680664	0.31784	0.71626	0.178357
FRUCTOSE	SucB-S130E	2.33179e-05	2.74537e-05	1.57225e-12	1.16196e-07	1.66121e-09	2.90166e-15	0.923258	1.57109e-09	0.0283648	3.19971e-09	0.0151589	5.56066e-14	0.0235883	9.25924e-20	0.340805	8.28535e-29	0.520458	1.44529e-12	0.0101331	0.0648139	0.000207075	5.80427e-09	9.83612e-09	2.8584e-12	5.2816e-14	0.0193659	4.90849e-14	1.59536e-19	0.000118613	0.0296365	7.00176e-07	0.443635	1.68984e-05	0.0873369	1.55921e-14	0.021408	0.000298801	0.00390743	0.000332755	0.290981	0.327438	0.134702	0.843861	5.64078e-05	0.000228827	0.00113613	0.217292	0.00102432
GLUCOSE	SucB-S158A	0.334845	0.912933	0.146917	8.28114e-05	4.84505e-06	0.00959514	0.0153047	0.505094	0.193392	0.0906683	8.61823e-06	0.000294536	0.398816	0.0436939	0.00190866	0.0181122	0.667258	9.09878e-05	0.00450915	0.0182549	0.262783	0.0567778	0.00017604	0.00191817	0.000659498	0.567305	0.0574851	0.00426606	0.611056	0.732952	0.347465	0.475726	0.0421413	0.455046	0.148237	0.221209	0.0102885	0.000641411	0.0111508	0.675916	0.392979	0.0796802	0.064864	1.0178e-11	0.710127	8.18467e-06	0.00831967	0.000543721
FRUCTOSE	SucB-S158A	1.51431e-09	4.6259e-13	2.1411e-14	4.50202e-08	1.90813e-16	0.00203559	0.00970671	0.914418	0.0818894	0.0804706	3.24397e-07	0.0484442	0.0278484	1.02757e-06	0.00105196	2.81642e-09	0.404268	0.0443705	0.0395053	0.006354	0.0437523	1.83022e-08	4.76246e-11	1.72787e-09	7.16569e-12	5.47364e-10	3.31835e-17	3.87725e-20	0.00337769	7.51159e-05	5.15731e-13	0.673211	0.000622997	0.118045	3.68674e-11	0.0153257	0.0308169	0.111508	0.000730152	0.0124031	0.182782	0.573979	0.291003	1.14997e-07	0.78331	3.65657e-05	0.169169	0.00560982
GLUCOSE	SucB-S158E	0.516024	0.230785	0.552717	0.000452167	0.000361956	0.451309	0.177964	0.0255756	0.255597	0.132001	0.000126815	0.425493	0.493003	0.406156	0.0213903	0.277977	0.33871	0.320918	0.282912	0.11619	0.276068	0.0561325	0.0333547	0.000456851	0.529331	0.000468042	0.591951	0.160853	0.11451	0.00516428	0.785379	4.41909e-08	0.171973	0.000724979	0.314274	0.0898595	0.475275	1.20733e-05	0.872992	0.0896361	0.0304716	0.0256388	0.00334657	8.19341e-06	0.151397	4.17179e-06	3.17341e-06	0.00527146
FRUCTOSE	SucB-S158E	1.5135e-06	6.94073e-11	1.15025e-11	5.90333e-07	2.23523e-14	4.83285e-05	0.0468923	0.227458	0.177402	0.00963362	2.02865e-05	0.00252704	0.0506946	4.47305e-11	0.00727511	1.83441e-13	0.656722	9.74447e-05	0.012635	0.116905	0.0210302	1.19958e-06	2.10486e-08	3.06204e-07	8.35685e-11	2.9102e-09	1.07368e-14	8.02207e-18	0.00756783	1.9271e-05	3.37482e-10	0.0950773	0.0073799	0.000601412	8.8395e-12	0.0144577	0.00582952	0.617625	0.00652012	0.000756448	0.301554	0.343627	0.623758	3.33985e-06	0.229676	0.000590502	0.598989	0.0260274
GLUCOSE	talB knockout	0.441394	0.161789	0.0211103	3.70572e-05	0.341289	0.806614	0.116603	0.915503	0.784296	0.750708	0.594813	0.339429	0.174974	0.290692	0.399654	0.508158	0.0583231	0.13892	0.0329416	0.114162	0.000547246	0.40512	0.0775639	0.108854	0.220298	0.182528	0.403775	0.0337451	0.254734	0.963893	0.155505	0.168296	0.0645189	0.085596	0.0161991	0.301688	0.0463019	0.867857	0.146974	3.23839e-10	0.0441806	1.41096e-05	0.00874564	0.366193	0.738028	0.201956	0.908959	0.779205
ACETATE	talB knockout	0.129731	0.0102695	0.000313498	0.000284274	4.78492e-07	0.177629	0.908298	0.452873	0.127329	0.787365	0.00191884	0.148028	0.0805652	0.288084	0.217536	0.0845097	0.130576	0.466262	0.18172	0.00206339	0.517405	0.57737	2.51585e-05	0.0222988	0.0857553	0.498226	0.0825984	0.00992486	0.989451	0.0532281	0.291103	0.853501	0.974073	0.296034	0.223512	0.00474961	9.31406e-05	0.0105195	0.293169	0.00360259	8.8814e-08	0.120163	2.54755e-05	0.00696808	0.0283331	0.00779529	0.0183518	0.0036821
GLUCOSE	TalB-S226A	0.379052	0.770743	0.0178376	0.00527674	0.178284	0.000139656	0.151908	0.0433752	0.18767	0.00046243	0.130283	0.0134893	0.228001	6.52344e-05	0.169255	0.000340183	0.278531	0.0285801	0.412207	0.016505	0.0605081	0.503311	0.821517	0.34766	0.0409385	0.00272046	0.00450895	0.178028	0.647343	0.0130457	0.00291166	0.82552	0.0285551	0.229372	0.00170319	0.024781	0.00176677	0.16585	0.874865	0.0795587	0.0101889	5.03694e-09	0.00034283	0.00267369	0.947489	1.12142e-06	5.52473e-05	0.000213728
ACETATE	TalB-S226A	0.485002	0.229655	0.301897	0.0391559	0.294705	0.760013	0.0109487	0.0650394	0.369326	0.145009	0.554379	0.619915	0.255464	0.436436	0.116898	0.350254	0.874571	0.480844	0.0639457	0.211456	0.698317	0.808079	0.922371	0.778555	0.897591	0.723405	0.818572	0.832977	0.960192	0.320063	0.658601	0.521954	0.713938	0.940211	0.492162	0.229992	0.324251	0.103005	0.00432787	0.562072	0.258976	5.70824e-05	0.000136194	0.00325868	0.377124	4.46465e-06	0.00550747	0.000275678
GLUCOSE	TalB-T33E/T34E/S37E	0.0748639	0.100529	0.0424583	0.000244652	0.000438495	0.016037	0.895631	0.480915	0.151024	0.295663	0.593101	0.00734694	0.172264	0.128656	0.261286	0.0178199	0.34041	0.542828	0.274023	0.0769395	0.475804	0.0282987	0.00202438	0.0207833	0.0185126	0.777089	0.00762057	0.06985	0.0201806	0.431669	0.0168937	0.0101045	0.495781	0.00872486	0.0310499	8.87959e-05	0.025062	0.0402028	0.708963	9.80391e-09	0.000800652	0.00016381	0.0280412	0.000128236	0.00150156	1.20024e-05	0.029273	0.00361884
ACETATE	TalB-T33E/T34E/S37E	0.290755	0.0182449	0.114363	0.198768	0.290668	0.144505	0.00939163	0.00265637	0.778659	0.0688668	0.112755	0.0638238	0.428473	0.200438	0.377805	0.429786	0.899624	0.00654544	0.86108	0.299196	0.159156	0.832576	0.125668	0.94417	0.183616	0.264247	0.0627315	0.764548	0.923252	0.983907	0.236951	0.0866525	0.26582	0.498226	0.669269	0.792407	0.26755	0.00102169	0.984093	0.0485348	1.13151e-10	0.00210974	1.51204e-08	0.329667	0.949613	0.21672	0.0748346	0.467872
GLUCOSE	TpiA-S177A	0.164065	1.48106e-09	3.36724e-05	1.56252e-05	0.00164045	0.130426	0.480534	0.540919	0.773591	0.219416	0.0694053	0.655785	0.912618	0.0136408	0.946623	0.0197272	0.725663	0.374543	0.54847	0.289963	0.0339032	0.198303	0.0016327	0.751059	2.12475e-05	6.42318e-11	1.39801e-06	0.0303552	0.933453	2.45812e-08	0.00698735	0.00211705	0.345829	1.11283e-07	7.2693e-06	0.528186	0.874804	0.602097	0.869095	0.00151191	0.390128	0.0281903	0.136047	0.0493175	0.55796	0.00392624	0.752464	0.00303043
GLYCEROL	TpiA-S177A	0.136104	0.0010987	0.00828404	3.27626e-05	1.63701e-08	0.00776668	0.580607	0.0026047	0.160625	0.000809202	4.2987e-05	0.179428	0.045272	0.0829097	0.000127769	0.52414	0.0606696	0.214178	0.228283	0.00575595	0.00535494	0.717495	0.00810518	0.704767	0.430639	0.668314	0.0313704	0.439997	0.339472	0.245354	0.720174	0.411332	0.674848	0.57683	0.595729	0.350035	0.157641	0.0125829	0.00435438	0.433486	0.00940755	0.0288558	0.0131365	5.44426e-08	0.511419	2.14366e-05	0.0027512	4.34303e-05
GLUCOSE	TpiA-S177E	0.00485854	2.20347e-07	9.25764e-05	0.000198212	5.7095e-09	0.0232547	0.0192423	0.25571	7.04517e-05	0.115344	0.194743	0.385586	0.740992	0.00116853	0.0592534	0.00375751	0.557883	0.190657	0.000902497	0.659198	0.42569	0.000760407	0.00114815	0.0685939	0.000207173	3.78957e-05	1.09801e-07	3.91977e-06	0.937193	0.00333047	0.00138219	0.0187006	0.0997983	0.242178	5.16227e-06	0.251587	0.433111	0.60495	0.00162672	0.331262	0.573164	0.00103504	0.754198	0.000643252	0.0343481	0.0052567	0.787333	0.000144771
GLYCEROL	TpiA-S177E	0.075009	6.01259e-07	1.28202e-20	0.000502564	1.62369e-14	0.0198198	0.847846	0.786453	0.000203937	0.99878	0.00254726	0.329395	0.40062	0.00808822	0.0188538	0.000513149	0.00550032	0.881132	0.156334	0.000327415	0.584261	0.000670134	3.98483e-07	0.000308492	1.73598e-05	0.0725302	1.77849e-11	3.0764e-08	0.621342	0.572439	1.25071e-05	0.185128	0.803194	0.221252	2.20124e-09	0.234842	0.0730006	0.0712828	0.00337195	0.0249698	0.0278803	0.425929	0.109787	0.188263	0.239247	0.281143	0.189494	0.0316861
GLUCOSE	TpiA-S24A	0.0695567	3.21161e-06	3.95589e-08	3.80928e-07	5.31803e-06	3.21806e-05	0.474675	0.243706	0.549656	0.023297	0.000244614	0.00264225	0.651549	2.37989e-05	0.0725279	5.6384e-08	0.127975	0.00522711	0.00134731	0.430699	0.879461	0.016122	4.40424e-07	0.234752	7.98977e-07	3.37641e-09	4.88056e-10	3.10771e-06	0.960516	2.74386e-05	0.000804801	0.139496	0.428424	0.00964148	4.82582e-06	0.785583	0.0289948	0.382987	0.000911208	0.0458132	0.478632	0.0032891	0.0480129	0.000294236	0.369183	0.00269277	0.151104	6.18039e-05
GLYCEROL	TpiA-S24A	0.053182	0.151661	0.0341225	0.00528264	0.601753	9.05793e-05	0.307716	0.00436146	0.0113583	0.0139314	0.146988	0.0702268	0.010882	0.0471582	0.158849	0.0180692	0.406506	0.824399	0.293635	0.196857	0.00087974	5.82803e-07	0.375714	3.14142e-07	0.0274699	0.494181	0.120128	9.70504e-07	0.00148058	0.590659	0.00597317	2.76371e-05	0.000795675	0.0435415	0.000943936	0.0949156	0.978187	0.103979	0.0961528	0.944362	0.912384	0.00147974	0.000154504	0.0496798	0.236468	0.0807431	0.0743237	0.00828851
GLUCOSE	TpiA-S24E	3.22544e-05	3.04134e-20	8.54684e-10	2.79842e-08	2.44943e-07	0.330185	0.0251744	0.162604	0.0138922	0.294267	0.00173219	0.584747	0.46958	0.00857728	0.0600793	0.00146148	0.00735358	0.0108575	0.175335	0.173356	0.00389749	1.14071e-05	0.00406135	0.0618357	0.0309482	2.44388e-14	5.77658e-10	1.82301e-07	0.588477	0.00271175	2.8385e-05	0.0154597	0.0680566	0.473396	0.00320533	0.283276	0.950386	0.67325	0.000627917	0.283851	0.0463338	0.0634817	0.00233913	0.0990942	0.524407	0.0652171	0.140689	0.0060498
GLYCEROL	TpiA-S24E	0.00161015	0.00134442	9.87498e-15	0.121908	7.45911e-10	0.00172847	0.476181	0.0136702	3.82747e-05	0.43797	0.0325414	0.0290834	0.0225259	0.000371331	0.633234	4.99712e-07	0.945082	0.402492	0.456513	0.020899	0.341587	6.97788e-07	8.85195e-07	4.99057e-09	5.47501e-06	0.080752	1.87937e-11	3.81289e-15	0.00818264	0.284424	9.03668e-08	0.00570277	0.0995384	0.0853189	1.44313e-07	0.07174	0.0183203	0.405872	0.0164473	0.881641	0.0845844	0.0564023	0.235411	0.0430927	0.378235	0.802244	0.443659	0.299202
GLUCOSE	TpiA-T179A	0.00349931	2.07816e-14	8.49833e-08	5.87193e-09	1.95904e-08	0.000896176	0.166592	0.816903	0.0434448	0.410087	0.000125651	0.232055	0.760968	3.21567e-05	0.10392	8.35376e-06	0.0536572	0.446085	0.0218357	0.903929	0.492957	0.0170061	3.73302e-05	0.309354	4.80362e-05	1.41278e-13	5.25299e-09	4.16437e-07	0.73597	1.58778e-06	0.00103604	0.59933	0.558677	0.00723298	3.34624e-05	0.115975	0.0608301	0.448182	0.0930207	0.00353058	0.0515151	0.0941402	0.310401	0.00282559	0.124657	0.0414546	0.602977	7.04626e-05
GLYCEROL	TpiA-T179A	0.0534209	1.52524e-05	3.208e-19	0.0216908	7.02091e-08	1.61969e-05	0.614843	0.218215	0.000763786	0.00991776	0.133536	0.000345852	0.845161	5.53689e-08	0.073436	2.03157e-10	0.11512	0.159805	0.255069	0.0145564	0.651355	2.86394e-09	3.69612e-05	7.06455e-07	6.40657e-07	0.00229595	4.08311e-19	3.44251e-13	0.0287303	0.175909	1.17165e-13	0.0023433	0.0840901	0.29495	2.21154e-13	0.85144	0.0843043	0.521543	0.000384205	0.043105	0.136455	0.847054	0.58776	0.569151	0.0673884	0.678307	0.593127	0.361755
GLUCOSE	TpiA-T179E	0.516892	0.130567	0.000115361	0.00117983	0.000946428	9.25651e-08	0.209784	0.0439204	0.63257	4.27693e-05	0.932614	4.53087e-06	0.603474	8.39526e-06	0.145281	1.0258e-06	0.275024	0.000139742	1.84278e-05	0.952576	0.00305185	0.000154276	0.000652194	0.0575617	4.88901e-10	0.612806	3.05672e-07	0.000173507	0.0117067	0.0109427	0.00352223	0.299173	0.000213371	0.275339	2.29449e-10	0.289332	0.144056	0.716369	0.0780805	0.912451	0.959667	1.15205e-05	0.432124	0.00105352	0.00187553	0.00186691	0.359854	5.12749e-05
GLYCEROL	TpiA-T179E	0.0252854	0.896115	0.185524	0.271728	0.0288519	0.659757	0.197997	0.742247	0.33319	0.0847332	0.0262237	0.90844	0.0516462	0.71879	0.382906	0.956305	0.537779	0.926869	0.916002	0.205818	0.19302	0.726035	0.484817	0.139941	0.742038	0.533181	0.376501	0.110375	0.344471	0.402361	0.816778	0.456619	0.461351	0.262909	0.0386364	0.0524336	0.0132673	0.16601	0.746334	0.0559507	0.205627	0.0189468	0.0257623	9.40363e-07	0.0668514	0.220047	0.868944	0.128684
[truncated: 152 more columns]
