# Supplementary material for: Extensive regulation of enzyme activity by phosphorylation in Escherichia coli
Source: Nat Commun. 2021 Sep 24;12:5650. doi: 10.1038/s41467-021-25988-4 (PMC8463566; doi:10.1038/s41467-021-25988-4)
Supplement: Supplementary file 9 — Supplementary data 6 [file 41467_2021_25988_MOESM9_ESM.xlsx]

## Sheet: SD6
Supplementary Data 6 | Melting temperatures of purified enzymes
Protein	Tm, replicate 1	Tm, replicate 2	Tm, replicate 3	Tm, replicate 4	Tm, replicate 5	Tm, replicate 6	Average Tm, °C	Standard deviation	P-value	ΔTm, °C
Gnd-wt	66.957	66.328	66.013	65.698	66.852	66.013	66.31	0.503	1	0
Gnd-S304E	66.038	66.458	65.828	66.038	66.038	65.408	65.968	0.343	0.198094	-0.342
Gnd-S304A	65.727	66.462	65.307	66.567	65.517	65.328	65.818	0.561	0.140599	-0.492
TpiA-wt	63.582	64.212	63.746	64.794	63.883	63.883	64.017	0.433	1	0
TpiA-T179E	63.687	64.421	63.851	63.851	63.883	64.093	63.964	0.259	0.804843	-0.052
TpiA-T179A	64.107	64.212	64.061	63.851	63.883	64.198	64.052	0.154	0.855614	0.035
TpiA-S177E	63.163	63.058	63.642	63.537	63.045	63.045	63.248	0.27	0.00419637	-0.768
TpiA-S177A	64.107	64.736	64.27	64.689	64.407	65.036	64.541	0.342	0.0423864	0.524
SucB-wt	66.736	67.784	67.12	66.701	66.289	66.498	66.855	0.533	1	0
SucB-S115E	66.631	67.26	67.016	67.33	66.813	66.917	66.994	0.266	0.578589	0.14
PykF-wt	67.365	68.728	67.854	67.435	68.908	66.708	67.833	0.849	1	0
PykF-S198E	68.938	67.26	67.539	67.12	68.699	66.708	67.711	0.902	0.813886	-0.122
PykF-S198A	68.099	68.728	67.644	69.425	67.861	68.28	68.339	0.649	0.272453	0.507
Pta-wt	60.856	60.961	60.617	60.617	60.623	60.832	60.751	0.151	1	0
Pta-S691E	61.17	60.647	61.14	60.513	61.146	60.832	60.908	0.286	0.262512	0.157
Pta-S691A	60.752	60.752	60.722	60.617	60.623	60.414	60.647	0.129	0.226126	-0.105
GpmA-wt	65.98	66.19	66.124	66.438	66.164	66.164	66.177	0.148	1	0
GpmA-S14E	61.274	61.32	60.589	60.519	61.25	61.17	61.02	0.365	2.06944e-11	-5.157
GpmA-S14A	56.254	56.777	56.62	56.411	56.546	56.755	56.56	0.202	4.58116e-16	-9.616
GpmA-Y92F	64.621	64.662	64.871	64.805	64.805	64.935	64.783	0.121	6.43428e-09	-1.394
GpmA-T122E/127E	61.065	60.961	60.275	61.111	60.937	62.191	61.09	0.619	2.66069e-09	-5.087
GpmA-T122A/127A	65.039	65.184	65.184	64.596	64.805	64.203	64.835	0.386	1.23997e-05	-1.342
AcnB-wt	76.528	77.159	77.097	77.623	77.352	77.668	77.238	0.419	1	0
AcnB-T242A/S244A/S245A	46.441	46.546	46.513	46.408	46.531	46.636	46.513	0.081	8.38366e-19	-30.725
AcnB-T242E/S244E/S245E	47.703	47.703	47.669	47.774	47.478	48.004	47.722	0.17	2.2422e-18	-29.516
