# Supplementary material for: Extensive regulation of enzyme activity by phosphorylation in Escherichia coli
Source: Nat Commun. 2021 Sep 24;12:5650. doi: 10.1038/s41467-021-25988-4 (PMC8463566; doi:10.1038/s41467-021-25988-4)
Supplement: Supplementary file 10 — Supplementary data 7 [file 41467_2021_25988_MOESM10_ESM.xlsx]

## Sheet: SD7
Supplementary Data 7 | In vitro activity of phosphomutants enzymes
Enzyme	Reaction components	Relative activity, % wt	Standard deviation	P-value
Gnd-wt	0.1 mM 6-phosphogluconate, 1mM NADP+, 10 mM Mg2+	100	14.53	1
Gnd-S304A	0.1 mM 6-phosphogluconate, 1mM NADP+, 10 mM Mg2+	95.08	11.42	0.60726
Gnd-S304E	0.1 mM 6-phosphogluconate, 1mM NADP+, 10 mM Mg2+	89.09	8.24	0.22897
Gnd-wt	1 mM 6-phosphogluconate, 1mM NADP+, 10 mM Mg2+	100	11.2	1
Gnd-S304A	1 mM 6-phosphogluconate, 1mM NADP+, 10 mM Mg2+	90.44	2.85	0.14699
Gnd-S304E	1 mM 6-phosphogluconate, 1mM NADP+, 10 mM Mg2+	88.27	9.57	0.14539
Gnd-wt	5 mM 6-phosphogluconate, 1mM NADP+, 10 mM Mg2+	100	8.98	1
Gnd-S304A	5 mM 6-phosphogluconate, 1mM NADP+, 10 mM Mg2+	92.7	2.53	0.16675
Gnd-S304E	5 mM 6-phosphogluconate, 1mM NADP+, 10 mM Mg2+	92.14	9.24	0.25097
PykF-wt	2 mM phosphoenolpyruvate, 1 mM ADP, 1mM fructose 1,6-bisphosphate, 10 mM Mg2+, 10 mM K+	100	13.64	1
PykF-S198A	2 mM phosphoenolpyruvate, 1 mM ADP, 1mM fructose 1,6-bisphosphate, 10 mM Mg2+, 10 mM K+	96.53	8.97	0.68252
PykF-S198E	2 mM phosphoenolpyruvate, 1 mM ADP, 1mM fructose 1,6-bisphosphate, 10 mM Mg2+, 10 mM K+	109.46	5.08	0.24619
Pta-wt	5 mM acetyl-phosphate, 1 mM coenzyme A, 10 mM Mg2+	100	14.02	1
Pta-S691A	5 mM acetyl-phosphate, 1 mM coenzyme A, 10 mM Mg2+	56.66	13.75	0.00165625
Pta-S691E	5 mM acetyl-phosphate, 1 mM coenzyme A, 10 mM Mg2+	25.9	19.33	5.94242e-05
TpiA-wt	1 mM dihydroxyacetone phosphate. Coupling reaction: GapA, 10 mM Na2HPO4, 1 mM NAD+	100	5	1
TpiA-S177E	1 mM dihydroxyacetone phosphate. Coupling reaction: GapA, 10 mM Na2HPO4, 1 mM NAD+	5.01	27.67	7.75938e-11
TpiA-S177A	1 mM dihydroxyacetone phosphate. Coupling reaction: GapA, 10 mM Na2HPO4, 1 mM NAD+	76.27	3.15	8.34992e-06
TpiA-T179E	1 mM dihydroxyacetone phosphate. Coupling reaction: GapA, 10 mM Na2HPO4, 1 mM NAD+	89.1	2.73	0.00178
TpiA-T179A	1 mM dihydroxyacetone phosphate. Coupling reaction: GapA, 10 mM Na2HPO4, 1 mM NAD+	82.47	7.12	0.00119
TpiA-wt	10 mM dihydroxyacetone phosphate. Coupling reaction: GapA, 10 mM Na2HPO4, 1 mM NAD+	100	8.83	1
TpiA-S177E	10 mM dihydroxyacetone phosphate. Coupling reaction: GapA, 10 mM Na2HPO4, 1 mM NAD+	16.07	8.06	8.32637e-05
TpiA-S177A	10 mM dihydroxyacetone phosphate. Coupling reaction: GapA, 10 mM Na2HPO4, 1 mM NAD+	77.43	2.81	0.01267
TpiA-T179E	10 mM dihydroxyacetone phosphate. Coupling reaction: GapA, 10 mM Na2HPO4, 1 mM NAD+	85.78	1.55	0.05097
TpiA-T179A	10 mM dihydroxyacetone phosphate. Coupling reaction: GapA, 10 mM Na2HPO4, 1 mM NAD+	76.26	7.28	0.01695
Mix: 15% TpiA-S177E + 85% TpiA wt (unphosphorylated)	1 mM dihydroxyacetone phosphate. Coupling reaction: GapA, 10 mM Na2HPO4, 1 mM NAD+	73.41	7.62	5.68128e-06
Mix: 50% TpiA-S177E + 50% TpiA wt (unphosphorylated)	1 mM dihydroxyacetone phosphate. Coupling reaction: GapA, 10 mM Na2HPO4, 1 mM NAD+	57.9	15.65	1.64021e-06
