# Supplementary material for: Extensive regulation of enzyme activity by phosphorylation in Escherichia coli
Source: Nat Commun. 2021 Sep 24;12:5650. doi: 10.1038/s41467-021-25988-4 (PMC8463566; doi:10.1038/s41467-021-25988-4)
Supplement: Supplementary file 11 — Supplementary data 8 [file 41467_2021_25988_MOESM11_ESM.xlsx]

## Sheet: SD8
Supplementary Data 8 | Oligonucleotides
Phosphomutant	Oligo	Application
AceA-S398A	C*A*C*T*TTATCGAAGTAACCTGTACCCACTTCCTGCTGGTGAGcTACGAAGGTATAGCCATCTTTCGCGGCGGCAAATTCCGGCTGCTGCAC	Genomic phosphomutant
AceA-S398E	T*C*G*T*CACTTTATCGAAGTAACCTGTACCCACTTCCTGCTGGTGttcTACGAAGGTATAGCCATCTTTCGCGGCGGCAAATTCCGGCTGCT	Genomic phosphomutant
AceE-S2A	G*T*C*G*CGAGTTTCGATCGGATCCACGTCATTTGGGAAACGTTCTGcCATGGGTTATTCCTTATCTATCTAATAACGTTGAGTTTTCTGGAA	Genomic phosphomutant
AceE-S2E	A*G*T*C*GCGAGTTTCGATCGGATCCACGTCATTTGGGAAACGTTCTtcCATGGGTTATTCCTTATCTATCTAATAACGTTGAGTTTTCTGGA	Genomic phosphomutant
AceE-S430A	C*T*T*C*CGGGAAGGTGATGTACGGCAGTTTTTCGATATCTGCATCAGcCACCGGCACATTGAAACGGTCGCGGATATGACGCACACCGTCCA	Genomic phosphomutant
AceE-S430E	C*T*T*C*CGGGAAGGTGATGTACGGCAGTTTTTCGATATCTGCATCttcCACCGGCACATTGAAACGGTCGCGGATATGACGCACACCGTCCA	Genomic phosphomutant
AceE-S465A	G*C*A*G*GCTCGGCAGCTCAAGCTTCTCGGTGAAGTTCGGCTGACGGgcTGGCAGATAACCGTGCAGTTTCTGACGCTGAGCGTGCAGATAGG	Genomic phosphomutant
AceE-S465E	G*C*A*G*GCTCGGCAGCTCAAGCTTCTCGGTGAAGTTCGGCTGACGttcTGGCAGATAACCGTGCAGTTTCTGACGCTGAGCGTGCAGATAGG	Genomic phosphomutant
AceE-Y556F	T*G*A*T*CCCTTCCTGCAGAATCTGACCTTTCTCGTCTTCTTTATAGaAAGCAACCTGCTCGCGGTCCTGCGGGGTGTACTGCTGACCGTTCG	Genomic phosphomutant
AceF-S318A	T*C*A*G*CGGAGTCGCGTGAACATAAGCGTCGTTTTCAGCAAATTCAGcTTTGCCTTCCGCTTTCGCAGCTGGTGCTGCTGCCGGGGCTTCAG	Genomic phosphomutant
AceF-S318E	T*C*A*G*CGGAGTCGCGTGAACATAAGCGTCGTTTTCAGCAAATTCttcTTTGCCTTCCGCTTTCGCAGCTGGTGCTGCTGCCGGGGCTTCAG	Genomic phosphomutant
AceF-S530A	C*C*T*G*CATTTCGCCCGCAGTCAGCTTACCGTCACGCGCTTTCTTAGcAATAGTCATCAGCTCGCGAGACAGCTCGATGATGCCTTTCTTGT	Genomic phosphomutant
AceF-S530E	C*C*T*G*CATTTCGCCCGCAGTCAGCTTACCGTCACGCGCTTTCTTttcAATAGTCATCAGCTCGCGAGACAGCTCGATGATGCCTTTCTTGT	Genomic phosphomutant
AceF-S578A	G*A*C*G*CGGCACGAACTCTTTACCATTCCACACCGGCTCCATCGCGGcCTTGGAAACGCCGAGGATAGCCACTTCCGGCGCGTTCACAATCG	Genomic phosphomutant
AceF-S578E	G*A*C*G*CGGCACGAACTCTTTACCATTCCACACCGGCTCCATCGCttcCTTGGAAACGCCGAGGATAGCCACTTCCGGCGCGTTCACAATCG	Genomic phosphomutant
AceF-S60A	C*G*A*A*AATCATAATCAGTGCGCCGGTCTGGGTTTTATCGCCAACAGcGACTTTGATCTCTTTAACGATACCCGCCTGCGGAGACGGAACTT	Genomic phosphomutant
AceF-S60E	C*G*A*A*AATCATAATCAGTGCGCCGGTCTGGGTTTTATCGCCAACttcGACTTTGATCTCTTTAACGATACCCGCCTGCGGAGACGGAACTT	Genomic phosphomutant
AcnB-S622A	G*C*C*G*TAACCTTCCGCGATCATCCACTTCAGCAGGACGATGTTAGcGTTCAGGTATTCGATGATCGGTTCTTTGTTCAGCTTGATGGTACA	Genomic phosphomutant
AcnB-T242A/S244A/S245A	G*C*A*C*ATGTGGAATATCATCGCCCATAAACCACAGAACGGAGTTAGTGGCGGATTTACGCGccGcACCCGcACCCACAACGTCACCGACGT	Genomic phosphomutant
Adk-S30A	G*C*C*A*GATTTGACCGCAGCACGCAGCATATCGCCAGTGGcGATTTGCGGAATACCATATTTCTCCATGATGAACTGAGCCTGAGTCCCTTT	Genomic phosphomutant
AhpC-S146A	C*T*A*C*GTACTGTGCTGCTTTGATTTTACGCAGCAGGTCAGcCGCGTCACGGCCAATGCCTTCAGCGGTAACTTCGATTGCCTGGATGATAC	Genomic phosphomutant
AhpC-S84A	C*G*C*A*TATTTGATTTTAGCGATGGTTTCAGAGCTGgcGTGCCATGCTTTGTGGGTGAAGTGAGTATCGGTAGATACTGCGTATACGTCTAC	Genomic phosphomutant
AhpC-S84E	C*G*C*C*GATCATCGCATATTTGATTTTAGCGATGGTTTCAGAGCTttcGTGCCATGCTTTGTGGGTGAAGTGAGTATCGGTAGATACTGCGT	Genomic phosphomutant
FbaA-Y248F	A*C*G*A*AGTTCAGGCTGTTGTGCGGCAGGTTGTGTTTCTTGGAAACAaATTCCTGAGAATCACGCAGGATGGTCGGAGTCAGAACCACGTTA	Genomic phosphomutant
FbaB-S345A	G*G*T*G*TTGTTCGTATAAGGCGTATCAGGCGATAGTAATTTTGgcATCGAGATAAACGTCCTGCACGGCGTTAATCAGTTTCACGCCGTCAG	Genomic phosphomutant
FbaB-S345E	G*G*T*G*TTGTTCGTATAAGGCGTATCAGGCGATAGTAATTTTttcATCGAGATAAACGTCCTGCACGGCGTTAATCAGTTTCACGCCGTCAG	Genomic phosphomutant
FbaB-Y254F	A*T*C*G*GGTTTTCGCTGGTCAATTTGCTGTAAACACGATCGTCGGTGaAACCGTAATTAATTGCTTTATAGCCGCCGTTATTTTCCGCCATT	Genomic phosphomutant
Gnd-S304A	T*C*G*A*TGAACTCAGCCTTGTCGCCTGCTGGCTGTGCTTGCGGACCAGcGAGAACTTTAGATGCGGCAACACGCTGATCTTTCAGAGAAGAG	Genomic phosphomutant
Gnd-S304E	T*C*G*A*TGAACTCAGCCTTGTCGCCTGCTGGCTGTGCTTGCGGACCttcGAGAACTTTAGATGCGGCAACACGCTGATCTTTCAGAGAAGAG	Genomic phosphomutant
Gnd-S35A	T*C*T*T*GCCTGGATTTTCGGCAATCACTTCTTCCGTCTTCTCACGGGcACGGTTGAAAATAGAGACGGTATAACCACGGCTTTCGATGTTGA	Genomic phosphomutant
Gnd-S35E	T*T*C*T*TGCCTGGATTTTCGGCAATCACTTCTTCCGTCTTCTCACGttcACGGTTGAAAATAGAGACGGTATAACCACGGCTTTCGATGTTG	Genomic phosphomutant
Gnd-S86A	G*T*T*A*CCACCATCAATGATGATGTCTCCTTTATCGAGATATGGTTTGAGGGcATCAATAGCAGCATCCGTGCCTGCACCTGCTTTCACCAT	Genomic phosphomutant
Gnd-S86E	C*C*A*C*CATCAATGATGATGTCTCCTTTATCGAGATATGGTTTGAGttcATCAATAGCAGCATCCGTGCCTGCACCTGCTTTCACCATTAAC	Genomic phosphomutant
GpmA-S144A	A*T*G*A*TGAGCGTTATCCGGGTCACGATCCGCGTTACGCGAAACTGgcCGAGAAAGAACTGCCGCTGACGGAAAGCCTGGCGCTGACCATTG	Genomic phosphomutant
GpmA-S144E	T*G*A*T*GAGCGTTATCCGGGTCACGATCCGCGTTACGCGAAACTGgaaGAGAAAGAACTGCCGCTGACGGAAAGCCTGGCGCTGACCATTGA	Genomic phosphomutant
GpmA-S14A	A*G*T*A*TATGGCTGTAACTAAGCTGGTTCTGGTTCGTCATGGCGAAgcTCAGTGGAACAAAGAAAACCGTTTCACCGGTTGGTACGACGTGG	Genomic phosphomutant
GpmA-S14E	G*T*A*T*ATGGCTGTAACTAAGCTGGTTCTGGTTCGTCATGGCGAAgaaCAGTGGAACAAAGAAAACCGTTTCACCGGTTGGTACGACGTGGA	Genomic phosphomutant
GpmA-S187A	G*T*A*T*GAAGAGCGGTGAGCGCGTGATCATCGCTGCACACGGTAACgCTTTACGTGCGCTGGTGAAATATCTTGATAACATGAGCGAAGAAG	Genomic phosphomutant
GpmA-T122A/T127A	C*G*A*G*CAGGTGAAACAGTGGCGTCGTGGTTTTGCAGTGgCTCCGCCGGAACTGgCTAAAGATGATGAGCGTTATCCGGGTCACGATCCGCG	Genomic phosphomutant
GpmA-T122E/T127E	G*A*G*C*AGGTGAAACAGTGGCGTCGTGGTTTTGCAGTGgaaCCGCCGGAACTGgaaAAAGATGATGAGCGTTATCCGGGTCACGATCCGCGT	Genomic phosphomutant
GpmA-Y133F	T*T*T*T*GCAGTGACTCCGCCGGAACTGACTAAAGATGATGAGCGTTtTCCGGGTCACGATCCGCGTTACGCGAAACTGAGCGAGAAAGAACT	Genomic phosphomutant
GpmA-Y228F/Y229F	C*T*G*G*TGTATGAGTTCGACGAGAATTTCAAACCGCTGAAACGCTtTTtTCTGGGTAATGCTGACGAGATCGCAGCGAAAGCAGCGGCGGTT	Genomic phosphomutant
GpmA-Y92F	A*T*G*G*CTGCCCGTTGAGAAATCCTGGAAACTGAACGAACGTCACTtCGGTGCGTTGCAGGGTCTGAACAAAGCGGAAACTGCTGAAAAGTA	Genomic phosphomutant
GpmM-S64A	T*G*G*A*AGTCGGTCTGCCTGACCGTCAGATGGGTAACgCCGAAGTAGGCCACGTTAACCTGGGTGCCGGCCGCATCGTGTATCAGGACCTGA	Genomic phosphomutant
GpmM-S64E	G*T*C*T*GCCTGACCGTCAGATGGGTAACgaaGAAGTAGGCCACGTTAACCTGGGTGCCGGCCGCATCGTGTATCAGGACCTGACTCGTCTGG	Genomic phosphomutant
Icd-S113A	C*T*G*A*TAGTAACGTACCGGACGCAGGCAGATGTAGAGATCCAGTTCCTGGCGCAGGGCAACGTTCAGAGcGCGAATACCGCCACCAACCGG	Genomic phosphomutant
Icd-S113E	A*G*T*G*CCCTGATAGTAACGTACCGGACGCAGGCAGATGTAGAGATCCAGTTCCTGGCGCAGGGCAACGTTCAGttcGCGAATACCGCCACC	Genomic phosphomutant
KdsD-S2A	A*C*T*G*GTTATCGCCAATACTCGTTGAATAACTGGAAACGCATTATGgCGCACGTAGAGTTACAACCGGGTTTTGACTTTCAGCAAGCAGGT	Genomic phosphomutant
KdsD-S2E	C*T*G*G*TTATCGCCAATACTCGTTGAATAACTGGAAACGCATTATGgaGCACGTAGAGTTACAACCGGGTTTTGACTTTCAGCAAGCAGGTA	Genomic phosphomutant
ManX-S72A	G*A*T*A*CATGGGGAGGCgcCCCGTTCAATGCTGCCAGCCGCATTGTCGTCGACAAAGAGCATTATGAAGTCATTGCAGGCGTTAACATTCCA	Genomic phosphomutant
ManX-S72E	A*G*T*A*CAACGCTCAGTTGGCAAAACTCGACACCACTAAAGGCGTGCTGTTTCTCGTTGATACATGGGGAGGCgaaCCGTTCAATGCTGCCA	Genomic phosphomutant
MetK-S198A	C*A*A*A*ATCGTTGGTATCGATGCTGTCGTGCTTTCCACTCAGCACTCTGAAGAGATCGACCAGAAAgCGCTGCAAGAAGCGGTAATGGAAGA	Genomic phosphomutant
MetK-S198E	C*T*G*T*CGTGCTTTCCACTCAGCACTCTGAAGAGATCGACCAGAAAgaGCTGCAAGAAGCGGTAATGGAAGAGATCATCAAGCCAATTCTGC	Genomic phosphomutant
Pck-S250A/T252A	T*T*C*T*ATGCACTGCTCCGCCAACGTTGGTGAGAAAGGCGATGTTGCGGTGTTCTTCGGCCTTgCgGGCgCgGGTAAAACCACCCTTTCCAC	Genomic phosphomutant
Pck-S250E/T252E	T*C*T*A*TGCACTGCTCCGCCAACGTTGGTGAGAAAGGCGATGTTGCGGTGTTCTTCGGCCTTgaaGGCgaaGGTAAAACCACCCTTTCCACC	Genomic phosphomutant
Pgi-S105A/T107A	C*G*G*C*ATTACGTCTTTGCCATCAACCAAAATCGGGGcATTGgcACGGTTACGCAGCGCTACGTGCAGCACGGCGCGGTTTTCAGTGCGGTT	Genomic phosphomutant
Pgi-S105E/T107E	G*C*A*T*TACGTCTTTGCCATCAACCAAAATCGGttcATTttcACGGTTACGCAGCGCTACGTGCAGCACGGCGCGGTTTTCAGTGCGGTTGA	Genomic phosphomutant
Pta-S691A	C*C*G*G*TTAACGACCTGgCgCGTGGCGCACTGGTTGACGATATCGTCTACACCATCGCGCTGACTGCGATTCAGTCTGCACAGCAGCAGTAA	Genomic phosphomutant
PykA-S157A	T*T*C*A*GGGCATGAAAGTGTTCACCGAAGTCACCGTCGGTGGTCCCCTCgCCAACAATAAAGGTATCAACAAACTTGGCGGCGGTTTGTCGG	Genomic phosphomutant
PykA-S157E	A*G*G*G*CATGAAAGTGTTCACCGAAGTCACCGTCGGTGGTCCCCTCgaaAACAATAAAGGTATCAACAAACTTGGCGGCGGTTTGTCGGCTG	Genomic phosphomutant
PykA-S350A	C*G*C*G*CGTTTGCCTGGGTGCGGAAAAAATCCCGAGCATCAACGTTgCTAAACACCGTCTGGACGTTCAGTTCGACAATGTGGAAGAAGCTA	Genomic phosphomutant
PykA-S350E	C*G*C*G*CGTTTGCCTGGGTGCGGAAAAAATCCCGAGCATCAACGTTgaaAAACACCGTCTGGACGTTCAGTTCGACAATGTGGAAGAAGCTA	Genomic phosphomutant
PykA-S40A	G*A*A*A*AAGTTATCGCGGCGGGTGCCAACGTTGTACGTATGAACTTTgCTCACGGCTCGCCTGAAGATCACAAAATGCGCGCGGATAAAGTT	Genomic phosphomutant
PykA-S40E	A*A*A*A*AGTTATCGCGGCGGGTGCCAACGTTGTACGTATGAACTTTgaaCACGGCTCGCCTGAAGATCACAAAATGCGCGCGGATAAAGTTC	Genomic phosphomutant
PykF-S198A	A*A*C*A*AGGCGTAGACTTTGTTGCTGCTTCCTTTATTCGTAAGCGTgCTGACGTTATCGAAATCCGTGAGCACCTGAAAGCGCACGGCGGCG	Genomic phosphomutant
PykF-S198E	A*A*C*A*AGGCGTAGACTTTGTTGCTGCTTCCTTTATTCGTAAGCGTgaaGACGTTATCGAAATCCGTGAGCACCTGAAAGCGCACGGCGGCG	Genomic phosphomutant
PykF-S36A	C*T*A*A*AATGCTGGACGCTGGCATGAACGTTATGCGTCTGAACTTCgCTCATGGTGACTATGCAGAACACGGTCAGCGCATTCAGAATCTGC	Genomic phosphomutant
PykF-S36E	C*T*A*A*AATGCTGGACGCTGGCATGAACGTTATGCGTCTGAACTTCgaaCATGGTGACTATGCAGAACACGGTCAGCGCATTCAGAATCTGC	Genomic phosphomutant
PykF-S84A	G*G*T*C*CGGAAATCCGCACCATGAAACTGGAAGGCGGTAACGACGTTgCTCTGAAAGCTGGTCAGACCTTTACTTTCACCACTGATAAATCT	Genomic phosphomutant
PykF-S84E	G*T*C*C*GGAAATCCGCACCATGAAACTGGAAGGCGGTAACGACGTTgaaCTGAAAGCTGGTCAGACCTTTACTTTCACCACTGATAAATCTG	Genomic phosphomutant
PykF-T355A	A*C*A*G*CCGTCTCGAGTTCAACAATGACAACCGTAAACTGCGCATTgCCGAAGCGGTATGCCGTGGTGCCGTTGAAACTGCTGAAAAACTGG	Genomic phosphomutant
PykF-T424A/T426A	G*G*T*A*CTGAGCAAAGGCGTTGTGCCGCAGCTTGTTAAAGAGATCgCTTCTgCTGATGATTTCTACCGTCTGGGTAAAGAACTGGCTCTGCA	Genomic phosphomutant
PykF-T424E/T426E	G*G*T*A*CTGAGCAAAGGCGTTGTGCCGCAGCTTGTTAAAGAGATCgaaTCTgaaGATGATTTCTACCGTCTGGGTAAAGAACTGGCTCTGCA	Genomic phosphomutant
SucB-S105A	G*A*C*G*GATCGCCGGGCTTAACGCATCGTTGTTTTGCTCTTCCAGAGcCGCCTGCTGGCGTTGCGCCGGAGTGGACGCTTTCTCTTCAGATT	Genomic phosphomutant
SucB-S105E	G*A*C*G*GATCGCCGGGCTTAACGCATCGTTGTTTTGCTCTTCCAGttcCGCCTGCTGGCGTTGCGCCGGAGTGGACGCTTTCTCTTCAGATT	Genomic phosphomutant
SucB-S115A	G*T*C*G*AGATTGTGTTCAGCCAGCAGGCGACGGATCGCCGGGgcTAACGCATCGTTGTTTTGCTCTTCCAGAGACGCCTGCTGGCGTTGCGC	Genomic phosphomutant
SucB-S115E	G*T*C*G*AGATTGTGTTCAGCCAGCAGGCGACGGATCGCCGGttcTAACGCATCGTTGTTTTGCTCTTCCAGAGACGCCTGCTGGCGTTGCGC	Genomic phosphomutant
SucB-S130A	A*C*A*T*CTTCACGAGTCAGACGACCACCCACACCGGTGCCTTTAATGGCGgcGGCGTCGAGATTGTGTTCAGCCAGCAGGCGACGGATCGCC	Genomic phosphomutant
SucB-S130E	A*C*A*T*CTTCACGAGTCAGACGACCACCCACACCGGTGCCTTTAATGGCttcGGCGTCGAGATTGTGTTCAGCCAGCAGGCGACGGATCGCC	Genomic phosphomutant
SucB-S158A	T*T*C*A*CTACGTGCAGCCAGAGCCGGTTGCGCCGCCGGAGCAGCCGCTGCCGGAGCAGcCTCTTTCGCCGGGGCTTTCGCCAGATGTTTTTC	Genomic phosphomutant
SucB-S158E	T*T*C*A*CTACGTGCAGCCAGAGCCGGTTGCGCCGCCGGAGCAGCCGCTGCCGGAGCttcCTCTTTCGCCGGGGCTTTCGCCAGATGTTTTTC	Genomic phosphomutant
TalB-S226A	C*A*G*A*ATTTCGCCGATGTTACGGAAGgcTGCGCCCATAACCACGGTTTCATAACCGTGCTCTTTGTAGTACTGGTAGATTTCAGATACAGA	Genomic phosphomutant
TalB-T33E/T34E/S37E	T*A*C*G*GTATTCCGGAATCTGCGCTGCGTTAAGAATGAGttcAGGGTTttcTtcGGCATCCTGCGGTTGATACAGCTTCATTGCCGCGATGT	Genomic phosphomutant
TpiA-S177A	C*G*G*T*TATCGCTTACGAACCTGTATGGGCAATCGGTACTGGCAAAgCTGCAACTCCGGCTCAGGCACAGGCTGTTCACAAATTCATCCGTG	Genomic phosphomutant
TpiA-S177E	C*G*G*T*TATCGCTTACGAACCTGTATGGGCAATCGGTACTGGCAAAgaaGCAACTCCGGCTCAGGCACAGGCTGTTCACAAATTCATCCGTG	Genomic phosphomutant
TpiA-S24A	A*A*C*T*GGAAACTGAACGGCAGCCGCCACATGGTTCACGAGCTGGTTgCTAACCTGCGTAAAGAGCTGGCAGGTGTTGCTGGCTGTGCGGTT	Genomic phosphomutant
TpiA-S24E	A*A*C*T*GGAAACTGAACGGCAGCCGCCACATGGTTCACGAGCTGGTTgaaAACCTGCGTAAAGAGCTGGCAGGTGTTGCTGGCTGTGCGGTT	Genomic phosphomutant
TpiA-T179A	C*G*C*T*TACGAACCTGTATGGGCAATCGGTACTGGCAAATCTGCAgCTCCGGCTCAGGCACAGGCTGTTCACAAATTCATCCGTGACCACAT	Genomic phosphomutant
TpiA-T179E	C*G*C*T*TACGAACCTGTATGGGCAATCGGTACTGGCAAATCTGCAgaaCCGGCTCAGGCACAGGCTGTTCACAAATTCATCCGTGACCACAT	Genomic phosphomutant
AcnB-T242-45A-aska-for	gcggcgCGTAAATCCGCCACTAACTC	Mutation of ASKA plasmid
AcnB-T242-45A-aska-rev	acccgcACCCACAACGTCACCGAC	Mutation of ASKA plasmid
AcnB-T242-45E-aska-for	gaagagCGTAAATCCGCCACTAACTC	Mutation of ASKA plasmid
AcnB-T242-45E-aska-rev	accctcACCCACAACGTCACCGAC	Mutation of ASKA plasmid
Gnd-S304A-aska-for	TAAAGTTCTCgctGGTCCGCAAG	Mutation of ASKA plasmid
Gnd-S304-aska-rev	GATGCGGCAACACGCTGA	Mutation of ASKA plasmid
Gnd-S304E-aska-for	TAAAGTTCTCgaaGGTCCGCAAG	Mutation of ASKA plasmid
GpmA-S14A-aska-for	TCATGGCGAAgctCAGTGGAACAAAGAAAAC	Mutation of ASKA plasmid
GpmA-S14-aska-rev	CGAACCAGAACCAGCTTAG	Mutation of ASKA plasmid
GpmA-S14E-aska-for	TCATGGCGAAgaaCAGTGGAACAAAG	Mutation of ASKA plasmid
GpmA-T122/7A-aska-for	gaactggctAAAGATGATGAGCGTTATCC	Mutation of ASKA plasmid
GpmA-T122/7A-aska-rev	cggcggagcCACTGCAAAACCACGACG	Mutation of ASKA plasmid
GpmA-T122/7E-aska-for	gaactggaaAAAGATGATGAGCGTTATCC	Mutation of ASKA plasmid
GpmA-T122/7E-aska-rev	cggcggttcCACTGCAAAACCACGACG	Mutation of ASKA plasmid
GpmA-Y92F-aska-for	CGAACGTCACttcGGTGCGTTGC	Mutation of ASKA plasmid
GpmA-Y92F-aska-rev	TTCAGTTTCCAGGATTTCTCAACGG	Mutation of ASKA plasmid
Pta-S691A-aska-for	TAACGACCTGgcgCGTGGCGCAC	Mutation of ASKA plasmid
Pta-S691-aska-rev	ACCGGCTTGCGCATACCC	Mutation of ASKA plasmid
Pta-S691E-aska-for	TAACGACCTGgaaCGTGGCGCAC	Mutation of ASKA plasmid
PykF-S198A-aska-for	TCGTAAGCGTgctGACGTTATCG	Mutation of ASKA plasmid
PykF-S198-aska-rev	ATAAAGGAAGCAGCAACAAAGTC	Mutation of ASKA plasmid
PykF-S198E-aska-for	TCGTAAGCGTgaaGACGTTATCG	Mutation of ASKA plasmid
SucB-S115A-aska-for	CGATGCGTTAgccCCGGCGATCC	Mutation of ASKA plasmid
SucB-S115-aska-rev	TTGTTTTGCTCTTCCAGAG	Mutation of ASKA plasmid
SucB-S115E-aska-for	CGATGCGTTAgaaCCGGCGATCC	Mutation of ASKA plasmid
TpiA-S177A-aska-for	TACTGGCAAAgctGCAACTCCGG	Mutation of ASKA plasmid
TpiA-S177-aska-rev	CCGATTGCCCATACAGGTTC	Mutation of ASKA plasmid
TpiA-S177E-aska-for	TACTGGCAAAgaaGCAACTCCGGC	Mutation of ASKA plasmid
TpiA-T179A-aska-for	CAAATCTGCAgctCCGGCTCAGG	Mutation of ASKA plasmid
TpiA-T179-aska-rev	CCAGTACCGATTGCCCATAC	Mutation of ASKA plasmid
TpiA-T179E-aska-for	CAAATCTGCAgaaCCGGCTCAGGC	Mutation of ASKA plasmid
