# Supplementary material for: Extensive regulation of enzyme activity by phosphorylation in Escherichia coli
Source: Nat Commun. 2021 Sep 24;12:5650. doi: 10.1038/s41467-021-25988-4 (PMC8463566; doi:10.1038/s41467-021-25988-4)
Supplement: Supplementary file 13 — Source data [file 41467_2021_25988_MOESM13_ESM.xlsx]

## Sheet: Figure 1b
Growth rates of mutants, % wild-type
Phospho-mimetic	Non-phosphorylatable	Knockout
0	0	0
57	0	0
74	0	0
79	67	0
81	74	57
86	79	62
87	81	68
88	84	74
89	86	86
110	87	88
118	112	90
0	115	86
62	127	57
77	113	89
69	89	38
77	56	69
86	73	117
86	80	86
90	78	73
90	90
86	89
115	68
115	82
55	110
	110
	82

## Sheet: Figure 3b
Intracellular adundance of 2-oxoglutarate, arb. units (intensity)
Wild-type	SucB knockout	SucB S115E	SucB S115A
11212	11367	15516	10717
9953	12346	16260	9480
10646	10881	21435	11743
11131	13054	22151	10406
10054	15149	21798	10027
11686	17069	24171	11018
9822		20543	9714
9567		21205	9092
9726			11347
8266			9955
10410
10251
10467
9578
9606
9557
9286
9007
8729
9021

## Sheet: Figure 3c
	Relative activity of purified wild-type and phosphomutant enzymes, % wt
	Gnd WT	Gnd S304E	Gnd S304A	PykF WT	PykF S198E	PykF S198A	TpiA WT	TpiA S177E	TpiA S177A	TpiA T179E	TpiA T179A	Pta WT	Pta S691E	Pta S691A
replicate 1	112.285	88.8784	93.9429	112.973	114.416	101.786	102.732	6.68026	78.3813	91.3555	82.3337	111.486	24.9572	65.3041
replicate 2	97.4633	86.1946	91.1797	105.292	102.526	89.3664	96.1746	5.56282	75.5637	89.6563	85.5637	112.441	32.888	48.0545
replicate 3	95.3408	90.9511	94.9892	83.4015	108.041	89.154	97.2619	3.89346	73.3059	89.0985	75.8752	88.7416	22.3454	52.72
replicate 4	94.9105	102.537	90.6896	98.3338	112.872	105.814	106.015	3.8942	77.8186	86.2773	86.1077	87.3314	23.4154	60.5589
replicate 5							98.9086
replicate 6							98.9078
Average	100	92.1402	92.7003	100	109.464	96.53	100	5.00769	76.2674	89.0969	82.4701	100	25.9015	56.6594
Error (propagated)	8.97936	9.23925	2.52961	13.6385	5.08439	8.97325	5.00003	27.667	3.14783	2.72933	7.11592	14.0191	19.3318	13.7472
p-value		0.25097	0.16675		0.24619	0.68252		7.75938e-11	8.34992e-06	0.00178	0.00119		5.94242e-05	0.00165625

## Sheet: Figure 3d
Intracellular abundance of (R)-S-lactoylglutathione, arb. units (intensity)
Wild-type	TpiA S177E	TpiA S177A	TpiA T179E	TpiA T179A
24791	85278	24791	28732	24949
24317	83772	24317	29425	24718
25833	83680	25756	30265	26385
25217	89738	25388	32447	24711
23979	66907	25283	33003	25763
24078	66473	24549	32531	25726

## Sheet: Figure 3e
Time, hours	OD600
	WT	Pta S691A + pPtaWT	Pta S691A	Pta S691A + pPtaS691E
0	0.098	0.0974	0.0978	0.0966
0.166694	0.0981	0.0972	0.0983	0.0971
0.333389	0.0986	0.098	0.0983	0.0966
0.500056	0.0993	0.0995	0.0986	0.0978
0.66675	0.0998	0.1012	0.0996	0.0985
0.833444	0.1009	0.1017	0.0992	0.1005
1.00011	0.1012	0.1034	0.0997	0.1013
1.16681	0.101	0.1042	0.0997	0.1018
1.3335	0.1015	0.1052	0.1002	0.1016
1.50017	0.102	0.1069	0.1006	0.1027
1.66686	0.1032	0.1077	0.1017	0.1029
1.83356	0.1043	0.1089	0.1014	0.1028
2.00022	0.1046	0.1097	0.1023	0.1025
2.16692	0.104	0.1097	0.1024	0.1033
2.33361	0.1042	0.1107	0.1024	0.1025
2.50028	0.1054	0.1125	0.1028	0.1037
2.66697	0.1052	0.1133	0.1031	0.1027
2.83367	0.1056	0.1146	0.1041	0.1035
3.00033	0.1072	0.1149	0.1038	0.1037
3.16703	0.1072	0.1177	0.104	0.1035
3.33369	0.1082	0.1174	0.1049	0.1028
3.50039	0.1078	0.12	0.1047	0.104
3.66708	0.1081	0.1207	0.1052	0.103
3.83375	0.108	0.1247	0.1052	0.1032
4.00044	0.1081	0.125	0.1057	0.1033
4.16714	0.1085	0.1269	0.1072	0.103
4.33381	0.1088	0.1265	0.1069	0.1028
4.5005	0.1112	0.1279	0.1066	0.1029
4.66719	0.1101	0.1281	0.1078	0.1038
4.83386	0.1099	0.1267	0.1068	0.1035
5.00056	0.1103	0.1299	0.1069	0.104
5.16725	0.1106	0.1286	0.107	0.1039
5.33392	0.111	0.1289	0.1074	0.1044
5.50061	0.1115	0.1293	0.1079	0.1032
5.66731	0.1124	0.1269	0.1075	0.1031
5.83397	0.1121	0.1298	0.1078	0.1031
6.00067	0.1133	0.1305	0.1083	0.1036
6.16736	0.1136	0.1299	0.1086	0.1039
6.33403	0.1151	0.1283	0.1086	0.103
6.50072	0.1141	0.1304	0.1088	0.1039
6.66742	0.1173	0.1292	0.1087	0.104
6.83408	0.1178	0.1333	0.1094	0.1041
7.00078	0.1163	0.1289	0.1091	0.1031
7.16747	0.1201	0.1323	0.1097	0.1033
7.33414	0.1192	0.1326	0.1099	0.1036
7.50083	0.1208	0.1343	0.1112	0.1041
7.66753	0.1203	0.1344	0.1108	0.1036
7.83419	0.1216	0.138	0.11	0.1031
8.00089	0.1214	0.1361	0.1115	0.104
8.16758	0.1203	0.1382	0.1107	0.104
8.33425	0.1225	0.1394	0.1109	0.103
8.50094	0.1244	0.1368	0.1097	0.1039
8.66764	0.1238	0.1392	0.1112	0.103
8.83431	0.1235	0.1395	0.1123	0.1036
9.001	0.1266	0.1398	0.1123	0.1035
9.16769	0.1241	0.1413	0.1118	0.1029
9.33436	0.1276	0.1408	0.1126	0.1028
9.50106	0.1267	0.1421	0.1145	0.1038
9.66775	0.1282	0.1446	0.1136	0.1029
9.83444	0.1282	0.1461	0.1126	0.1036
10.0011	0.1305	0.1528	0.1134	0.1026
10.1678	0.1288	0.154	0.1142	0.1037
10.3345	0.1287	0.1521	0.1142	0.1033
10.5012	0.1339	0.1516	0.1157	0.1033
10.6679	0.1357	0.1529	0.1151	0.1033
10.8345	0.1337	0.1544	0.1146	0.1031
11.0012	0.1362	0.1552	0.1153	0.1028
11.1679	0.1361	0.1571	0.1137	0.1028
11.3346	0.1373	0.1585	0.1147	0.1037
11.5013	0.1401	0.1612	0.1146	0.1038
11.668	0.1402	0.1624	0.1147	0.1038
11.8346	0.1457	0.163	0.1149	0.1035
12.0013	0.1476	0.1649	0.1159	0.1035
12.168	0.1423	0.1667	0.1141	0.1029
12.3347	0.1461	0.1674	0.1141	0.1047
12.5014	0.1487	0.1702	0.1137	0.1035
12.6681	0.1495	0.1719	0.1139	0.1038
12.8347	0.1505	0.1725	0.1132	0.1037
13.0014	0.1491	0.1738	0.1147	0.1056
13.1681	0.1553	0.1755	0.1149	0.1034
13.3348	0.158	0.1768	0.1159	0.1042
13.5015	0.1618	0.1783	0.1151	0.103
13.6682	0.1605	0.1806	0.1155	0.1054
13.8349	0.1661	0.1822	0.1164	0.103
14.0016	0.1672	0.1825	0.1166	0.1055
14.1682	0.1695	0.1837	0.1159	0.1029
14.3349	0.1662	0.1853	0.117	0.1044
14.5016	0.163	0.186	0.1166	0.1052
14.6683	0.1654	0.1883	0.1166	0.1045
14.835	0.1678	0.1897	0.1148	0.1047
15.0017	0.1685	0.1906	0.1159	0.1048
15.1684	0.1716	0.1924	0.1163	0.1045
15.335	0.1731	0.1931	0.1179	0.1053
15.5017	0.1763	0.1947	0.1162	0.103
15.6684	0.1781	0.1959	0.1164	0.1043
15.8351	0.1803	0.1964	0.1177	0.1053
16.0018	0.1843	0.1979	0.1171	0.1046
16.1685	0.1865	0.1994	0.1182	0.1048
16.3351	0.1888	0.2011	0.1183	0.1054
16.5018	0.1921	0.2026	0.1182	0.1046
16.6685	0.1946	0.2034	0.119	0.1042
16.8352	0.1989	0.2038	0.1171	0.1055
17.0019	0.2019	0.2052	0.118	0.106
17.1686	0.2052	0.2067	0.1176	0.1044
17.3353	0.2084	0.2073	0.1197	0.103
17.5019	0.213	0.2079	0.1211	0.103
17.6686	0.2172	0.2096	0.1194	0.1052
17.8353	0.2216	0.2109	0.1208	0.1028
18.002	0.2264	0.2122	0.1196	0.1051
18.1687	0.2299	0.2128	0.1208	0.1031
18.3354	0.2361	0.2144	0.1211	0.1038
18.5021	0.2464	0.2147	0.121	0.1022
18.6687	0.2582	0.2163	0.1201	0.1059
18.8354	0.2523	0.2169	0.1201	0.1023
19.0021	0.2574	0.2196	0.1203	0.1027
19.1688	0.2636	0.22	0.1197	0.1023
19.3355	0.269	0.2212	0.1206	0.1042
19.5022	0.28	0.2221	0.1189	0.1035
19.6689	0.2947	0.2248	0.1197	0.1035
19.8355	0.3058	0.2241	0.1219	0.1041
20.0022	0.3141	0.2263	0.1196	0.1032
20.1689	0.3217	0.227	0.118	0.1041
20.3356	0.3271	0.2291	0.1198	0.1036
20.5023	0.3348	0.2305	0.1196	0.106
20.669	0.3419	0.2302	0.119	0.1065
20.8356	0.3473	0.233	0.1204	0.1055
21.0023	0.3553	0.2325	0.1203	0.106
21.169	0.3631	0.2344	0.1214	0.1063
21.3357	0.3723	0.2346	0.1198	0.1035
21.5024	0.3805	0.2365	0.1204	0.1031
21.6691	0.3891	0.2373	0.1211	0.1042
21.8358	0.3981	0.2395	0.1209	0.1031
22.0024	0.406	0.24	0.1208	0.1044
22.1691	0.4158	0.2416	0.1204	0.106
22.3358	0.424	0.2425	0.1209	0.1061
22.5025	0.433	0.2434	0.121	0.1029
22.6692	0.4413	0.2448	0.12	0.1028
22.8359	0.449	0.2472	0.1208	0.1041
23.0026	0.4582	0.2477	0.1199	0.1034
23.1692	0.4677	0.2493	0.1196	0.1031
23.3359	0.4745	0.2483	0.1209	0.1035
23.5026	0.4833	0.2502	0.1176	0.1035
23.6693	0.4896	0.252	0.1204	0.1028
23.836	0.4983	0.2523	0.1209	0.1055
24.0027	0.5068	0.2547	0.1182	0.1055
24.1694	0.5151	0.2549	0.1192	0.1043
24.336	0.5224	0.2558	0.1225	0.1056
24.5027	0.5293	0.2561	0.1216	0.1034
24.6694	0.5365	0.2579	0.1211	0.1033
24.8361	0.5434	0.2581	0.1208	0.1033
25.0028	0.5515	0.2609	0.1226	0.1033
25.1695	0.5584	0.2606	0.1197	0.104
25.3362	0.5665	0.2624	0.1214	0.1027
25.5028	0.5737	0.2633	0.1215	0.1027
25.6695	0.5813	0.2641	0.1224	0.103
25.8362	0.5872	0.265	0.1192	0.1028
26.0029	0.5958	0.2657	0.1187	0.1035
26.1696	0.602	0.2669	0.1209	0.1031
26.3363	0.6093	0.2675	0.1215	0.1027
26.5029	0.6155	0.2687	0.1203	0.1052
26.6696	0.6218	0.2693	0.119	0.1036
26.8363	0.6296	0.2711	0.1218	0.1054
27.003	0.637	0.2709	0.12	0.103
27.1697	0.6437	0.2719	0.1213	0.1032
27.3364	0.6503	0.2725	0.1181	0.1037
27.5031	0.6577	0.2746	0.1219	0.1035
27.6697	0.6635	0.2743	0.1214	0.1031
27.8364	0.6701	0.2763	0.122	0.1039
28.0031	0.6756	0.2761	0.1189	0.1033
28.1698	0.6829	0.2771	0.1226	0.1048
28.3365	0.6888	0.2785	0.1231	0.1029
28.5032	0.6953	0.2786	0.122	0.1042
28.6699	0.7021	0.2807	0.1243	0.1053
28.8365	0.7077	0.2807	0.1235	0.1028
29.0032	0.7133	0.2813	0.1228	0.1041
29.1699	0.7193	0.2831	0.1181	0.1051
29.3366	0.7258	0.2842	0.1236	0.1028
29.5033	0.7316	0.2844	0.1212	0.1057
29.67	0.7383	0.2856	0.1231	0.1036
29.8367	0.7446	0.2868	0.12	0.1036
30.0033	0.7508	0.2865	0.1227	0.1046
30.17	0.7545	0.2882	0.1185	0.1045
30.3367	0.7612	0.2881	0.1198	0.1055
30.5034	0.7664	0.2904	0.1212	0.1042
30.6701	0.7717	0.2898	0.1241	0.1053
30.8368	0.7785	0.2925	0.1257	0.1048
31.0035	0.7967	0.2917	0.125	0.1042
31.1701	0.8146	0.293	0.1245	0.1033
31.3368	0.8125	0.2941	0.1233	0.1028
31.5035	0.8094	0.2954	0.1226	0.1028
31.6702	0.805	0.2956	0.1202	0.103
31.8369	0.8013	0.2977	0.1244	0.1029
32.0036	0.7973	0.2979	0.1238	0.1042
32.1702	0.796	0.2997	0.1235	0.1029
32.3369	0.7926	0.3009	0.1215	0.1028
32.5036	0.7903	0.3022	0.1215	0.1028
32.6703	0.7889	0.3032	0.1267	0.1029
32.837	0.7893	0.3049	0.1239	0.1029
33.0037	0.7858	0.3052	0.1257	0.1028
33.1704	0.7853	0.3079	0.1231	0.1029
33.337	0.7844	0.3094	0.1215	0.1028
33.5037	0.7826	0.3106	0.1239	0.1028
33.6704	0.782	0.3121	0.1222	0.103
33.8371	0.7805	0.3139	0.122	0.103
34.0038	0.778	0.3155	0.1216	0.1029
34.1705	0.7774	0.3172	0.1241	0.1039
34.3372	0.7764	0.3191	0.1222	0.103
34.5038	0.7746	0.3211	0.1242	0.1031
34.6705	0.7735	0.323	0.1232	0.103
34.8372	0.773	0.3252	0.1229	0.103
35.0039	0.7705	0.3273	0.1238	0.1031
35.1706	0.7692	0.3289	0.123	0.103
35.3373	0.7667	0.3315	0.1231	0.1033
35.504	0.7661	0.3343	0.1233	0.1032
35.6706	0.7651	0.337	0.1236	0.1031
35.8373	0.7647	0.3398	0.1241	0.1032
36.004	0.7631	0.3426	0.124	0.1032
36.1707	0.7621	0.3459	0.124	0.1031
36.3374	0.7612	0.3485	0.1243	0.1033
36.5041	0.7585	0.3516	0.1255	0.1032
36.6708	0.7591	0.3557	0.1249	0.1033
36.8374	0.7576	0.3586	0.1253	0.1042
37.0041	0.7572	0.3622	0.1254	0.1034
37.1708	0.7548	0.3653	0.1255	0.1034
37.3375	0.7544	0.3692	0.1258	0.1034
37.5042	0.7534	0.3736	0.1261	0.1043
37.6709	0.7518	0.3776	0.1264	0.1035
37.8375	0.7505	0.3815	0.1265	0.1045
38.0042	0.75	0.3856	0.1267	0.1045
38.1709	0.7481	0.3907	0.1269	0.1036
38.3376	0.7481	0.3951	0.128	0.1034
38.5043	0.7479	0.3987	0.1281	0.1038
38.671	0.7462	0.4041	0.1276	0.1037
38.8377	0.745	0.409	0.1278	0.1037
39.0043	0.744	0.4142	0.1279	0.1045
39.171	0.7434	0.4195	0.1284	0.1043
39.3377	0.742	0.4249	0.1285	0.1043
39.5044	0.7418	0.4296	0.1289	0.1047
39.6711	0.7407	0.4363	0.129	0.104
39.8378	0.7406	0.4421	0.1293	0.104
40.0045	0.74	0.4484	0.1297	0.104
40.1711	0.7392	0.4536	0.1308	0.104

## Sheet: Figure 4
	Fluxes
Reactions	WT	Gnd knockout	Gnd S304A	Gnd S304E
glucose in	9.44±0.07	9.42±0.33	9.56±0.4	8.13±0.3
zwf	3.05±0.1	4.4±0.19	3.77±0.24	2.4±0.17
gnd	1.89±0.12	0±0	0.05±0.3	1.74±0.22
pgi	6.35±0.11	4.99±0.21	5.77±0.33	5.69±0.26
edd	1.16±0.14	4.4±0.19	3.71±0.49	0.66±0.33
pfk-fba	7.23±0.12	4.68±0.21	5.52±0.46	6.45±0.35
tktA	0.6±0.04	-0.02±0.01	0±0.1	0.55±0.07
tktB	0.33±0.04	-0.25±0.01	-0.21±0.1	0.26±0.07
tal	0.6±0.04	-0.02±0.01	0±0.1	0.55±0.07
gap-pgk	15.88±0.17	13.46±0.52	14.47±0.77	13.75±0.6
PGA > PEP	14.87±0.18	12.64±0.52	13.7±0.77	12.7±0.6
Pyk	11.65±2.9	8.55±1.56	8.44±1.09	9.25±2.51
PYR-AcCoA	11.07±0.26	13.04±0.67	13.58±0.83	8.24±0.63
TCA1	5.22±0.68	5.15±0.68	4.9±0.85	4.53±0.78
TCA2	4.22±0.69	4.33±0.69	4.13±0.86	3.5±0.79
mdh	3.7±2.6	2.45±1.54	0.95±0.86	2.84±2.29
mae	0.51±2.93	1.88±1.66	3.18±1.4	0.66±2.7
pck	0.36±0.31	0.1±0.27	0.66±0.44	0.26±0.39
pcc	2.99±2.9	3.71±1.64	5.46±1.32	3.1±2.66
acetate	4.26±0.62	6.65±0.06	7.46±0.12	2.04±0.45
gox	0±0	0±0	0±0	0±0
TH	0.73±0.99	0.87±1.1	0.2±1.23	2.65±1.13
Respiration	20.17±1.51	20.75±2.06	20.88±2.53	15.69±2.15
growth	0.66±0.01	0.52±0.01	0.51±0.01	0.69±0.01

## Sheet: Supplementary Figure 1
	Relative enzymatic activity, % of wild-type
	100% TpiA wt	15% TpiA S177E, 85% TpiA wt	50% TpiA S177E, 50% TpiA wt	100% TpiA S177E
replicate 1	102.732	70.8427	67.0665	6.68026
replicate 2	96.1746	73.3072	53.2307	5.56282
replicate 3	97.2619	73.3046	59.8756	3.89346
replicate 4	106.015	62.8715	40.241	3.8942
replicate 5	98.9086	78.8107	63.1892
replicate 6	98.9078	75.1894	64.4361
replicate 7		79.5323	57.2446
average	100	73.4083	57.8977	5.00769
error (propagated)	5.00003	7.61503	15.6514	27.667

## Sheet: Supplementary Figure 3b-c
Supplementary Figure 3b. Native PAGE of Gnd wt and phosphomutants in native sample buffer											Supplementary Figure 3c. Native PAGE of PykF wt and phosphomutants in native sample buffer

## Sheet: Supplementary Figure 3d
	Dimer/monomer ratio in native conditions
	Gnd wt	Gnd S304A	Gnd S304E	PykF wt	PykF S198A	PykF S198E
replicate 1	0.64335	0.612432	0.761714	0.445946	0.319806	0.395853
replicate 2	0.582812	0.63995	0.724095	0.357229	0.381758	0.433755
replicate 3	0.684246	0.607624	0.626395	0.336373	0.399155	0.297708
average	0.636803	0.620002	0.704068	0.379849	0.366907	0.375772
stdev	0.0510328	0.0174417	0.069847	0.0581834	0.0417072	0.0702111
p-value	1	0.634404	0.255341	1	0.771341	0.942107
